# Supplementary material for: HOXA9 has the hallmarks of a biological switch with implications in blood cancers
Source: Nat Commun. 2022 Oct 3;13:5829. doi: 10.1038/s41467-022-33189-w (PMC9530117; doi:10.1038/s41467-022-33189-w)
Supplement: Supplementary file 4 — Supplementary Data [file 41467_2022_33189_MOESM4_ESM.zip]

Archive with 1 entries (1 files):
- JAK2 TET2 MPN network_git.json
