# Supplementary material for: HOXA9 has the hallmarks of a biological switch with implications in blood cancers
Source: Nat Commun. 2022 Oct 3;13:5829. doi: 10.1038/s41467-022-33189-w (PMC9530117; doi:10.1038/s41467-022-33189-w)
Supplement: Supplementary file 4 — Supplementary Data [file 41467_2022_33189_MOESM4_ESM.zip › JAK2 TET2 MPN network_git.json]

{"Model":{"Name":"JAK2 TET2 MPN paper","Variables":[{"Name":"TET2","Id":4,"RangeFrom":1,"RangeTo":1,"Formula":"min(1,var(4))"},{"Name":"JAK2","Id":5,"RangeFrom":1,"RangeTo":1,"Formula":"max(1,var(5))"},{"Name":"HOXA9","Id":6,"RangeFrom":0,"RangeTo":2,"Formula":"var(5)*var(4) + 2*max(0,(var(6)-1))*max(0,var(5)-1)"},{"Name":"RUNX1","Id":8,"RangeFrom":0,"RangeTo":2,"Formula":""},{"Name":"SPI1","Id":9,"RangeFrom":0,"RangeTo":2,"Formula":"(var(56)+min((var(8)-1),(1-var(10))))"},{"Name":"GATA1","Id":10,"RangeFrom":0,"RangeTo":2,"Formula":"((var(17)+var(8))-max(var(9),1))"},{"Name":"CEBPa","Id":11,"RangeFrom":0,"RangeTo":2,"Formula":""},{"Name":"KLF1","Id":12,"RangeFrom":0,"RangeTo":2,"Formula":""},{"Name":"MYB","Id":13,"RangeFrom":0,"RangeTo":2,"Formula":"floor((8-var(8))/4)"},{"Name":"E2F1","Id":14,"RangeFrom":0,"RangeTo":2,"Formula":"2-var(11)"},{"Name":"MYC","Id":15,"RangeFrom":0,"RangeTo":2,"Formula":"2-var(10)"},{"Name":"MAPK","Id":16,"RangeFrom":0,"RangeTo":2,"Formula":""},{"Name":"AKT","Id":17,"RangeFrom":0,"RangeTo":2,"Formula":""},{"Name":"STAT5","Id":20,"RangeFrom":0,"RangeTo":2,"Formula":""},{"Name":"SC self renewal","Id":32,"RangeFrom":0,"RangeTo":2,"Formula":"2-var(4)"},{"Name":"CMP expansion","Id":33,"RangeFrom":0,"RangeTo":2,"Formula":""},{"Name":"GMP expansion","Id":34,"RangeFrom":0,"RangeTo":2,"Formula":"1+var(14)-var(61)"},{"Name":"GMP differentiation","Id":35,"RangeFrom":0,"RangeTo":2,"Formula":""},{"Name":"Erythroid differentiation","Id":36,"RangeFrom":0,"RangeTo":2,"Formula":""},{"Name":"MEP expansion","Id":37,"RangeFrom":0,"RangeTo":2,"Formula":"min((var(50)+var(4)),max(var(15),var(50)))"},{"Name":"BCL2L1","Id":50,"RangeFrom":0,"RangeTo":2,"Formula":""},{"Name":"STAT3","Id":56,"RangeFrom":0,"RangeTo":2,"Formula":""},{"Name":"JNK1","Id":59,"RangeFrom":0,"RangeTo":2,"Formula":""},{"Name":"ITCH","Id":60,"RangeFrom":0,"RangeTo":2,"Formula":""},{"Name":"NOTCH","Id":61,"RangeFrom":0,"RangeTo":2,"Formula":"2-var(60)"},{"Name":"TET2p","Id":76,"RangeFrom":0,"RangeTo":2,"Formula":"avg(var(4),var(5),var(4))"}],"Relationships":[{"Id":18,"FromVariable":4,"ToVariable":6,"Type":"Activator"},{"Id":19,"FromVariable":5,"ToVariable":6,"Type":"Activator"},{"Id":21,"FromVariable":5,"ToVariable":20,"Type":"Activator"},{"Id":22,"FromVariable":20,"ToVariable":17,"Type":"Activator"},{"Id":23,"FromVariable":20,"ToVariable":16,"Type":"Activator"},{"Id":28,"FromVariable":8,"ToVariable":9,"Type":"Activator"},{"Id":29,"FromVariable":8,"ToVariable":10,"Type":"Activator"},{"Id":30,"FromVariable":10,"ToVariable":12,"Type":"Activator"},{"Id":31,"FromVariable":9,"ToVariable":11,"Type":"Activator"},{"Id":38,"FromVariable":15,"ToVariable":37,"Type":"Activator"},{"Id":39,"FromVariable":12,"ToVariable":36,"Type":"Activator"},{"Id":40,"FromVariable":11,"ToVariable":35,"Type":"Activator"},{"Id":41,"FromVariable":14,"ToVariable":34,"Type":"Activator"},{"Id":42,"FromVariable":13,"ToVariable":33,"Type":"Activator"},{"Id":45,"FromVariable":11,"ToVariable":14,"Type":"Inhibitor"},{"Id":46,"FromVariable":10,"ToVariable":15,"Type":"Inhibitor"},{"Id":48,"FromVariable":9,"ToVariable":10,"Type":"Inhibitor"},{"Id":49,"FromVariable":10,"ToVariable":9,"Type":"Inhibitor"},{"Id":51,"FromVariable":17,"ToVariable":10,"Type":"Activator"},{"Id":52,"FromVariable":16,"ToVariable":50,"Type":"Activator"},{"Id":53,"FromVariable":50,"ToVariable":37,"Type":"Activator"},{"Id":54,"FromVariable":4,"ToVariable":32,"Type":"Inhibitor"},{"Id":57,"FromVariable":5,"ToVariable":56,"Type":"Activator"},{"Id":58,"FromVariable":56,"ToVariable":9,"Type":"Activator"},{"Id":62,"FromVariable":16,"ToVariable":59,"Type":"Activator"},{"Id":63,"FromVariable":59,"ToVariable":60,"Type":"Activator"},{"Id":64,"FromVariable":60,"ToVariable":61,"Type":"Inhibitor"},{"Id":65,"FromVariable":61,"ToVariable":34,"Type":"Inhibitor"},{"Id":70,"FromVariable":6,"ToVariable":8,"Type":"Activator"},{"Id":71,"FromVariable":6,"ToVariable":6,"Type":"Activator"},{"Id":74,"FromVariable":8,"ToVariable":13,"Type":"Inhibitor"},{"Id":75,"FromVariable":4,"ToVariable":37,"Type":"Activator"},{"Id":77,"FromVariable":4,"ToVariable":76,"Type":"Activator"},{"Id":78,"FromVariable":5,"ToVariable":76,"Type":"Activator"},{"Id":79,"FromVariable":76,"ToVariable":12,"Type":"Activator"},{"Id":80,"FromVariable":4,"ToVariable":4,"Type":"Activator"},{"Id":81,"FromVariable":5,"ToVariable":5,"Type":"Activator"}]},"Layout":{"Variables":[{"Id":4,"Name":"TET2","Type":"Default","ContainerId":1,"PositionX":823.7560975609754,"PositionY":494.43902439024396,"CellX":0,"CellY":0,"Angle":0,"Description":"min(1,var(TET2))"},{"Id":5,"Name":"JAK2","Type":"Default","ContainerId":1,"PositionX":820.7039106145252,"PositionY":573.4525139664803,"CellX":0,"CellY":0,"Angle":0,"Description":"max(1,var(JAK2))"},{"Id":6,"Name":"HOXA9","Type":"Default","ContainerId":1,"PositionX":935.7560975609754,"PositionY":506.0487804878049,"CellX":0,"CellY":0,"Angle":0,"Description":"var(JAK2)*var(TET2) + 2*max(0,(var(HOXA9)-1))*max(0,var(JAK2)-1)"},{"Id":8,"Name":"RUNX1","Type":"Default","ContainerId":1,"PositionX":1001.3170731707315,"PositionY":504.00000000000006,"CellX":0,"CellY":0,"Angle":0,"Description":""},{"Id":9,"Name":"SPI1","Type":"Default","ContainerId":1,"PositionX":1080.6866416978776,"PositionY":491.8352059925094,"CellX":0,"CellY":0,"Angle":0,"Description":"(var(STAT3)+min((var(RUNX1)-1),(1-var(GATA1))))"},{"Id":10,"Name":"GATA1","Type":"Default","ContainerId":1,"PositionX":1093.3165829145728,"PositionY":549.4472361809045,"CellX":0,"CellY":0,"Angle":0,"Description":"((var(AKT)+var(RUNX1))-max(var(PU1),1))"},{"Id":11,"Name":"CEBPa","Type":"Default","ContainerId":1,"PositionX":1164.5409353469586,"PositionY":484.41156691324795,"CellX":0,"CellY":0,"Angle":0,"Description":""},{"Id":12,"Name":"KLF1","Type":"Default","ContainerId":1,"PositionX":1160.439024390244,"PositionY":571.609756097561,"CellX":0,"CellY":0,"Angle":0,"Description":""},{"Id":13,"Name":"MYB","Type":"Default","ContainerId":1,"PositionX":1054.0634639279938,"PositionY":421.17014122394045,"CellX":0,"CellY":0,"Angle":0,"Description":"2-var(PU1)"},{"Id":14,"Name":"E2F1","Type":"Default","ContainerId":1,"PositionX":1135.4891532353242,"PositionY":431.6879623402823,"CellX":0,"CellY":0,"Angle":0,"Description":""},{"Id":15,"Name":"MYC","Type":"Default","ContainerId":1,"PositionX":1127.5438596491226,"PositionY":615.4385964912284,"CellX":0,"CellY":0,"Angle":0,"Description":"2-var(GATA1)"},{"Id":16,"Name":"MAPK","Type":"Default","ContainerId":1,"PositionX":938.0701754385963,"PositionY":668.7719298245617,"CellX":0,"CellY":0,"Angle":0,"Description":""},{"Id":17,"Name":"AKT","Type":"Default","ContainerId":1,"PositionX":1007.4634146341461,"PositionY":622.829268292683,"CellX":0,"CellY":0,"Angle":0,"Description":""},{"Id":20,"Name":"STAT5","Type":"Default","ContainerId":1,"PositionX":886.8421052631577,"PositionY":630.8771929824564,"CellX":0,"CellY":0,"Angle":0,"Description":""},{"Id":32,"Name":"SC self renewal","Type":"Constant","ContainerId":0,"PositionX":1280.3036881951227,"PositionY":331.59190946341437,"CellX":0,"CellY":0,"Angle":0,"Description":"2-var(TET2)"},{"Id":33,"Name":"CMP expansion","Type":"Constant","ContainerId":0,"PositionX":1276.2061272195128,"PositionY":410.128494829268,"CellX":0,"CellY":0,"Angle":0,"Description":""},{"Id":34,"Name":"GMP expansion","Type":"Constant","ContainerId":0,"PositionX":1278.937834536586,"PositionY":491.39678751219486,"CellX":0,"CellY":0,"Angle":0,"Description":"1+var(E2F1)-var(NOTCH)"},{"Id":35,"Name":"GMP differentiation","Type":"Constant","ContainerId":0,"PositionX":1274.157346731708,"PositionY":586.3236167804876,"CellX":0,"CellY":0,"Angle":0,"Description":""},{"Id":36,"Name":"Erythroid differentiation","Type":"Constant","ContainerId":0,"PositionX":1269.37685892683,"PositionY":658.0309338536583,"CellX":0,"CellY":0,"Angle":0,"Description":""},{"Id":37,"Name":"MEP expansion","Type":"Constant","ContainerId":0,"PositionX":1270.7427125853667,"PositionY":718.128494829268,"CellX":0,"CellY":0,"Angle":0,"Description":"((var(c-Myc)-7)+(var(Bcl-xl)*7))"},{"Id":50,"Name":"BCL2L1","Type":"Default","ContainerId":1,"PositionX":1057.3684210526314,"PositionY":672.2807017543863,"CellX":0,"CellY":0,"Angle":0,"Description":""},{"Id":56,"Name":"STAT3","Type":"Default","ContainerId":1,"PositionX":941.90243902439,"PositionY":593.4634146341464,"CellX":0,"CellY":0,"Angle":0,"Description":""},{"Id":59,"Name":"JNK1","Type":"Default","ContainerId":1,"PositionX":957.017543859649,"PositionY":724.2105263157898,"CellX":0,"CellY":0,"Angle":0,"Description":""},{"Id":60,"Name":"ITCH","Type":"Default","ContainerId":1,"PositionX":1036.315789473684,"PositionY":733.3333333333336,"CellX":0,"CellY":0,"Angle":0,"Description":""},{"Id":61,"Name":"NOTCH","Type":"Default","ContainerId":1,"PositionX":1115.614035087719,"PositionY":727.7192982456144,"CellX":0,"CellY":0,"Angle":0,"Description":"2-var(ITCH)"},{"Id":76,"Name":"TET2p","Type":"Default","ContainerId":1,"PositionX":917.3170731707315,"PositionY":549.7560975609756,"CellX":0,"CellY":0,"Angle":0,"Description":""}],"Containers":[{"Id":1,"Name":"C0","Size":2,"PositionX":3,"PositionY":1}],"Description":""},"ltl":{"states":[{"_type":"Keyframe","description":"WT genotype","name":"A","operands":[{"_type":"KeyframeEquation","leftOperand":{"_type":"NameOperand","name":"TET2","id":4},"operator":"=","rightOperand":{"_type":"ConstOperand","const":1}},{"_type":"KeyframeEquation","leftOperand":{"_type":"NameOperand","name":"JAK2","id":5},"operator":"=","rightOperand":{"_type":"ConstOperand","const":1}}]},{"_type":"Keyframe","description":"WT phenotype","name":"B","operands":[{"_type":"KeyframeEquation","leftOperand":{"_type":"NameOperand","name":"SC self renewal","id":32},"operator":"=","rightOperand":{"_type":"ConstOperand","const":1}},{"_type":"KeyframeEquation","leftOperand":{"_type":"NameOperand","name":"CMP expansion","id":33},"operator":"=","rightOperand":{"_type":"ConstOperand","const":1}},{"_type":"KeyframeEquation","leftOperand":{"_type":"NameOperand","name":"GMP expansion","id":34},"operator":"=","rightOperand":{"_type":"ConstOperand","const":1}},{"_type":"KeyframeEquation","leftOperand":{"_type":"NameOperand","name":"GMP differentiation","id":35},"operator":"=","rightOperand":{"_type":"ConstOperand","const":1}},{"_type":"KeyframeEquation","leftOperand":{"_type":"NameOperand","name":"Erythroid differentiation","id":36},"operator":"=","rightOperand":{"_type":"ConstOperand","const":1}},{"_type":"KeyframeEquation","leftOperand":{"_type":"NameOperand","name":"MEP expansion","id":37},"operator":"=","rightOperand":{"_type":"ConstOperand","const":1}}]},{"_type":"Keyframe","description":"T genotype","name":"C","operands":[{"_type":"KeyframeEquation","leftOperand":{"_type":"NameOperand","name":"TET2","id":4},"operator":"=","rightOperand":{"_type":"ConstOperand","const":0}},{"_type":"KeyframeEquation","leftOperand":{"_type":"NameOperand","name":"JAK2","id":5},"operator":"=","rightOperand":{"_type":"ConstOperand","const":1}}]},{"_type":"Keyframe","description":"T Phenotype","name":"D","operands":[{"_type":"KeyframeEquation","leftOperand":{"_type":"NameOperand","name":"SC self renewal","id":32},"operator":"=","rightOperand":{"_type":"ConstOperand","const":2}},{"_type":"KeyframeEquation","leftOperand":{"_type":"NameOperand","name":"CMP expansion","id":33},"operator":"=","rightOperand":{"_type":"ConstOperand","const":2}},{"_type":"KeyframeEquation","leftOperand":{"_type":"NameOperand","name":"GMP expansion","id":34},"operator":"=","rightOperand":{"_type":"ConstOperand","const":2}},{"_type":"KeyframeEquation","leftOperand":{"_type":"NameOperand","name":"GMP differentiation","id":35},"operator":"=","rightOperand":{"_type":"ConstOperand","const":0}},{"_type":"KeyframeEquation","leftOperand":{"_type":"NameOperand","name":"Erythroid differentiation","id":36},"operator":"=","rightOperand":{"_type":"ConstOperand","const":0}},{"_type":"KeyframeEquation","leftOperand":{"_type":"NameOperand","name":"MEP expansion","id":37},"operator":"=","rightOperand":{"_type":"ConstOperand","const":1}}]},{"_type":"Keyframe","description":"J genotype","name":"E","operands":[{"_type":"KeyframeEquation","leftOperand":{"_type":"NameOperand","name":"TET2","id":4},"operator":"=","rightOperand":{"_type":"ConstOperand","const":1}},{"_type":"KeyframeEquation","leftOperand":{"_type":"NameOperand","name":"JAK2","id":5},"operator":"=","rightOperand":{"_type":"ConstOperand","const":2}}]},{"_type":"Keyframe","description":"J Phenotype","name":"F","operands":[{"_type":"KeyframeEquation","leftOperand":{"_type":"NameOperand","name":"SC self renewal","id":32},"operator":"=","rightOperand":{"_type":"ConstOperand","const":1}},{"_type":"KeyframeEquation","leftOperand":{"_type":"NameOperand","name":"CMP expansion","id":33},"operator":"=","rightOperand":{"_type":"ConstOperand","const":1}},{"_type":"KeyframeEquation","leftOperand":{"_type":"NameOperand","name":"GMP expansion","id":34},"operator":"=","rightOperand":{"_type":"ConstOperand","const":2}},{"_type":"KeyframeEquation","leftOperand":{"_type":"NameOperand","name":"GMP differentiation","id":35},"operator":"=","rightOperand":{"_type":"ConstOperand","const":1}},{"_type":"KeyframeEquation","leftOperand":{"_type":"NameOperand","name":"Erythroid differentiation","id":36},"operator":"=","rightOperand":{"_type":"ConstOperand","const":2}}]}],"operations":[{"_type":"Operation","operator":{"name":"AND"},"operands":[{"_type":"Keyframe","name":"A"},{"_type":"TrueKeyframe"}]},{"_type":"Operation","operator":{"name":"IMPLIES"},"operands":[{"_type":"Keyframe","name":"A"},{"_type":"Operation","operator":{"name":"EVENTUALLY"},"operands":[{"_type":"Operation","operator":{"name":"AND"},"operands":[{"_type":"SelfLoopKeyframe"},{"_type":"Keyframe","name":"B"}]}]}]},{"_type":"Operation","operator":{"name":"AND"},"operands":[{"_type":"Keyframe","name":"C"},{"_type":"TrueKeyframe"}]},{"_type":"Operation","operator":{"name":"IMPLIES"},"operands":[{"_type":"Keyframe","name":"C"},{"_type":"Operation","operator":{"name":"EVENTUALLY"},"operands":[{"_type":"Operation","operator":{"name":"AND"},"operands":[{"_type":"SelfLoopKeyframe"},{"_type":"Keyframe","name":"D"}]}]}]},{"_type":"Operation","operator":{"name":"AND"},"operands":[{"_type":"Keyframe","name":"E"},{"_type":"TrueKeyframe"}]},{"_type":"Operation","operator":{"name":"IMPLIES"},"operands":[{"_type":"Keyframe","name":"E"},{"_type":"Operation","operator":{"name":"EVENTUALLY"},"operands":[{"_type":"Operation","operator":{"name":"AND"},"operands":[{"_type":"SelfLoopKeyframe"},{"_type":"Keyframe","name":"F"}]}]}]},{"_type":"Operation","operator":{"name":"EVENTUALLY"},"operands":[{"_type":"OscillationKeyframe"}]},{"_type":"Operation","operator":{"name":"EVENTUALLY"},"operands":[{"_type":"SelfLoopKeyframe"}]}]},"ltllayout":{"operationAppearances":[{"x":234.79683166351646,"y":-90.88125524825954,"steps":10},{"x":671.3962509808223,"y":-78.51730487322781,"steps":10},{"x":234.79683166351646,"y":-32.96447105998235,"steps":10},{"x":672.5092016450947,"y":-11.186142707068782,"steps":10},{"x":268.7329414081122,"y":34.66607039952402,"steps":10},{"x":695.8364961759972,"y":55.9417492861729,"steps":10},{"x":458.83265050844744,"y":-226.69605813952887,"steps":10},{"x":791.5279439064393,"y":-236.51732141327034,"steps":10}]}}
