# Supplementary material for: HOXA9 has the hallmarks of a biological switch with implications in blood cancers
Source: Nat Commun. 2022 Oct 3;13:5829. doi: 10.1038/s41467-022-33189-w (PMC9530117; doi:10.1038/s41467-022-33189-w)
Supplement: Supplementary file 5 — Source Data [file 41467_2022_33189_MOESM5_ESM.xlsx]

## Sheet: Fig 2a
Figure 2a
Hybridization REF	TCGA-AB-2803-03A	TCGA-AB-2805-03A	TCGA-AB-2806-03A	TCGA-AB-2807-03A	TCGA-AB-2808-03A	TCGA-AB-2810-03A	TCGA-AB-2811-03B	TCGA-AB-2812-03A	TCGA-AB-2813-03A	TCGA-AB-2814-03A	TCGA-AB-2815-03A	TCGA-AB-2816-03A	TCGA-AB-2817-03A	TCGA-AB-2818-03A	TCGA-AB-2819-03A	TCGA-AB-2820-03A	TCGA-AB-2821-03A	TCGA-AB-2822-03A	TCGA-AB-2823-03A	TCGA-AB-2824-03A	TCGA-AB-2825-03A	TCGA-AB-2826-03A	TCGA-AB-2828-03A	TCGA-AB-2830-03A	TCGA-AB-2832-03A	TCGA-AB-2833-03A	TCGA-AB-2834-03A	TCGA-AB-2835-03A	TCGA-AB-2836-03A	TCGA-AB-2837-03A	TCGA-AB-2838-03A	TCGA-AB-2839-03A	TCGA-AB-2840-03A	TCGA-AB-2841-03B	TCGA-AB-2842-03A	TCGA-AB-2843-03A	TCGA-AB-2844-03A	TCGA-AB-2845-03B	TCGA-AB-2846-03A	TCGA-AB-2847-03A	TCGA-AB-2848-03A	TCGA-AB-2849-03A	TCGA-AB-2851-03A	TCGA-AB-2853-03A	TCGA-AB-2854-03A	TCGA-AB-2855-03A	TCGA-AB-2856-03A	TCGA-AB-2857-03A	TCGA-AB-2858-03A
A1BG	2.347	1.54344	2.12349	2.51195	1.67494	2.03668	1.87644	1.57069	2.21525	1.96476	1.94738	2.2368	2.10614	1.88313	1.30492	2.67977	1.69302	2.49384	2.40127	1.32589	2.15014	1.15958	1.59337	2.06319	1.8087	1.54601	1.85166	1.67149	2.0045	2.19953	1.69868	2.22047	2.67763	2.34422	1.21426	1.14822	2.03233	2.09786	2.09133	1.31573	2.23455	1.78687	2.37774	1.51392	1.93988	2.34294	2.11189	0.912008	2.24707
A2LD1	1.31195	1.4416	1.40826	1.21358	1.26505	0.641983	0.940381	1.65233	1.48699	1.66938	1.70001	1.99271	1.36028	1.76472	1.44356	1.71659	1.54504	1.07062	1.33161	1.07224	2.08725	1.07142	1.92513	1.73511	1.78015	1.78165	0.698332	1.64199	1.68528	2.11391	1.16817	1.59196	0.749052	1.1018	1.45204	1.80576	1.20125	1.3248	1.67739	1.46629	2.14341	1.68647	1.63046	1.60401	1.08527	1.8466	1.3344	1.56871	1.71027
AAAS	3.0198	3.68519	3.5115	3.66723	3.31673	3.62119	3.99606	3.36975	3.72112	3.32725	3.60944	3.47761	3.85269	3.61927	3.84554	3.63337	3.75007	3.66672	3.80576	3.70921	3.9136	3.33688	3.47167	3.95311	3.56894	3.69572	3.69282	3.86166	3.83336	3.75649	3.6247	3.52845	3.73527	3.61268	3.30267	3.94777	3.84137	3.71338	3.76393	4.1383	3.73009	3.20523	3.77412	3.38937	3.65299	3.8907	4.16265	3.98605	3.79464
AACS	1.69762	1.48282	1.47098	2.89919	2.53479	2.87822	1.90575	2.38594	2.05148	2.59682	2.70948	1.92923	2.45687	2.33222	1.76869	2.05944	2.17083	2.13929	2.5841	2.39253	2.97809	2.46618	2.05008	2.27807	2.64836	1.02868	1.29471	2.99034	2.32614	2.19468	2.48448	2.57	2.42394	1.84577	1.86571	2.52071	2.40235	2.23763	2.38453	2.6673	2.88402	2.8296	2.44757	1.89026	2.13436	2.71346	2.31967	2.36401	1.66639
AAGAB	2.56227	3.53858	3.19171	3.03358	3.24016	3.02678	3.17929	3.37203	3.03018	2.67216	3.16347	3.39398	2.94795	3.55749	3.53335	2.84749	2.94057	3.00654	3.22534	3.02373	3.34987	3.36448	3.2627	2.95826	3.1909	3.21952	3.42132	3.45759	3.16665	3.33886	2.63001	3.34777	2.93108	2.3188	3.30967	2.90103	3.25928	3.21344	2.63601	2.92559	2.99612	3.2331	3.05136	3.48881	2.97246	3.36734	3.1721	2.90928	2.7616
AAK1	4.46713	4.12573	3.28015	3.36037	4.10606	4.14619	3.72937	4.70318	3.94162	4.03978	4.19832	4.05369	4.01541	4.37618	3.05	4.18733	4.22946	3.16558	4.11101	3.5418	4.53288	4.60589	4.05715	3.66488	4.18047	3.78706	4.48587	4.26989	4.26935	4.68372	3.80711	3.74301	4.23905	4.1817	4.54333	4.04137	4.04643	3.80481	4.01505	3.9246	5.0608	4.25684	4.25644	3.86543	4.12274	4.21074	3.85439	3.88915	3.54413
AAMP	3.53289	3.96481	3.84029	3.67158	3.62712	3.81482	3.84429	3.5697	4.07833	3.62912	3.74362	3.86336	4.03682	3.66877	4.03695	3.89446	4.03298	3.65931	3.88167	3.72026	4.03434	3.36019	3.85645	3.94447	3.85989	4.03132	3.76584	3.97699	4.15631	4.08058	3.90878	3.68997	3.63844	3.54477	2.99813	3.81108	3.86284	4.17365	3.90649	3.71883	3.78165	3.03531	4.07219	3.53699	3.71534	4.11327	4.29798	3.93323	3.84199
AARS2	2.05814	1.97268	2.26555	2.12039	2.16679	1.94216	1.77905	2.06748	2.22286	2.35864	2.16365	1.85509	2.59621	2.33231	2.17638	2.6483	2.66243	2.581	2.2583	2.36045	2.21812	1.68593	2.09179	2.60043	2.35206	1.66575	2.35883	2.23013	2.44663	2.28822	2.62531	2.21059	2.39543	1.97554	1.76485	2.50195	2.57621	2.52469	2.23958	2.64905	2.42472	2.4029	2.38747	2.23512	2.30246	2.91701	2.52141	2.68727	2.2902
AARSD1	3.6422	3.02282	3.67116	3.21531	3.26167	3.40455	3.30124	2.95943	2.72553	3.64608	3.15674	2.6248	3.77711	3.16802	3.51932	3.20236	3.49863	3.24948	3.51769	3.18915	2.82577	2.78688	2.98624	3.53306	3.8221	2.77144	2.91914	3.12937	3.09026	2.85732	3.45357	3.17393	3.48316	2.90915	3.0601	2.99117	3.61205	3.81624	3.5152	3.36363	3.00797	3.87876	2.8499	3.23183	3.13423	3.67647	3.71297	3.39231	3.5489
AARS	3.11009	3.48144	3.61775	3.61022	3.77065	3.62968	2.41441	3.4168	3.08283	3.55266	3.61822	3.00462	3.71375	3.53273	4.06851	3.95043	4.11981	3.73504	4.2009	3.87865	3.73938	3.23248	3.96282	3.66393	3.99297	3.65699	3.75159	3.55232	3.80082	3.65063	3.53228	3.54745	3.71754	3.51008	3.06592	4.17189	4.04358	3.76072	3.7038	4.28169	3.26263	4.08122	3.61183	3.72744	3.53019	4.46258	3.84962	4.00193	3.50996
AASDHPPT	3.15838	4.14061	4.22686	3.2022	4.05589	2.59672	2.18509	3.46325	3.18399	3.91543	3.70258	3.36708	3.25494	3.7095	3.95778	3.61126	3.27674	3.64964	3.57953	3.15913	3.53839	3.553	3.816	3.69633	2.87239	3.34594	3.85929	2.88682	3.40779	3.41983	3.78772	3.52988	3.39159	2.59281	3.69079	3.19778	3.61153	3.40589	3.38266	3.35661	2.77814	4.1639	3.15427	3.98043	3.10328	3.92501	2.95316	3.73016	3.62293
AASDH	1.96018	3.04139	3.14456	2.9854	3.13386	1.45955	1.28453	3.02951	2.5456	3.20162	3.03776	2.64627	2.952	3.14952	2.85515	2.65349	3.0849	3.06197	2.94674	2.42307	3.13829	2.37032	3.0596	2.8788	2.19388	2.06259	2.6156	2.02859	2.84737	2.92668	2.92772	3.09519	2.61549	1.83067	2.87987	2.54229	3.08527	2.89977	2.90397	2.86045	2.67189	3.71174	2.5357	3.16986	2.50348	3.53672	2.21224	3.07876	2.6688
AATF	3.76469	3.94821	4.07669	3.9033	4.1525	4.22375	4.14372	4.18486	3.66702	4.0354	4.02275	3.69778	4.0732	4.03121	4.32339	3.90978	4.14993	4.09331	4.01004	4.02736	4.24301	3.90123	4.12299	4.13214	4.13435	4.07562	4.33792	4.39424	4.22346	4.15788	4.12311	4.18592	3.72905	3.46971	3.88872	4.14981	4.15788	4.13641	4.12744	4.15881	3.92408	4.4807	4.1151	3.98875	3.67464	4.8906	4.21094	4.03768	3.99178
AATK	1.2405	0.605281	0.135613	0.636418	1.20922	0.904795	1.66626	0.680515	2.12696	0.321062	1.06521	0.969802	1.47914	2.26974	0.214451	1.35255	2.61323	0.47523	1.26683	1.06399	1.51665	1.19278	1.36932	0.705138	0.802392	1.40697	1.07928	1.97045	2.01621	2.0369	2.24887	0.507749	1.02691	1.34572	1.76717	1.02781	1.10136	0.464334	0.972082	1.67497	2.07233	2.22955	1.86302	0.79567	2.41048	0.16023	0.97398	1.80748	1.06073
ABAT	1.12578	1.72241	1.83853	1.64123	1.84264	1.14758	1.17444	1.48019	3.07621	1.82921	2.12511	1.75338	1.9957	2.57298	0.953176	1.87509	1.48182	1.90724	1.00446	1.29664	2.17849	2.50447	1.75212	1.39539	2.19082	2.2621	1.56174	2.46982	2.56715	2.1197	2.26481	1.82411	1.16453	1.01168	1.56617	1.75024	2.1059	1.75349	2.05327	2.51828	2.62442	2.3527	2.90884	1.44953	2.17268	1.93748	1.61808	1.86395	1.43671
ABCA11P	1.51731	1.71381	2.4214	1.07476	2.04721	0.302559	0	0.52571	0.967556	2.63882	1.37028	1.06922	1.82773	0.533147	1.49899	1.93289	1.61997	2.75554	1.44086	0.617742	0.359034	0.720778	1.10301	1.80983	0.0508457	0.976611	1.32613	0.294778	0.443328	1.09019	2.2587	0.263215	1.74098	1.05562	0.043785	1.63652	1.66049	2.00259	1.37071	2.32027	1.27853	2.71495	1.06812	1.61607	1.53775	1.58741	0.155514	1.87403	1.65259
ABCA1	2.25136	2.7712	0.51675	1.53302	1.87369	1.0562	2.83062	2.23663	1.97065	1.89668	1.80764	1.53082	1.55679	2.63145	0.38244	2.81984	2.31913	2.43136	2.23496	1.1446	0.944912	1.49419	1.6805	1.47674	2.53001	0.46197	1.73297	1.96964	2.18703	2.5418	2.25751	0.640065	1.94859	1.08179	3.34129	1.39713	0.985999	2.03017	1.31593	2.61104	1.8956	3.99499	1.85421	0.865136	1.10264	3.2895	0.685639	2.29042	0.241502
ABCA2	3.38373	2.6406	2.29995	4.52395	2.74863	3.99275	4.14302	3.12743	2.91469	4.37223	2.2136	2.8561	3.94621	3.13837	1.27099	5.15503	4.59874	4.45509	3.64604	2.83771	2.65292	2.30608	2.44668	4.30687	3.62267	1.70975	3.08874	3.32543	3.70909	3.29971	3.18709	3.5439	3.0109	3.69173	2.24529	3.22767	3.76484	3.72656	2.86561	4.2168	4.22808	5.32188	3.63573	3.32565	2.99216	4.01383	3.05065	3.31223	2.54509
ABCA3	1.11938	1.18876	1.0934	1.57305	0.955485	1.7246	0.799865	0.428382	0.478703	2.50081	0.208192	1.49681	0.241276	0.52538	0.499587	2.42523	2.57059	1.62608	2.72084	0.744836	1.17245	1.46855	0.320929	1.22019	2.19448	0.679987	0.260891	1.99351	1.26817	1.95815	0.910928	0.349179	1.60696	2.31458	1.78278	0.933368	0.601069	1.36116	0.47326	2.43328	1.86637	3.04664	2.02548	0.188319	0.485689	3.18712	1.1185	0.956344	0.635856
ABCA5	1.94665	0.496218	0.949009	2.2302	1.14491	2.09718	0.840915	2.37929	0.852075	2.60588	0.276317	0.966824	2.50735	2.75412	0.661135	0.544351	2.1655	1.92439	1.10483	1.06768	2.3305	1.5308	0.537043	2.05378	0.777039	0.333212	0.563308	1.84928	1.7797	1.93615	1.72606	1.1938	2.45423	1.49763	2.26072	0.526179	1.25717	0.981174	0.251734	2.30316	2.38568	0.912055	1.68151	2.21061	1.21926	0.132394	0.941922	2.30052	1.28114
ABCA7	2.99615	3.85398	1.29614	3.9373	3.52369	3.53821	4.23409	2.59852	3.7615	2.90979	3.48965	4.38175	3.3693	4.15371	1.13549	4.46535	4.07818	1.87449	3.48428	4.43304	4.77427	3.43862	3.40281	4.24983	5.17901	3.19753	3.83585	4.44791	4.42914	4.31878	3.83117	3.1066	3.79551	3.53066	2.83464	4.16411	3.7799	3.92549	3.53999	3.90408	4.75543	3.28767	4.62725	3.35659	3.93843	4.11324	3.8688	4.24371	2.35371
ABCB10	4.25681	3.60187	3.72849	4.05286	4.21254	2.96868	1.96217	3.46247	3.42706	3.46371	3.69228	3.11176	3.17862	3.50752	3.48727	3.2643	3.29885	3.38221	4.29769	3.43176	3.8322	3.28922	3.66133	3.27814	4.1107	3.10964	3.87695	3.7241	3.37605	3.26253	3.62743	3.35776	3.64338	2.56553	3.45872	3.44329	3.82433	3.38588	3.55114	3.12143	3.33789	4.02938	3.03073	3.54349	4.26683	3.73268	3.26274	4.26464	3.19763
ABCB6	0.960376	1.25436	0.61118	2.77595	1.45466	0.339495	0.489226	0.256212	1.52815	1.22625	1.26857	0.324044	2.13017	1.41763	0.716688	2.20425	1.95965	1.08147	0.956231	3.18249	0.971131	0.770449	0.893908	2.07216	1.28785	1.59257	1.03484	0.461506	1.94283	1.19296	2.20137	0.587815	0.378588	1.44306	0.658462	2.33068	1.17514	1.389	1.35567	2.24909	1.54446	2.57828	1.31992	0.856101	3.16714	1.12682	1.12522	3.77608	1.08027
ABCB7	3.31171	3.63831	4.16044	3.34263	3.37782	3.43386	2.84978	3.29462	3.14024	3.7154	3.35022	3.17474	3.66363	3.80404	3.69065	3.23097	3.57828	3.96689	3.53067	3.26573	3.45113	3.23442	3.59746	3.62228	3.37017	3.08952	3.5625	3.63181	3.44621	3.49839	3.65395	3.92191	3.097	2.73195	3.78201	3.57424	3.57774	3.56925	3.66008	3.56722	3.33778	4.0767	3.36509	3.97047	3.05027	3.71066	3.25847	3.74862	3.44404
ABCB8	1.50873	2.95042	1.68368	2.99113	2.24599	2.69253	2.91016	2.6324	2.57506	2.08026	2.57267	2.16946	2.21528	2.37185	2.64911	3.31721	3.1157	2.44145	3.12952	3.13634	3.11887	2.5263	2.62643	3.23838	3.13504	2.63089	2.6309	3.21974	3.08278	3.06045	2.28407	2.53535	2.69734	2.72278	1.98446	3.20974	2.80019	2.68429	2.67799	2.60574	3.11095	2.15838	2.79464	1.83478	2.79382	3.42765	3.05893	2.23238	2.72826
ABCB9	0.521089	0.856756	1.09286	1.47755	1.08736	1.1609	1.25649	1.1765	1.34519	1.1077	1.06351	1.13231	1.65483	1.14158	0.981889	1.09278	1.71129	1.03022	1.26807	1.32506	1.22352	0.713802	1.06181	1.76823	1.09393	0.482128	0.772988	1.42182	1.14254	1.05216	1.64712	1.0377	1.23265	0.973595	0.78119	1.97796	1.15653	0.940725	1.06897	2.00183	1.4249	1.22955	1.34961	1.05965	1.08183	1.507	1.43325	2.18563	0.86914
ABCC10	1.83846	2.80793	2.37417	2.18195	2.17503	2.24784	2.12178	2.32658	2.69061	2.5921	2.53892	3.03038	2.81348	2.82331	1.98616	3.42756	3.0992	2.63145	2.81997	2.15484	3.29823	2.60606	2.73116	2.8534	3.12533	2.31195	2.37899	3.01333	3.06503	3.3758	2.79846	2.45148	2.80762	2.47126	2.06004	2.87618	2.82868	2.46882	2.69225	2.75645	3.41611	2.63839	3.15876	2.35105	2.47052	3.14062	2.65027	2.85654	2.77335
ABCC1	3.93507	4.05345	4.5849	4.33724	4.10594	3.64018	3.31588	4.5651	3.80196	4.6232	3.82871	3.86689	4.79526	4.17043	4.43173	5.21943	4.45259	4.06836	4.35642	3.32159	3.79831	3.25513	3.96161	3.87649	3.28855	3.47243	3.51149	3.37139	4.37925	4.21893	4.555	4.62355	4.07913	3.52423	3.30416	4.11844	3.91583	4.11923	3.32503	4.91267	4.09875	4.59821	4.49515	4.97983	3.7085	4.52606	4.27786	4.3328	4.68992
ABCC4	1.17593	1.67116	3.6149	2.34544	3.52031	2.58197	1.97448	3.47425	1.61021	2.8517	3.58615	3.12537	2.96525	3.65871	3.62127	2.648	3.0955	2.95529	2.51838	3.86236	3.30456	2.06213	3.39774	2.67414	2.62335	0.608571	1.9864	2.35389	3.42397	2.12484	4.24294	4.17744	1.61463	1.50837	2.28392	2.24809	3.08112	2.79194	3.82946	3.32664	3.047	2.59406	2.79202	3.31525	2.71546	3.12534	2.63801	4.11944	3.15648
ABCC5	3.02785	2.60193	3.04494	3.28706	4.15904	1.86872	2.66654	3.06458	2.83526	3.26924	3.09248	2.84002	3.42819	3.69307	3.17363	3.93629	3.41264	3.68125	3.77019	3.09224	3.3456	2.6087	3.26687	3.27524	3.48474	1.61845	3.11783	3.30293	3.75494	3.96055	3.57494	2.91663	3.49252	3.28609	2.74435	3.49485	3.69695	3.79779	3.01723	3.70848	3.46592	3.92415	3.27436	3.60814	3.79406	3.51615	3.01928	4.14611	3.53536
ABCC6	3.2396	0.824362	1.16067	1.61855	1.07851	2.45303	1.0614	2.57996	2.31704	1.41224	2.02457	2.63781	1.90753	2.43924	2.52742	2.36024	1.07903	1.22116	2.68368	2.09328	2.18053	2.08056	1.53907	1.95895	1.76433	0.979825	1.77086	0.80431	2.54597	2.53907	2.99765	2.25428	3.11013	1.95311	3.29725	1.35811	2.49127	0.873691	1.83167	2.88524	3.63893	1.58493	2.72181	2.88932	2.8198	1.223	0.736212	1.70489	1.87869
ABCD1	1.98382	3.18836	3.02407	3.18933	2.31593	2.25726	3.54137	1.97256	3.54811	2.3839	3.1374	3.48624	3.41937	3.08785	2.2248	3.06944	2.64495	2.43484	2.69644	2.60538	3.88211	2.49789	3.00538	3.00751	4.11078	3.03874	2.43362	3.7877	3.66537	3.69799	2.90884	2.17624	2.57061	2.62125	2.78386	3.15141	2.83594	2.89956	3.11978	3.38311	3.47572	1.57594	3.88147	2.61007	2.8974	2.1693	3.35848	2.66992	3.27442
ABCD3	2.52831	3.41498	3.23875	2.63518	3.32156	2.52952	2.07359	3.54989	3.45952	3.53095	3.45228	2.85051	3.41471	3.57382	3.51384	3.88923	3.38077	3.37051	2.91881	2.64804	3.43919	3.42998	3.55603	2.70383	2.52344	2.86413	3.74085	3.11002	3.15225	3.38826	3.52445	3.12215	2.79042	2.24203	3.38622	2.51992	3.09026	2.83312	3.3232	3.24931	2.79763	4.03131	2.96482	3.33802	3.0857	2.48328	2.38666	3.34549	3.07202
ABCD4	3.07607	3.02705	3.39904	3.22116	2.92158	3.36268	3.25508	2.73617	2.78697	3.03229	2.94996	2.43412	3.74952	3.02764	3.10473	3.65292	3.0404	3.53143	3.51713	2.77673	2.90025	2.53371	2.82903	3.21516	3.28642	2.77954	2.53607	2.90573	3.21269	3.03446	2.97697	3.15456	3.09294	3.17713	2.60908	3.02295	3.17777	3.33147	3.23268	3.09523	3.42017	3.38367	3.01994	3.17373	3.10182	3.20473	3.07899	3.10817	3.40252
ABCE1	3.38412	4.14391	4.78789	3.80074	4.49647	3.3936	2.28038	4.51519	3.55407	4.45719	3.95511	3.44054	4.01735	3.87998	4.56534	3.96692	4.1533	4.30806	3.87398	3.79759	3.75537	3.70449	4.25854	3.9031	3.64644	3.50204	3.99017	3.83946	3.83762	3.36787	4.22638	4.47287	3.54193	2.74381	3.71656	3.79091	4.18194	4.12601	4.07596	3.96586	3.47828	4.67191	3.61226	4.59777	3.68276	4.72114	3.44549	4.61973	4.02701
ABCF1	3.60339	3.81192	4.05194	3.49832	3.94294	3.97351	4.11107	4.08233	3.87025	3.61097	3.83263	3.63701	3.9731	3.99789	4.06754	3.98479	4.06842	3.89699	3.72368	4.03851	4.029	3.80057	3.89849	3.74917	4.12115	3.91267	4.10076	4.12388	3.96209	3.93047	4.01059	3.83005	3.69798	3.23942	3.88123	4.11752	3.827	3.88256	3.96041	4.13057	4.09138	3.93312	3.90392	3.79704	4.00988	4.44333	3.95409	4.34414	4.04297
ABCF2	2.83812	3.54397	3.76048	3.30368	3.5744	3.00872	2.94226	3.56807	3.58101	3.66142	3.5662	3.07343	2.97506	3.62568	3.87573	3.53993	3.87162	3.33616	3.83239	3.63678	3.78191	3.15339	3.87902	3.64773	3.85108	3.64317	3.55484	3.81417	3.74718	3.3218	3.09308	3.56433	3.18785	2.81644	3.24285	3.78839	3.75248	3.75599	3.8028	3.22525	3.43407	3.38893	3.67105	3.72197	3.60839	4.022	3.94416	3.26121	3.73527
ABCF3	3.21184	3.2783	3.0815	2.96941	2.93471	2.95969	3.78093	2.87984	3.15155	3.04517	2.96971	3.01447	3.31124	3.27732	3.03639	3.47205	3.23653	3.15841	3.38994	3.15437	3.63744	2.8589	3.04168	3.29298	3.51823	2.93619	3.06272	3.30238	3.43198	3.47065	3.35703	3.07925	3.19563	3.06674	2.85215	3.2833	3.41219	3.44006	3.36828	3.25281	3.60353	3.02416	3.44367	2.88279	3.20174	3.71252	3.48911	3.35181	3.24866
ABCG1	1.536	2.61685	3.23459	3.75818	2.28355	1.31111	2.65652	2.96636	2.85524	3.21259	1.77454	0.83963	2.33211	1.36949	0.746638	3.69202	3.62844	3.7196	1.93556	1.77212	1.54144	0.177372	0.797088	2.10139	1.07951	0.855861	2.06174	1.10371	2.38528	1.25426	2.74647	2.65745	1.88165	0.345385	1.87777	2.69103	2.43731	2.84659	1.81853	3.38866	1.28856	3.93182	2.13645	1.88502	2.13262	3.75119	1.58677	3.0561	1.21168
ABHD10	3.14954	3.90527	4.12215	3.20622	3.93493	2.31051	2.58458	3.56111	2.9268	3.79525	3.57231	3.3064	3.24317	3.58115	4.16857	2.90409	3.0856	3.96105	3.25047	2.94268	3.26828	3.13682	3.79852	3.23112	2.7458	3.09861	3.76482	2.7492	3.30423	3.19524	3.24035	3.4773	3.11275	2.3872	3.57224	3.00666	3.46123	3.80105	3.3541	3.03279	2.6384	3.94953	2.81721	3.88159	3.21458	3.51997	3.01382	3.2538	3.58334
ABHD11	0.99351	1.87776	1.28293	1.38001	1.67179	2.24731	2.97766	1.77181	2.16607	1.58696	1.88718	2.40815	1.337	2.25361	2.04642	2.25485	1.89502	1.09989	1.33429	2.63799	2.75952	2.32277	2.31483	2.40827	2.84476	2.35092	2.28778	2.53424	2.73849	2.88058	1.7391	2.04077	1.17639	0.645036	1.759	2.73575	1.93472	2.02521	1.56952	2.71597	2.44157	1.62045	2.52274	1.39495	2.32178	2.29649	2.30872	1.52895	1.24968
ABHD12B	1.41091	1.285	1.78419	1.56322	1.58505	0.588341	0.144294	1.13435	0.67683	1.96672	1.457	2.10071	1.00227	2.03817	1.0962	1.32799	2.08665	2.71913	1.53182	0.271441	1.07147	1.29311	1.7841	1.13938	0.860769	1.14416	1.79598	0.766607	1.33082	1.68767	1.94498	1.39999	0.836454	0.871686	1.57848	1.59929	1.15496	1.86197	1.62958	2.62093	1.36797	1.77699	1.31136	1.04348	0.765817	2.23495	0.750786	0.782068	0.967605
ABHD12	2.75954	3.45071	2.74601	3.71994	2.7503	3.42044	4.04152	2.87159	3.17768	2.68693	3.45309	3.21286	3.29084	3.19322	2.94562	2.94028	3.48465	3.52597	3.76531	3.00953	4.12113	2.82085	3.45915	3.35136	3.13726	3.54704	3.41795	3.89234	3.34233	3.53282	3.23382	2.9245	2.95359	3.35624	2.94697	3.5433	3.2106	3.3423	3.47301	3.40548	3.22922	3.16744	3.25367	3.07314	3.33261	3.43114	3.79357	3.12537	2.86891
ABHD13	2.27522	3.24463	3.0008	3.07253	3.05485	2.13791	2.26029	2.92452	2.80143	2.97269	2.86361	2.85103	2.74083	3.31127	2.46128	3.09448	2.65111	2.79668	2.71921	1.85408	2.87598	2.89536	3.17853	2.26729	2.2785	2.54663	2.87058	2.80199	2.79908	2.83574	2.74915	2.71652	2.57913	2.01471	2.9366	2.34856	2.76402	2.43658	2.7938	2.54899	3.15329	3.2507	2.75085	2.87509	2.64382	3.02811	1.9076	2.73572	2.5968
ABHD14A	3.1596	2.10548	2.56914	2.32242	2.56188	3.78202	3.65495	2.99243	2.8346	2.52124	2.3672	2.64958	2.60767	3.03925	2.97239	2.37167	3.4751	3.07252	3.33504	3.32329	3.05521	3.17862	2.04944	3.15239	4.10445	2.1462	3.05874	3.53694	3.13808	2.71722	2.99056	2.92321	3.2922	3.34778	3.16628	3.21501	3.49337	3.05147	2.6933	2.94034	2.93104	2.43152	3.30043	3.13414	2.21168	3.85327	3.76216	2.93507	2.7665
ABHD14B	4.40241	4.56288	4.21712	4.63963	4.10384	5.03684	4.70342	4.41425	3.70592	4.88518	4.04425	4.3947	4.77493	4.33539	4.44785	3.37421	4.7171	4.79977	4.32713	4.48145	4.57673	4.38503	4.20266	4.52553	4.48299	4.49412	4.04784	5.03837	4.54888	4.47063	3.84101	4.76016	4.23378	3.94244	4.63818	4.95166	4.68556	4.21504	4.41336	4.94143	4.35806	4.31859	4.55272	4.54938	3.75376	4.83212	4.32234	4.28157	4.68137
ABHD15	2.20034	3.46852	2.87931	4.41888	2.49061	2.53571	2.41023	2.89382	2.7672	2.63392	3.24876	3.42341	2.80941	3.35101	2.94543	3.46276	2.70945	3.25951	3.26849	3.0409	3.72419	3.01944	3.49717	3.77071	4.1919	2.70441	3.2778	3.79187	3.24787	3.19695	2.52933	2.95226	3.03258	2.77768	3.382	3.19832	3.40446	3.31372	3.37017	3.49636	3.13595	3.30046	3.41841	3.30519	2.61796	4.35913	3.5167	2.60658	3.10657
ABHD2	3.06026	4.30837	3.97456	4.13886	4.15828	3.33087	2.57451	4.7315	4.17742	4.52573	4.27853	4.66066	3.88241	4.7935	3.28233	4.47916	4.22476	3.94289	3.89482	3.84165	4.44972	4.5488	4.41036	4.0753	3.28561	4.26529	4.16987	4.61865	4.63489	4.61788	4.75546	4.7789	3.038	2.87451	4.29661	3.8261	3.82784	3.64452	4.24443	4.40522	4.69596	4.35867	4.56486	4.73777	3.56584	4.69801	3.75507	4.11173	3.36382
ABHD3	3.78361	4.35901	3.5216	3.61056	4.04023	2.99622	3.26161	3.87542	3.60176	3.68889	4.54262	4.67297	3.65973	4.72066	3.60613	3.75787	4.04079	4.15967	4.20998	2.82861	3.89042	3.84484	4.40272	3.88432	3.45016	3.76696	4.31746	3.81827	4.62127	4.55417	3.76177	3.56668	4.47025	3.42318	3.74909	3.92433	3.99769	4.15411	4.02932	4.3022	4.30456	4.38429	4.06461	3.81787	4.28046	4.60895	3.07985	3.62602	3.5877
ABHD4	1.87796	3.25191	5.0393	3.13038	2.7496	2.72059	4.16122	2.75277	2.82504	3.52561	4.47624	3.10591	3.98384	3.13368	3.78862	3.97387	3.36077	4.01531	4.15673	3.07573	3.14191	2.51731	4.37467	3.30292	2.78934	2.94256	2.82097	2.78754	3.34217	3.60499	3.63914	3.97295	3.69254	3.49317	3.05809	3.59406	3.41517	2.56421	3.91456	3.8814	3.00357	3.77122	3.29761	3.79896	2.77285	3.54209	2.59929	2.80961	3.53012
ABHD5	2.49388	2.67332	2.19835	2.47211	3.58755	2.47271	2.20894	3.28058	3.35798	2.57255	2.7113	2.54045	2.25552	3.60716	2.5076	2.29759	3.40039	1.78929	2.48188	3.31218	2.86069	2.81807	1.53572	2.16819	1.68113	2.60999	3.25101	2.6258	2.97219	3.04346	3.10319	2.28213	2.66053	2.11271	2.27489	2.21351	2.58148	2.01896	3.22819	2.36238	3.92961	3.25281	2.58028	2.41501	3.84768	2.60629	1.96737	3.66966	1.96519
ABHD6	0.954812	2.67954	1.67859	1.26942	0.423863	0.63339	0.491506	1.60546	2.02151	1.84076	1.60037	2.4166	1.95271	1.9909	1.78568	1.99153	2.13174	1.08029	0.483641	1.54941	3.27615	1.55831	2.26409	1.23352	2.39131	1.92168	1.24331	1.54159	2.35065	2.98977	2.21267	1.04596	0.352285	0.563732	1.9836	0.966155	1.4616	1.19574	1.17628	2.16277	1.56523	2.59005	2.34319	1.06716	1.38945	2.53707	1.82521	1.41272	1.89934
ABHD8	2.00146	2.14149	1.55493	2.46587	1.39018	2.62158	2.73217	1.71781	2.83897	1.58848	2.16072	2.18422	2.84898	2.30873	1.66956	2.98431	2.46571	2.49237	2.0348	2.57063	3.06976	2.14334	2.21897	2.12901	2.56419	2.43839	2.26882	3.33912	2.57304	3.06523	2.5897	2.19946	1.8995	1.81261	2.17578	2.6576	2.6102	2.26407	2.5856	2.65151	2.73652	1.9386	3.33628	1.68286	2.13652	2.46931	2.58461	2.77755	2.33595
ABI1	3.66287	4.57852	4.38623	4.22208	4.34448	3.52727	3.94736	4.24404	4.23427	4.29252	4.24055	4.27026	4.0343	4.41717	4.01976	4.26054	3.99117	4.41544	4.22876	3.60975	4.15403	3.81098	4.30265	4.04169	3.72944	4.04769	4.10849	3.91063	4.15145	4.16517	4.05158	4.39809	3.71682	3.215	4.22049	3.82287	4.00669	4.14935	4.16335	4.0215	4.08643	4.3573	4.01093	4.32022	3.75019	3.97615	3.48891	3.99188	3.96242
ABI2	1.58985	2.77253	2.69272	3.40625	1.21411	2.07937	1.76249	3.12792	1.7902	2.16636	2.86703	1.95803	3.66627	2.25199	3.10783	2.52185	2.91003	2.86945	3.45842	2.13883	1.75647	1.68954	2.59799	2.448	1.38771	1.8578	2.04124	1.68123	2.69376	2.38115	2.6043	2.9547	3.18879	1.67201	1.96252	2.61905	2.85825	1.5635	3.26762	3.43801	2.51765	4.21359	2.1259	3.15242	2.65182	2.77365	2.19715	2.84679	1.33447
ABI3	0.494278	3.19238	0.423943	0.681948	1.81244	0.744701	2.79615	0.640375	2.8185	0.512148	2.70798	3.58059	2.97035	1.94495	0.749623	2.51732	1.48654	0.518277	1.2703	1.32218	3.39937	2.5686	2.80387	2.08909	1.22899	1.98245	2.23296	2.0661	4.28676	4.24111	3.05089	1.14961	0.398344	1.21594	0.936985	2.64785	2.54236	2.33522	2.14908	2.38172	3.16295	0.910366	3.57175	0.760832	2.98409	2.22605	2.04833	2.26942	0.603296
ABL1	2.86759	3.22009	3.64768	3.84367	3.51525	3.53829	3.4962	3.3595	3.05721	3.17297	3.58055	3.48492	4.3079	3.06793	3.37545	3.64142	3.75888	4.12493	3.82173	3.03794	3.54218	2.98389	3.32984	3.74413	3.69265	2.65094	3.15663	3.33362	3.60167	3.39184	3.79406	3.7686	3.60526	3.29258	2.87453	2.98814	3.87772	3.99564	3.6934	3.66038	3.47214	3.85186	3.44033	3.14865	2.97343	4.25138	3.36573	3.87759	3.57534
ABL2	2.34252	2.97611	3.07729	2.657	2.76822	2.1737	2.07923	3.03753	2.52965	2.96363	2.50927	2.70004	3.01369	2.71797	2.70831	3.44123	3.20977	2.97971	3.13898	2.09795	2.79955	2.41143	2.56183	2.45327	1.9856	2.18188	2.71435	2.21863	2.5662	2.79865	2.88665	3.01173	2.86757	1.98169	2.65706	2.80786	2.67749	2.49078	2.65887	2.76696	2.95638	3.49085	2.47905	2.87247	2.0564	3.23333	2.05434	2.86347	2.47731
ABLIM1	0.961371	2.24089	3.56794	2.75747	1.90423	0.618308	1.00498	1.6191	1.98369	4.63612	0.666856	2.08339	4.20298	2.52599	1.96206	4.80793	3.60424	3.01815	0.997288	1.9189	1.51795	0.914852	1.5121	2.86325	0.743411	1.2585	1.98489	0.877535	2.258	1.536	4.12767	3.23123	1.30982	1.42364	0.853111	3.14204	1.11667	2.05592	1.63183	3.92471	1.93966	4.42014	3.09649	3.51849	2.96459	2.75054	1.66877	3.88406	2.56549
ABR	3.611	4.44456	3.1502	3.43826	3.3418	3.88484	3.90775	3.4035	4.39646	3.95755	3.71336	4.65679	4.18423	4.20285	1.78564	4.17538	4.24362	3.07448	4.5911	3.49483	4.63627	3.98115	3.72776	4.12573	4.36901	3.62076	4.20017	4.69831	4.64216	4.67182	3.81425	3.76387	4.31284	4.20293	4.16801	4.01393	4.18053	3.53556	3.4925	4.36239	4.81146	2.96955	4.68842	3.31917	3.83096	3.82537	4.17481	3.29925	2.87784
ABT1	2.79448	3.01741	3.07292	2.93919	2.81737	3.1757	3.01674	2.76559	2.97782	2.85278	2.69738	2.69319	3.13878	3.04467	2.96465	3.00322	3.09069	3.07263	3.2098	2.45958	3.1388	2.81101	2.85053	2.95126	2.89019	2.96055	2.9266	3.27128	3.02124	3.02886	2.93359	2.7918	3.0391	2.61303	2.70144	2.99149	3.01415	3.21054	3.14349	3.01805	3.14514	2.9489	3.1069	2.85935	2.8493	3.40785	3.19438	3.32665	3.13381
ABTB1	3.25764	3.86978	4.60402	3.55406	3.80658	3.39451	4.46313	2.50773	3.70858	3.48926	3.01147	4.01876	3.89814	4.22502	3.30169	4.12356	3.52596	3.2602	3.40406	3.26244	4.39515	3.35382	3.04764	3.59927	4.17691	3.82843	3.65372	4.06041	4.18615	4.13316	3.86798	3.41933	3.13444	3.66207	3.29779	3.63647	3.03125	3.73036	3.58679	3.66361	4.08055	3.18643	4.61644	3.23998	3.87967	3.40519	3.91566	3.39776	4.35965
ABTB2	2.40629	0.849417	1.54458	0.966428	1.45281	2.56182	0.452176	2.40556	1.6695	1.34751	1.14294	1.07159	1.39033	2.06466	1.07768	2.58921	2.45068	1.00834	1.76207	1.46494	0.982084	1.96762	0.729086	2.17151	1.51624	0.311116	2.34781	2.29611	2.05873	1.77007	2.44509	1.36775	2.01964	2.18617	1.10189	0.884491	1.59482	1.82008	0.931389	2.38233	3.562	2.58773	1.88819	1.06889	0.71729	3.93257	1.9552	1.78551	0.939603
ACAA1	3.63059	4.31572	3.72769	3.15776	3.76562	4.22175	4.42055	3.42605	3.71491	3.03973	3.81068	4.32745	4.03294	4.15203	3.84163	4.0312	3.81087	3.56558	4.2641	3.36961	4.54547	3.9718	3.85396	3.88702	4.44274	4.29531	3.55691	4.36358	4.64587	4.6869	3.90834	3.67711	3.65027	3.80435	3.21146	4.13772	3.9885	4.13279	4.25199	3.73059	4.41434	2.85803	4.4059	3.62219	3.95476	3.71021	4.32608	3.55064	3.99492
ACAA2	3.3647	3.85021	4.57171	3.82756	4.2208	3.93123	3.32284	3.68004	3.51868	3.72475	4.21331	4.19471	4.10749	3.98567	4.55151	3.70899	4.05096	4.2816	4.22857	3.92922	4.7322	4.47969	3.52299	4.10083	3.97117	2.09729	3.51251	4.37596	4.24672	4.66656	3.42758	1.10672	3.92074	3.26679	4.147	4.2994	4.00173	4.44777	4.23452	4.49067	3.83604	4.34199	4.00963	3.9999	3.81694	4.09228	4.16474	4.28544	4.38759
ACACA	2.23945	3.4221	3.85617	3.3088	3.33505	3.09265	2.99377	4.06673	2.75816	3.50733	3.20441	3.19993	3.66222	3.24987	3.78292	3.89222	3.83962	3.14253	3.80565	3.25989	3.3644	2.92138	3.17077	3.57946	3.28168	2.82208	3.13462	3.25647	3.54027	3.33411	3.38378	3.81739	3.22986	2.56323	2.93958	3.34541	3.554	3.1911	3.63006	3.44033	3.51553	3.86321	3.25476	3.61388	2.72041	4.7111	3.23175	3.48268	3.3033
ACACB	2.34714	1.8061	2.2394	1.06233	1.46102	1.57812	1.54593	1.52854	1.62985	1.87484	1.88944	1.2426	2.16329	2.22136	1.13265	1.13067	1.66958	2.89862	2.28246	1.64772	2.06147	1.7852	1.11413	1.90702	2.72681	0.977843	1.747	1.85511	2.05368	2.03784	2.12539	1.44398	3.47426	2.23332	2.17726	1.42998	2.17998	1.92988	2.28751	2.61971	1.50452	2.69641	1.52989	2.12573	1.89831	1.67037	1.44864	1.84884	2.41002
ACAD10	2.94464	3.37637	3.26306	3.27657	3.27046	3.06172	1.9225	3.27207	3.23163	3.43575	3.22933	2.8379	3.41361	3.29222	2.95827	3.15982	3.5382	3.47546	3.25372	2.52621	3.46554	2.95694	3.51575	3.39934	3.37932	2.74986	3.20288	3.18071	3.48332	3.41936	3.02866	3.45892	3.52498	2.76122	3.23182	3.17739	3.5588	3.21841	3.2499	3.36205	3.7272	3.49359	3.38215	3.2267	2.83318	3.24692	3.2256	3.01921	3.2366
ACAD11	3.23209	3.94055	3.25389	3.90221	3.65797	2.75403	3.02295	3.21909	2.51819	3.16365	2.97011	2.6831	3.5401	3.48784	2.60754	2.80092	3.16407	3.80171	3.86505	2.24141	3.23352	2.63156	2.78966	3.32642	2.93187	2.23036	2.57336	2.53137	3.05779	2.77082	2.77534	3.46604	3.93116	3.25723	2.28539	2.50709	3.75128	3.72167	2.96443	2.73844	3.46718	3.87382	2.90721	3.53051	3.25275	2.71984	2.69765	3.19124	2.96151
ACAD8	3.25685	3.54253	3.40989	3.25606	3.5961	2.58071	3.31363	2.977	3.08058	2.99324	3.24395	3.08348	3.41345	3.7555	2.91622	4.27856	3.26229	3.36506	3.74758	3.08787	3.55226	2.88793	3.24643	3.91946	2.89179	2.45881	2.8344	3.25652	3.70441	3.48663	3.70896	3.31687	3.74362	3.28834	3.01465	3.02623	3.47202	3.51098	3.37667	3.2417	3.60518	3.51762	3.30348	3.33392	3.49455	3.11316	3.21478	3.37897	3.34022
ACAD9	3.50852	3.50689	3.43092	3.23832	3.45256	3.13264	3.07084	3.18005	3.32762	3.53094	3.47	3.24867	3.62202	3.43432	3.64795	3.50587	3.68851	3.42442	3.78699	3.43178	3.63674	3.06291	3.56442	3.5976	3.31946	3.13887	3.72705	3.6388	3.69404	3.58107	3.57598	3.51344	3.46608	3.37291	3.20556	3.54393	3.67466	3.742	3.55458	3.4922	3.51568	3.58323	3.38527	3.45811	3.36698	3.65009	3.79321	3.43741	3.52667
ACADM	3.40248	4.27738	4.69144	3.89263	4.48989	3.54851	1.7354	4.27126	4.1146	4.58299	4.14957	3.93185	3.93418	4.18831	4.43336	3.97403	4.06299	4.39491	4.17933	3.99507	3.85357	3.81845	3.98405	4.02051	4.34119	3.51271	4.09002	3.96819	3.95762	3.57697	3.88856	4.31435	3.93275	3.10154	4.40712	3.73443	4.1817	4.18687	4.10932	3.7429	3.755	4.4724	3.81099	4.66316	3.77199	3.76954	3.64806	4.16401	3.89853
ACADSB	2.03343	2.08197	2.21473	2.61577	3.36848	1.51989	0.628899	2.52083	1.7066	2.97948	1.93057	2.0847	1.92964	2.39216	2.44242	2.24874	2.45484	3.04603	2.18262	1.74684	2.35198	1.96795	2.34524	2.2574	2.42037	1.62297	2.28326	1.56263	1.96052	2.06516	2.06478	2.28115	2.38203	1.58638	1.92142	1.93272	2.31488	2.73729	2.11084	2.29993	2.24016	3.29004	1.82473	2.67861	1.90283	2.32011	1.72168	2.46966	2.99584
ACADS	2.26267	2.34435	2.60526	2.29061	2.25367	2.48927	3.34427	2.28732	2.68705	2.14638	2.26121	2.28134	2.61158	2.67221	2.41077	2.31712	2.55865	2.39316	2.76925	3.06398	3.11411	2.12052	2.24181	3.10553	2.45091	2.3431	2.1459	2.98949	2.87951	2.73577	2.58102	2.50195	2.54051	2.69365	2.12641	2.44723	2.64481	2.61059	2.78104	2.93137	2.37907	1.83111	2.69777	2.18782	2.51391	2.00347	3.2196	2.65922	2.56508
ACADVL	5.32243	5.27949	4.85368	5.05807	4.9204	5.60444	6.07437	4.89958	5.03926	5.05937	5.03468	5.05135	5.18496	5.33735	4.85839	5.00443	5.33013	5.02759	5.57033	5.21898	5.93758	5.03521	4.79945	5.34897	6.10543	4.57001	4.68143	5.6773	5.67788	5.82197	4.72877	4.79871	5.65658	5.61457	4.96725	5.18271	5.54948	5.0661	5.44228	5.35869	5.85994	4.68944	5.48003	5.16201	5.52578	5.01098	5.64258	4.89975	5.17927
ACAP1	4.01621	3.77711	4.08282	3.84889	3.95772	4.73099	4.87353	4.01726	4.06072	4.36204	3.93594	4.09368	4.47518	4.56214	3.7591	3.72024	4.77077	4.39606	4.42642	3.86805	4.35957	3.54944	3.40792	4.44528	4.54532	3.62264	4.22642	4.42687	4.28285	4.02098	3.62931	3.96372	4.44815	4.62888	3.77206	4.27065	4.37854	4.44202	4.44929	4.81179	4.56735	2.77869	4.47193	4.40257	3.6677	3.41374	4.50474	4.08206	4.37433
ACAP2	3.27103	4.52254	4.31537	4.02176	4.17	2.8318	2.84261	4.16392	4.23376	3.82776	4.29616	4.17004	3.8707	4.45776	3.7464	3.85755	3.90051	4.13046	3.85272	3.15926	4.16805	3.80686	4.41643	3.55419	3.24366	3.58133	4.22599	3.79309	4.08492	4.35733	4.19771	4.13047	3.62472	2.87003	4.36666	3.5101	3.95678	3.64288	3.95643	3.61514	4.07899	4.4404	4.05025	4.05948	3.90194	4.12765	2.79819	3.8426	3.53356
ACAP3	3.50659	3.73787	2.81364	3.51343	2.88344	4.03771	4.95104	2.84958	3.85446	3.5224	3.5979	3.76133	4.21359	3.74833	2.76212	4.75127	4.25879	3.81552	4.20737	3.30764	4.13564	3.18913	3.50238	3.84737	3.52406	3.30327	3.61876	4.19375	3.99655	4.04188	3.55638	3.05171	4.2725	4.39579	2.69594	4.10153	3.99935	3.67839	3.86261	3.73369	4.5196	3.41037	4.27607	3.15574	3.97418	3.88696	4.03917	3.59899	3.46865
ACAT1	3.09055	4.2556	4.67632	3.36069	4.25084	3.1993	2.51852	3.81353	3.81459	4.13843	3.83929	3.53664	3.76824	3.81328	4.5341	4.24574	3.40607	3.10619	3.90519	3.64157	4.31249	3.70676	4.09279	4.58232	4.49521	3.81003	4.03423	4.29418	3.70639	3.49724	3.62229	3.70792	3.54875	2.52868	4.10723	3.99907	3.37282	3.86647	4.01978	3.67609	3.07836	3.34272	3.42298	3.96286	3.85873	3.73569	3.86176	4.13343	3.95907
ACAT2	1.74378	3.74805	3.07833	3.05459	3.3666	3.45447	2.26945	2.94958	2.77699	2.59121	3.16347	2.9271	3.4597	3.09322	3.22197	2.72772	3.09237	2.60951	3.7617	3.34642	3.78544	3.27229	3.35294	3.29194	2.9516	3.27592	3.72576	3.6996	3.49221	2.59281	3.67577	3.49521	3.44381	2.75713	2.97013	3.45356	3.56317	3.34198	3.21482	3.61957	3.60894	2.9555	3.07423	3.37446	3.13333	3.80265	3.37201	3.68182	2.8164
ACBD3	3.1981	3.86357	3.85496	3.14011	3.73431	2.46658	2.99114	3.56691	3.61759	3.65403	3.70958	3.40573	3.28758	3.73312	3.62417	3.72751	3.3019	3.61181	3.64995	3.06618	3.49583	3.48021	3.80851	3.08878	2.90168	3.3621	3.84013	3.22306	3.43405	3.50029	3.39648	3.37802	3.58096	2.87305	3.87778	3.1666	3.42407	3.45699	3.44051	3.20605	3.37364	3.66297	3.19311	3.70049	3.25816	3.4858	2.72044	3.54084	3.44381
ACBD4	1.60317	2.47805	2.032	2.47369	1.82653	2.22626	2.4551	1.9768	1.74154	2.59993	2.00365	2.57478	2.92649	2.42676	1.92331	2.4888	2.59769	2.73626	2.0533	2.08947	2.45224	1.67231	1.86463	2.63077	2.4244	1.70655	1.76025	2.64533	2.73016	2.64687	2.05643	2.44344	2.08582	1.83059	2.08646	2.55518	2.5223	2.56231	2.05499	2.86777	2.76349	2.09807	2.74892	2.13204	2.45763	2.52381	2.7608	2.25849	2.48431
ACBD5	2.79707	3.53907	3.33951	3.2385	3.34826	2.43099	2.29497	2.99369	3.08956	3.37172	3.24329	3.12016	2.8177	3.4053	2.88611	3.38467	3.12076	3.25795	3.15428	2.48283	3.38443	2.80076	3.40458	2.62751	2.85119	2.73644	3.12434	2.78835	3.16321	3.4732	2.91181	3.03574	2.69281	2.26765	3.35105	2.70287	2.91429	3.15662	3.10904	2.52039	3.04969	3.38241	2.99346	3.32077	2.64993	3.31538	2.41	2.75487	2.92843
ACBD6	2.92568	2.74773	3.49479	3.25729	3.45888	3.32015	3.1025	3.0481	2.9083	3.28119	3.02172	2.73747	3.53178	2.95201	3.32857	3.1751	3.43452	3.47589	3.40567	2.63715	3.11277	2.73838	2.83808	3.25166	2.83485	2.706	3.02805	3.0898	2.9638	2.88499	3.2162	3.46923	3.321	2.82896	2.92108	3.33032	3.31485	3.56973	3.3875	3.55068	2.94165	3.32002	3.04224	3.26853	3.05289	3.51145	3.27946	3.46004	3.11185
ACCS	3.67029	3.52494	4.71303	3.49186	4.50014	2.72303	4.2779	3.36856	1.91126	3.13039	3.75939	2.95213	4.25794	4.13985	3.37011	3.87601	3.22837	4.11145	4.56947	2.21898	3.89635	2.60843	3.49941	3.73045	3.59827	3.11007	2.07315	4.21071	3.7019	4.89214	3.26926	4.01914	4.57865	4.89527	2.70824	3.40768	3.73527	4.5132	4.17907	3.53555	4.93128	3.06555	3.8325	3.506	3.23108	2.68891	3.67619	3.53996	4.93539
ACD	2.90631	2.98454	2.60906	2.95302	2.35999	3.6098	3.43864	2.80406	2.19447	2.95029	2.71877	2.68214	3.21664	2.95517	2.81516	3.63142	3.03195	3.0524	2.89903	3.19901	3.2829	2.70926	2.5693	3.33991	3.01003	2.79003	2.85043	3.32253	3.16512	3.25344	2.46104	2.90671	2.84652	3.14227	2.5338	3.47914	3.13148	2.99499	2.98392	3.39792	3.4236	2.82817	3.13505	2.76182	2.75574	3.49838	3.51879	2.91894	2.84446
ACER2	0.407316	0.894631	1.08479	1.00486	0.9258	0.181812	0.166379	1.0776	0.603683	1.25437	1.50239	0.208109	1.21827	1.13443	0.922451	0.92534	1.1914	1.07805	1.53784	1.33167	0.662821	0.753098	0.96725	0.883784	1.02657	0.673878	1.24236	0.507832	1.10772	1.00667	0.89134	0.425684	1.29511	0.889725	0.646411	1.00441	0.51898	0.888525	1.25251	1.61044	1.06552	2.78593	0.73753	1.09926	1.31975	1.25088	0.638368	1.53541	1.17993
ACER3	2.06541	3.89371	3.15745	3.31238	3.58557	3.0283	2.21225	3.26226	3.90032	2.66878	3.75775	4.05925	3.03061	3.69622	3.04467	3.47898	3.12484	3.04812	3.03997	2.7957	3.92364	3.75215	3.73738	3.2908	2.84872	3.51806	3.83607	3.75393	3.48523	3.56272	3.84325	3.11616	2.95436	2.27075	3.59376	3.1678	3.22329	2.82427	3.27141	2.92176	3.79214	3.31219	3.6746	3.03093	3.65625	3.16874	2.71023	2.99601	2.51615
ACIN1	4.91837	5.08044	5.25274	5.15024	5.11435	4.97364	4.89505	5.23606	5.00555	5.03536	5.15277	5.13125	5.30519	5.36694	5.02767	5.60758	5.25675	5.28151	5.26053	4.74975	5.05685	4.70728	5.06998	5.08265	5.17555	4.7953	5.03773	4.97844	5.20588	5.2087	5.03637	5.13271	5.29938	4.88757	4.73045	5.07281	5.23451	5.18192	5.24232	5.1201	5.41275	5.22829	5.07164	5.07146	4.98613	5.41607	5.02631	4.73045	5.14287
ACLY	3.50892	4.45167	4.5169	4.13455	4.27413	3.79205	3.42517	4.30644	3.83803	4.13793	4.42768	4.38103	4.18895	4.35781	4.50518	4.39809	4.41855	4.30463	4.60157	4.22009	4.77218	4.06484	4.5562	4.40108	4.44681	4.34292	4.27268	4.72594	4.52382	4.39879	4.28059	4.3186	3.94998	3.70588	4.22843	4.38519	4.36575	4.36608	4.40378	4.3377	4.16492	4.64416	4.39987	4.4525	3.99108	5.24803	4.44466	4.18526	4.19744
ACN9	2.44492	2.14238	3.1189	2.62042	2.74221	2.38515	1.13169	2.42192	2.50027	2.50249	2.41958	2.7239	2.19583	2.49074	3.11279	1.83855	2.55488	2.78931	2.33869	1.82306	2.45512	2.80825	2.45832	2.27884	2.63685	2.48187	2.1549	2.33267	2.29743	2.04007	2.24571	2.45903	2.59314	1.61145	2.72808	2.65917	2.44066	2.26703	2.4208	2.09105	2.16581	2.84513	2.34793	2.89753	2.42667	3.07204	2.21868	2.4631	2.52252
ACO1	2.18429	2.85139	2.68633	2.78883	2.38088	1.82786	1.49029	2.75358	2.77779	2.94317	2.67104	1.9597	3.20318	2.7431	2.63808	2.7867	3.12065	2.43575	2.96967	2.59774	2.80095	2.19267	2.58295	2.81487	2.32027	2.22761	2.82876	2.51428	2.85665	2.88115	2.62942	2.36289	2.65824	2.19173	2.19017	2.4993	2.78099	2.21246	2.71417	3.27243	2.52551	3.42247	2.49587	2.69806	2.38938	3.30834	2.30482	3.43662	2.66445
ACO2	2.85392	4.06238	3.92142	3.99571	3.62326	3.77097	3.90351	3.76815	3.99067	3.86255	4.09858	4.08962	4.18015	3.78571	4.11894	4.21502	4.15721	3.92782	4.20962	4.05594	4.62664	3.68939	4.36211	4.2586	4.67278	4.07401	3.77795	4.5407	4.29482	4.36763	3.8682	3.90204	3.47486	3.59519	3.92155	4.3657	4.18829	4.09877	4.14059	4.40691	3.98472	3.30107	4.38829	3.60277	3.78144	4.49292	4.50532	4.35723	3.97589
ACOT11	2.29216	0.506219	2.06064	2.20781	2.1726	1.9263	1.69474	2.66816	2.68363	2.32406	2.96773	2.32615	2.07944	2.06513	2.71809	2.26222	4.07483	2.77588	3.03213	1.71242	1.97551	1.65722	2.36949	3.14764	0.737475	0.117549	2.53316	2.38751	2.32927	2.56201	3.93566	2.90368	2.19463	2.63926	1.28915	1.26377	3.02073	2.83692	3.25352	2.74769	1.55345	2.28506	2.94196	2.52061	2.59055	2.93552	2.04993	2.83499	2.53799
ACOT13	2.41925	3.10649	2.94031	3.05718	2.93207	2.3288	1.40897	2.8737	2.41087	3.11547	2.9116	2.35758	2.50801	3.01082	2.86369	2.44943	2.78453	3.12655	2.80775	2.5597	2.81878	2.60283	2.71969	2.49768	2.4163	2.42208	2.8321	2.30203	2.65123	2.87131	2.49114	2.89199	2.70127	2.28534	2.83038	2.32728	2.60348	2.71492	2.65935	2.66692	2.75225	3.34472	2.56105	2.83486	2.36117	2.84727	2.26876	2.75398	2.81272
ACOT1	1.2104	1.75079	2.18988	1.86088	1.63964	1.84301	2.34458	1.44388	1.79262	1.96512	1.90504	0.502221	2.32714	1.72608	2.22539	2.49664	1.77096	1.25401	1.67146	1.92789	1.99268	1.47761	1.84543	2.39403	2.46757	1.44277	1.42839	1.87705	1.88153	1.7187	2.42868	1.90427	1.21639	1.16591	1.79318	2.27175	1.95948	2.07533	2.02423	2.57765	1.77977	2.10906	1.77056	2.09946	2.03218	1.83408	1.88337	2.10968	1.83027
ACOT2	0.996617	1.69178	2.2015	1.75269	1.60728	1.33862	2.32786	1.33594	1.48559	2.45428	1.85177	1.20544	2.15023	1.88095	2.04186	2.56056	1.68538	1.51914	1.35156	1.56374	1.86893	1.66995	1.53131	2.40554	2.25356	1.39821	1.71057	1.89157	1.6674	1.6364	2.18547	1.85427	1.59325	1.09949	1.76938	2.2411	1.76355	1.93966	1.58292	2.64703	1.51857	2.19456	1.98914	2.13846	1.705	1.84987	1.97494	1.99241	1.76463
ACOT7	2.16812	2.96071	1.56122	2.72093	2.69001	3.44399	3.49517	3.08365	2.83505	2.24142	2.85041	2.23756	3.41183	2.21316	2.99614	3.3519	2.85347	2.45361	4.36374	3.26855	3.45376	3.02124	2.55399	3.27826	2.63113	2.89013	2.80879	3.5717	2.96034	2.5924	3.34815	2.81968	2.9236	3.23799	1.71698	3.52648	3.37031	2.82317	2.66098	3.86103	2.17548	2.27075	2.51135	2.72778	2.72222	4.24607	4.04336	3.68886	2.46606
ACOT8	2.44241	3.21036	3.0011	2.67238	2.98774	2.91286	3.19811	2.68987	3.41696	2.98331	3.21335	3.54157	3.45969	3.34956	3.23014	3.29196	3.46464	2.7939	3.37549	3.26103	3.61914	2.81184	3.34475	3.5075	3.87699	3.27681	3.19797	3.73481	3.72352	3.67113	3.38334	2.93686	3.34234	3.12557	2.97529	2.99931	3.2855	3.40555	3.33651	3.56819	3.45962	2.53482	3.68286	3.02106	3.05733	3.46845	3.66644	3.51215	3.26284
ACOT9	2.35783	4.28076	3.42148	2.79666	3.53802	3.35658	3.37999	3.26755	4.08484	2.80129	3.8091	3.93784	3.79625	4.21601	3.28543	3.06383	3.372	3.37347	3.46663	3.1696	4.29677	3.64266	4.06539	2.94271	3.22466	3.60215	3.53197	3.92616	4.19551	4.32452	3.73132	3.22931	2.87417	3.07048	3.61488	3.32899	3.63424	3.57092	3.77429	2.96937	3.8778	3.18822	3.94616	3.66154	3.74015	3.55526	3.67563	3.29224	3.5375
ACOX1	2.5608	3.13231	3.5039	2.53463	3.20124	2.02174	1.55587	2.72118	3.05227	2.94805	3.18407	2.93757	2.87972	3.33308	2.76889	2.8807	2.94358	2.80897	3.17866	2.58834	3.28434	2.74511	3.26186	2.65205	2.61018	2.63233	2.98167	2.68704	3.09893	3.27524	3.19032	2.89512	2.77691	2.13474	2.9452	2.72037	2.71764	2.71317	2.96084	2.9016	2.8698	3.73825	3.00261	2.91469	2.72596	3.56607	2.56257	3.44232	2.75992
ACOX3	1.64437	2.53718	2.56378	2.75004	2.15656	1.49025	1.61572	2.28009	2.17646	2.63878	2.56281	2.01364	2.89858	2.55701	2.63493	2.85931	2.80948	2.45701	2.54022	2.34109	2.67204	1.83201	2.59321	2.87035	2.4884	1.75964	2.43813	2.5247	2.56167	2.53741	2.61286	2.5049	1.85685	2.08565	2.15891	2.52343	2.77154	2.63043	2.57758	2.47649	2.32859	2.68696	2.56255	2.37432	2.31559	3.02848	2.60257	2.63663	2.34699
ACP1	4.09716	4.3541	4.71497	4.81447	4.46253	4.5898	4.04381	4.37834	3.92997	4.57794	4.14818	4.02782	4.51557	4.27921	4.46219	4.13599	4.38223	4.42736	4.35346	3.78087	4.18291	4.07224	4.31397	4.26275	4.17008	3.96799	4.29463	4.25173	4.26218	4.00551	4.31478	4.51783	4.1316	3.71855	4.00385	4.42779	4.51514	4.52947	4.41905	4.67042	4.02326	4.78454	4.12335	4.62795	4.17147	4.24963	4.14307	4.75312	4.48145
ACP2	2.70669	2.83169	2.16605	2.35113	2.1604	2.64667	2.70859	2.05454	2.93891	2.27535	2.78482	3.48159	2.92592	3.39318	1.77726	3.5625	3.20219	2.54424	2.94788	3.16007	3.45608	3.12208	3.03981	2.64022	2.68897	2.78592	2.62277	3.62214	4.13511	4.14791	4.14659	2.5497	2.64308	2.75196	2.78811	2.43727	2.36622	2.52431	2.52382	3.3594	3.55346	2.45647	3.62768	3.13833	2.33316	2.57228	3.25269	3.36187	2.34548
ACP5	2.12852	3.04177	0.96075	3.21635	2.18325	1.69138	1.96616	1.71543	3.04427	1.26888	2.50379	1.98918	2.54504	1.44544	1.41027	1.86607	1.96514	1.47236	1.24954	1.8345	2.85425	1.07352	1.94489	2.75246	1.16858	3.85247	2.34246	1.37264	2.16392	2.70954	2.23029	0.697233	1.83675	1.82823	1.16944	3.26591	1.50416	2.91339	2.06404	3.47758	1.04888	2.47874	2.03059	0.766247	2.97716	0.956933	2.33968	2.96729	1.51486
ACP6	1.51702	1.5232	3.22691	2.58998	1.21323	2.09927	2.30479	2.66706	1.47319	3.10173	0.371815	2.16173	2.82838	2.42675	2.77848	2.70659	2.94054	2.54169	1.626	1.93052	1.83995	1.06002	0.179529	2.0989	1.9185	0.373751	1.96865	1.48041	2.5298	1.80656	2.56942	2.58924	1.88001	1.54705	1.95109	1.75297	3.0192	0.855366	1.58278	3.05926	2.14057	2.91822	2.29341	3.01087	2.46102	2.01765	2.27668	2.49829	2.89641
ACPL2	1.32112	2.00287	1.34712	2.25269	1.50642	0.977385	0.962252	0.920078	1.8811	1.64706	2.09152	1.46263	1.9478	1.62995	1.57414	1.75547	2.08735	1.00587	1.52033	0.34562	2.27238	1.42474	1.97056	1.17044	1.30675	1.52541	2.40686	0.966599	1.55136	1.60945	1.5522	0.58436	1.68654	0.582753	1.75762	1.48585	2.22707	1.18692	2.26478	2.18072	1.75877	3.43664	1.3115	0.881954	1.51046	2.34934	1.39509	1.17934	1.44849
ACPP	0.563199	3.53814	2.76416	0.492949	2.56036	1.97956	1.47109	2.40504	3.51021	1.07691	3.89601	3.98728	2.45093	3.42264	2.55088	0.647605	3.37504	1.21049	1.79703	2.35671	3.7484	3.78351	4.19862	2.43299	2.66248	3.60873	3.40145	3.08947	3.71549	4.08233	3.68534	2.21715	0.48127	0.326955	3.50414	2.92218	2.76759	2.59977	3.474	1.32181	3.14	0.937101	3.59949	2.788	0.175796	2.79355	2.17438	2.65727	0.970995
ACRBP	1.84688	2.47106	1.75422	2.26855	2.04743	2.64948	3.25024	2.03791	3.05724	3.37716	2.43008	2.40157	2.05374	2.94489	1.88264	2.71836	2.50634	2.15598	3.33015	1.89471	2.88764	2.42746	2.34472	2.93815	4.19273	2.79435	2.55522	2.14557	2.87254	3.0299	1.60022	2.05691	2.75715	3.49756	3.85509	2.4182	2.39069	2.23955	2.26667	2.08746	2.70394	2.42251	2.8803	2.94074	1.76695	1.59333	2.77765	2.30852	2.53219
ACRC	1.11657	1.79087	0.59549	1.22256	1.23551	0.5709	0.485466	0.875906	0.830208	1.71475	0.989541	0.215531	1.33089	1.41808	0.549651	2.14567	0.948044	0.856509	1.38404	1.00161	1.23918	0.794078	0.792783	1.47673	1.46454	0.839507	1.34975	0.750603	1.53508	1.56766	1.40268	0.708031	1.28359	1.18823	1.06247	1.51032	1.23794	1.30168	0.942539	1.65346	1.78052	1.12762	1.17854	1.11931	1.19874	1.59788	0.980027	1.77169	1.37409
ACSF2	1.76531	2.7683	2.86018	2.545	2.13206	2.73695	2.80711	2.20966	1.87579	2.95746	2.95338	3.27443	3.24574	1.95561	2.58487	2.17223	2.99842	2.84005	2.59861	2.29839	2.66306	1.82148	2.33043	2.89925	2.97242	1.83891	2.61156	2.40747	2.70996	2.63529	2.42766	3.16994	2.39898	1.64828	2.5918	3.36827	2.5374	2.87041	2.67688	3.34641	2.63219	2.91251	2.97575	2.49642	2.41088	3.48201	2.98685	2.41474	2.7727
ACSF3	2.61012	3.15555	2.85816	3.00564	2.72078	3.06794	2.94126	2.90664	2.58518	3.28776	2.74206	3.07136	3.37171	3.0038	2.93547	3.66092	3.41342	3.1999	3.03502	2.70949	3.07564	2.57046	2.83286	3.37782	3.50157	2.74878	3.04469	2.92749	3.24555	3.28723	2.61033	3.17174	3.1555	2.86555	2.71205	3.09967	3.3194	3.23896	3.07322	3.67499	3.35461	3.0832	3.39115	2.73466	3.06025	3.47681	3.44363	3.20015	3.14116
ACSL1	4.79811	4.62747	2.67996	3.48833	4.95065	3.85633	4.34314	4.39975	4.96611	2.66642	3.6009	5.63449	3.86374	5.72342	3.42487	3.49191	4.11681	2.07488	3.76519	3.72798	5.79892	5.26033	3.83057	3.35987	3.78462	4.96076	4.73759	5.43533	5.25589	5.67731	4.98801	3.69322	4.64675	3.64732	4.30848	3.16574	3.64524	3.20808	4.03597	3.24894	4.99649	2.21943	5.27218	3.84697	4.63406	5.68645	3.88722	4.29883	3.40392
ACSL3	2.7855	3.99334	3.19062	3.14161	3.45074	2.17628	2.61101	3.39046	3.1134	3.05473	3.38293	2.89583	3.35943	3.34979	3.42086	2.87662	2.80386	2.65366	3.19894	2.83267	3.64206	3.24812	3.59885	2.65192	2.91283	3.33382	3.6154	3.0014	3.2328	3.32568	3.06325	3.03996	2.71933	2.24679	3.18928	2.96748	3.13963	2.79873	2.78602	3.24298	3.00927	3.7457	2.93237	3.33949	3.0193	3.75829	2.47132	3.40889	2.84599
ACSL4	2.86062	4.47801	4.10879	3.87738	4.29447	2.17065	2.83596	3.94837	3.62954	3.80276	4.2799	4.22672	3.64517	4.2508	3.95132	3.56247	3.69298	3.94584	3.62542	4.15252	4.29067	4.01163	4.35236	3.45214	3.5819	4.09739	3.80019	4.02693	4.17649	4.21013	4.09524	4.00754	3.16377	2.63584	3.60095	3.75741	3.82695	3.87256	3.86919	3.41693	4.02338	3.75502	4.04212	4.02465	3.74271	4.13437	2.98131	4.39984	3.7009
ACSL5	2.9088	3.7494	3.98342	3.77757	3.91809	3.07873	2.70852	3.90903	3.62763	3.92094	3.73931	3.74308	3.70716	3.7645	4.01599	4.37052	4.00814	3.88475	3.34975	3.75992	3.80087	3.39684	3.8304	3.84841	3.65535	3.36117	3.80992	3.72217	3.94486	3.91153	4.10564	4.0339	2.99051	2.60072	3.88259	3.97767	3.76951	3.90957	3.74082	3.78224	3.52293	4.07952	3.68592	4.1267	3.4441	4.29362	3.59902	4.25249	3.65667
ACSM3	3.58695	1.58149	3.02909	1.53576	3.32171	3.64171	2.09209	3.85123	1.71018	2.2511	2.09362	1.87285	2.79544	3.48357	2.6829	1.51473	2.75925	2.10621	3.64626	2.23967	1.457	2.9782	2.32318	2.21739	2.62376	1.61441	1.09754	0.959157	2.81642	2.13624	4.63929	2.91263	3.24321	3.05029	2.55951	1.62331	2.65714	3.19804	2.34586	3.4031	1.64314	2.76197	2.05328	3.41294	2.61727	2.28305	2.34935	4.44502	4.04236
ACSS1	3.24007	3.9386	4.6756	4.69421	4.39732	3.9437	3.41813	3.93953	3.73764	4.00597	3.76996	3.78617	4.27348	3.9379	4.23112	4.31854	4.13162	4.52145	4.26388	3.47928	4.01782	3.4463	3.77789	4.2919	4.1008	3.24287	3.61039	3.73472	4.1571	3.63537	4.17446	4.39602	3.69925	3.38759	3.89122	4.4814	4.12608	4.3123	4.03306	4.14749	3.93714	4.24943	4.04457	4.18583	3.95534	4.22321	3.7862	4.4709	4.35546
ACSS2	2.83598	4.17116	3.26451	3.14345	2.92121	2.87955	3.30139	2.84217	3.88344	2.76814	3.73853	3.58673	4.00744	3.76428	2.98434	2.48735	3.64869	2.87964	4.07251	3.13217	3.97018	3.28261	3.70721	3.25509	3.29853	3.938	3.39194	3.72395	3.83221	4.05419	3.4315	2.28807	3.60403	3.38086	3.5738	3.76224	3.22774	2.80313	3.68465	3.87818	3.59798	3.57222	3.62816	3.01693	3.61505	4.05003	3.83628	3.19513	2.65414
ACTA2	2.71309	2.62495	2.81145	2.67161	3.30811	2.38025	2.91572	3.38538	3.59609	2.94739	3.29709	3.36195	2.09999	3.57522	3.02653	2.91744	3.04207	3.42346	3.53516	3.54203	3.70049	3.08171	2.942	3.05779	1.98054	2.85027	2.37456	4.10424	3.0121	3.59933	1.62222	2.93615	3.87085	2.36922	3.91422	3.00312	2.71684	2.99556	3.3364	2.48698	2.82574	3.05495	3.38504	3.58282	2.07195	4.10297	4.10065	2.06484	3.70474
ACTB	8.54122	8.84522	8.0969	8.17528	8.92522	8.29907	8.19494	7.95704	9.04367	8.14711	8.95801	9.1364	8.20136	8.83448	8.602	8.37112	8.55647	7.92647	9.03393	8.04207	9.24621	8.95946	9.08236	8.3479	8.55233	9.27696	9.03175	9.27546	9.00338	9.14787	8.43834	7.99886	8.43613	8.60777	8.6892	8.61582	8.43912	8.61384	8.75369	8.53057	8.60736	7.65131	9.09206	8.09651	8.77743	8.62606	9.0469	8.18071	8.28401
ACTG1	8.04576	7.92311	8.31693	7.70498	7.56389	7.8901	7.73457	7.55445	7.53057	7.62191	7.92852	7.90026	8.55896	7.82174	7.50475	7.75949	7.35906	7.29674	8.36806	7.63589	8.01432	7.91955	8.1576	7.96128	8.08625	8.37882	8.16149	8.14629	7.84066	7.88111	8.13012	7.75417	7.71901	7.6569	7.66574	7.7499	7.91577	7.96163	8.03495	8.13798	7.67321	8.09632	8.00026	7.46484	7.50123	8.32178	8.35832	7.56874	7.7417
ACTL6A	3.34076	4.1403	4.43749	3.73687	4.4055	2.95173	1.86328	3.97033	3.54577	3.8716	3.89611	3.11369	3.85442	4.07332	4.36685	3.64015	3.84723	3.87359	4.10094	3.88334	3.80127	3.912	4.14595	3.90803	3.53355	4.01722	4.19522	4.07927	3.9073	3.54328	3.91353	3.97822	4.10482	3.11833	3.98113	4.07005	4.16145	4.23693	3.96735	4.0762	3.59715	4.32083	3.48065	4.3656	3.77113	4.44181	3.71271	4.52728	3.96357
ACTN1	4.8872	4.07702	4.32656	3.86183	4.70904	4.58107	3.80471	4.83463	5.57776	4.22435	4.52206	4.51955	5.17708	5.15977	4.40999	3.48687	5.33713	3.74277	5.61736	4.74671	4.63113	4.23284	4.6189	4.93456	3.66634	4.52848	5.34624	4.22106	4.74068	4.62496	5.57213	4.90739	4.9041	5.18662	5.06983	3.76923	5.08812	4.48029	4.82528	5.22372	4.91689	4.86508	4.94059	4.52063	4.62231	5.17528	4.88934	4.94263	3.53942
ACTN4	5.54712	5.1624	4.85185	5.03009	5.23884	5.65647	5.41103	5.29773	5.48621	5.19779	5.31548	5.50807	5.5254	5.33401	5.18868	5.39746	5.59694	5.05609	5.84027	5.28834	5.78164	5.60636	5.21961	5.57853	5.24272	5.60251	5.792	6.08513	5.51985	5.65273	5.38127	5.2824	5.49655	5.42848	5.48704	5.51986	5.44796	5.33658	5.21911	5.62057	5.68336	4.84044	5.83687	5.17843	5.44119	5.98848	5.85887	5.63755	5.21917
ACTR10	3.03381	3.68706	3.50715	2.90208	3.44707	3.02823	2.5373	3.14981	3.27203	3.40233	3.30984	3.79703	3.17451	3.50458	3.30199	3.44873	3.12502	3.42004	3.5228	2.94087	3.45254	3.30472	3.30589	3.0491	3.09671	3.34274	3.36748	3.2241	3.33108	3.31858	3.16643	3.42135	3.09443	2.69512	3.5237	2.97849	3.18304	3.3277	3.20303	3.20025	3.2524	3.47036	3.24564	3.55682	3.22887	3.18851	3.00934	3.35772	3.31314
ACTR1A	3.39466	4.39965	3.92418	3.55599	3.8341	3.91365	4.39571	3.77786	4.09723	3.72701	4.08152	4.36989	4.12717	4.11322	3.9401	4.45638	3.93269	3.91773	4.36363	3.92573	4.57461	3.97701	3.96216	3.76196	4.14982	4.2256	4.28723	4.38617	4.34425	4.45958	4.0757	3.87263	3.75961	3.93125	3.98115	4.04143	3.91166	3.98898	3.96041	4.19456	4.24605	3.8297	4.34187	3.82363	3.9591	4.12655	4.21405	4.00771	4.08199
ACTR1B	3.10224	3.62889	3.75062	3.6397	3.21434	3.88787	4.4003	3.38154	3.80918	3.58824	3.51684	3.58261	3.97132	3.75465	3.72882	3.54686	3.91832	3.76157	4.05818	3.35823	4.01775	3.27574	3.46385	3.98013	3.87008	3.5068	3.57903	4.01385	3.86071	3.88096	3.79236	3.79853	3.2786	3.62695	3.36618	3.69401	3.81595	3.79963	3.84856	3.64886	3.79736	3.35827	3.96452	3.76991	3.37839	3.74301	4.08138	3.75344	3.82891
ACTR2	4.90599	6.15909	5.90318	5.49923	5.8272	4.27619	3.52722	5.50704	5.90111	5.28496	6.06236	5.79759	5.22268	6.06935	5.6827	5.05402	5.3215	5.6368	5.65123	5.0698	6.21225	5.83421	6.18241	5.08072	5.23731	5.70374	6.20952	5.9561	5.57885	5.85594	5.38829	5.54988	5.12119	4.46874	6.30824	5.11948	5.38411	5.37796	5.34265	4.96251	5.30137	5.43543	5.55304	5.96229	5.2803	5.54646	4.84401	5.27303	5.25141
ACTR3B	1.21781	0.96756	2.13041	1.94851	1.99497	1.34867	1.30985	2.17348	1.80252	2.08854	1.65232	0.665355	1.14763	2.32449	2.28108	2.03465	2.46674	1.87262	1.55671	1.76784	1.86763	0.943447	1.90878	1.95085	1.5887	1.12496	1.06077	1.51729	1.99468	1.75325	0.95739	2.35722	1.54127	1.25278	1.12716	1.61921	2.04914	2.08579	2.10208	1.85577	1.96217	2.33012	1.84487	2.63817	1.86823	1.9106	2.09358	1.73367	1.9172
ACTR3C	0	0.736445	1.27022	0.939428	1.52478	0.749732	0.374605	1.27092	1.1852	1.40451	0.924791	0	0.724555	1.07977	1.4674	1.81681	2.02865	1.33579	0.179029	0.440655	0.529094	0.321874	0.441385	1.09843	0.347822	0	0.909397	0.385945	0.650083	1.06171	0.702806	1.63705	1.0036	0.217827	0.550694	1.12899	0.936354	1.01308	1.18724	0.623276	1.20855	1.37011	1.16215	1.23484	0.714545	1.892	0.664552	0.70895	1.05021
ACTR3	4.69797	5.87919	5.6685	4.59312	5.67952	4.35392	4.47876	5.36765	5.76492	5.07639	5.60125	5.67056	5.20647	5.768	5.45316	5.16233	5.12479	5.11282	5.50393	4.93481	5.7918	5.60953	5.6882	4.97168	4.97412	5.50421	5.82067	5.71887	5.63183	5.76298	5.74722	5.2114	4.73125	4.75057	5.83287	5.09466	5.19754	5.14762	5.28518	5.21202	5.39877	5.23289	5.54562	5.51488	4.95667	5.4541	4.94703	5.51431	5.117
ACTR5	2.18683	2.23404	2.53117	2.28519	2.29264	2.73516	2.43432	2.30349	2.3351	2.25298	1.96885	2.14363	2.63826	2.23015	2.18649	2.77785	2.60106	2.56259	2.28817	1.98925	2.32804	1.67958	2.14722	2.34807	2.30935	1.80455	2.18413	2.30708	2.47455	2.34863	2.57006	2.19024	2.16026	2.16122	1.72323	2.03059	2.6072	2.661	2.56006	2.63494	2.60755	2.72827	2.43361	2.30739	2.37888	2.71339	2.4448	2.71504	2.36154
ACTR6	2.71376	3.30419	3.48757	3.01268	3.43412	2.41879	1.70172	3.44709	2.78378	3.56367	3.21382	2.98524	3.08025	3.35579	3.54562	3.07487	2.90526	3.47422	3.21437	2.91596	3.21428	2.8965	3.35474	3.17807	2.84442	2.67267	3.25641	2.94827	3.26355	3.02142	3.17473	3.25746	3.20352	2.19454	3.23013	2.97922	3.19372	3.26922	3.09424	2.9405	2.86536	3.36253	2.8552	3.69127	2.86607	3.15795	2.86425	3.48231	3.37381
ACTR8	2.2138	3.12321	3.4145	2.36785	2.77684	1.85813	2.06595	2.67029	2.51932	2.80669	3.025	2.15268	2.87748	3.11294	2.97487	2.79599	2.99828	3.16716	3.08858	2.37327	3.05013	2.58966	2.93002	2.62707	2.59927	2.4124	2.82685	2.64637	2.89719	2.89316	3.02039	3.00457	2.35312	2.20687	2.97143	2.60575	2.8315	3.12229	2.72607	2.68963	2.66281	3.37906	2.77319	3.16231	2.39349	2.94642	2.60904	2.86795	2.96413
ACVR1B	3.01163	3.31849	3.17589	2.05918	2.79526	2.39184	2.94024	2.47069	3.30026	2.11982	3.21865	3.48639	3.00569	3.10608	2.48988	3.43863	2.89887	1.68907	3.28621	2.06451	3.78218	3.44771	3.5801	1.5493	2.00971	3.15453	3.07038	3.31911	3.47318	3.77222	3.11505	2.19755	3.1474	3.10652	2.76836	2.51267	2.6786	2.63961	3.05938	2.63739	3.17912	3.05301	3.2971	1.604	2.94831	3.12119	2.90348	2.54687	3.61338
ACVR1	0.608131	3.33538	1.2885	2.50588	1.80399	2.17935	1.83385	2.70078	2.39315	2.28444	2.64994	2.96404	3.00264	2.92973	2.06733	1.96583	2.68226	1.95756	3.47629	2.44612	3.03288	2.28551	2.91429	2.95113	2.18444	2.57943	1.83291	2.38891	2.98837	3.03332	2.69341	2.57323	2.28101	1.45791	2.3449	2.20992	2.34465	1.82072	2.65648	3.04086	3.02705	3.20031	2.70576	2.3291	1.55792	1.8847	2.68127	2.80311	1.85687
ACY1	2.60402	2.6977	2.86352	2.81427	3.04455	3.21589	3.08907	2.86831	2.44017	2.818	2.39524	1.8566	3.29907	2.49682	3.46018	1.9594	3.08573	2.5747	2.77996	3.57705	2.79123	2.57085	2.44148	3.49582	3.77123	3.01028	2.03163	3.30291	3.07556	2.94898	2.32411	2.80218	2.56889	2.83911	2.34091	3.0015	3.03295	2.98397	2.79353	3.11497	2.57705	2.14547	2.75841	2.73417	2.73271	3.30346	3.62055	3.43874	3.36121
ACY3	0.159701	2.21348	2.53606	3.25716	3.0009	0.855964	3.33222	2.55056	1.13489	4.6473	3.23719	1.90496	3.21357	0.71907	3.12879	3.224	0.92129	1.37698	2.74181	2.69138	2.56155	0.131841	3.10669	4.76888	2.45572	3.78078	3.2995	1.79559	2.34307	0.650414	2.16302	3.00679	2.56852	0.140507	0.204733	4.53743	3.67839	4.24704	3.98086	3.61349	1.67709	2.07915	2.60755	1.93218	2.37529	0.294694	4.61023	1.46197	1.30151
ACYP1	2.98542	3.28583	3.3725	3.08765	3.44863	3.36249	1.73876	3.12012	2.52544	3.30385	3.07706	3.3698	3.36003	3.29282	3.62874	3.46433	2.78075	3.17841	2.99008	2.82137	3.21503	2.42754	2.53872	3.3341	3.35853	2.41026	3.23965	3.30137	3.39542	2.91762	3.30505	3.51272	4.00379	2.21437	2.91343	2.85242	3.72596	3.45443	3.31055	3.38916	2.88246	3.34656	2.41989	3.44953	3.03964	3.62177	3.0818	3.43198	3.15283
ACYP2	1.71151	2.4865	2.6516	2.46094	2.52046	1.64865	1.60166	2.26758	2.24794	2.0625	2.19793	1.85017	2.27081	2.14226	2.72915	1.71758	1.25918	1.69187	1.94607	1.70713	2.02977	2.53345	2.12311	1.96292	2.20015	2.09076	1.5392	2.2028	2.26241	1.89659	2.00085	2.31633	1.8913	1.20843	2.43764	1.52175	2.12846	1.95203	2.18505	2.03355	1.57369	1.11552	1.85246	2.59794	1.93753	1.34989	1.76916	1.68529	2.36622
ADAL	1.86788	2.20761	2.65535	1.97878	2.36288	1.3534	0.740323	2.06214	1.27978	2.80539	2.32888	1.12926	2.10627	1.57176	1.79713	1.19133	1.59931	2.20029	2.04672	1.78288	1.95082	2.01708	1.76482	2.40358	2.1442	1.64065	1.72762	1.58821	1.59937	1.58527	1.36579	2.67208	2.61705	1.05204	1.95511	2.04372	2.29696	2.36257	2.21986	2.17803	1.39344	2.66075	1.47732	2.27192	2.15271	1.92341	1.61654	2.35103	2.01163
ADAM10	3.36279	5.20004	4.83993	4.91093	4.42909	2.59413	2.71215	4.3141	4.86911	4.21518	4.78414	4.47219	4.44163	4.84207	4.1902	4.3525	4.68815	4.66647	4.75519	3.66871	4.89792	4.29629	4.7874	4.52657	4.25234	4.35145	4.42838	4.62259	4.69481	4.96239	4.68005	4.60278	3.83735	3.50894	4.47504	4.2089	4.04679	4.14597	4.36291	3.98678	4.11346	4.9479	4.55007	4.38475	3.68106	4.83216	3.26202	4.32727	4.18094
ADAM15	3.47055	4.56042	3.87271	2.93783	3.36851	4.09499	4.70472	3.80848	4.45714	3.74537	4.60351	4.2461	4.5423	4.30351	4.50207	4.60978	4.56488	3.91574	4.31542	3.77086	4.50901	3.92848	4.38645	4.36008	4.51022	4.4491	3.81137	4.91316	4.69836	5.1	4.36107	3.62137	3.30378	4.25086	3.47631	4.29042	4.51866	3.63931	4.54897	4.24988	4.13747	3.27621	5.03322	3.97878	3.92058	5.14338	5.04572	4.06685	4.4796
ADAM17	3.63022	4.46304	4.22542	3.85802	3.83966	4.0245	3.91733	4.66751	4.01481	3.62399	3.78414	4.63809	4.10088	4.3635	3.79508	4.2086	3.82618	3.92026	4.85796	3.28528	4.916	4.10181	3.87416	3.70985	3.37024	3.46672	3.60735	4.48889	4.20554	4.64664	3.89648	4.1829	4.29409	3.76701	4.06483	3.37823	3.60605	3.29513	4.2604	3.40174	5.47562	3.99177	4.28436	4.16526	3.47754	3.93053	3.12996	3.62208	4.04261
ADAM19	0.579059	1.31937	0.907604	4.06139	1.81258	0.893978	1.30308	0.451611	2.49334	0.848318	1.84915	1.48714	1.93011	1.90557	0.902884	2.1278	2.25512	1.11779	0.953784	0.529669	1.3608	1.07703	1.21528	2.70041	1.42786	1.66747	0.861777	0.963779	1.79177	2.35797	1.64086	0.4527	1.73321	0.804184	1.01469	2.91186	1.72349	2.66309	2.67621	2.17147	2.13424	2.70436	2.77442	0.514163	3.03184	2.06398	0.844352	2.84013	1.17453
ADAM28	0.820224	3.05849	1.79805	4.40868	2.76184	3.11095	3.27642	3.72611	3.01428	1.29759	4.39392	4.22285	2.82934	3.85114	3.23121	3.69066	5.26992	5.5864	2.51482	2.76764	3.95128	2.52107	2.9334	4.39359	1.25587	0.788569	2.61789	2.7377	3.18717	3.50008	4.34013	4.15981	3.21398	1.17859	3.50429	4.39448	3.23844	3.91307	4.48317	2.61107	4.23658	1.8809	3.72834	3.2863	3.98367	2.00014	2.48872	3.90203	3.95792
ADAM6	1.70777	2.58563	3.17826	4.39641	2.88052	2.40455	3.44734	0.954833	5.47141	1.7008	2.68173	1.80094	3.38202	3.24461	3.48	3.62702	4.65169	2.90879	0.855223	3.2331	2.27961	1.99646	3.50905	3.16211	2.87446	1.89854	2.91137	4.13497	3.22637	2.97568	4.29945	1.67157	1.89913	1.87504	2.26748	4.83715	2.89888	3.76974	3.68622	3.90326	2.43398	3.4029	2.49414	1.28876	4.14294	2.35768	2.50357	4.75424	3.7866
ADAM8	3.86638	2.70821	1.495	1.17825	2.99975	2.45157	5.61156	2.94495	4.03751	3.53822	3.88517	5.29904	3.17962	4.85532	1.24213	4.72667	2.8066	2.26707	4.24655	3.89768	4.69484	1.95764	2.71435	3.6382	2.11144	3.47692	2.09008	5.05898	4.746	4.39879	4.11929	3.14407	2.83245	4.59449	3.43665	3.51646	3.91415	2.4146	4.06015	4.57185	5.34602	1.65466	4.9794	3.86466	2.7284	2.3366	5.04676	3.92416	3.41443
ADAM9	2.49399	3.86785	1.11849	2.87905	3.02824	2.00223	3.34054	1.73833	4.08974	2.14855	3.65747	3.24447	2.97384	3.53264	1.89096	2.41385	3.41122	2.9953	2.67484	2.10864	3.56311	2.96329	3.59833	1.97056	0.517429	3.5356	2.98471	3.41712	3.34455	4.22369	3.82892	0.721173	2.64527	2.44747	2.54833	2.56293	2.26341	2.42965	3.4929	2.10243	2.07735	2.09895	2.94151	2.77986	3.1422	2.05239	2.26854	2.32069	1.63949
ADAMTS10	0.206289	2.79579	0.318813	3.2028	1.11058	0.827836	1.44369	0.0388094	1.54866	0.901482	1.07532	1.07059	3.2929	0.243584	0.229713	4.13554	2.85845	1.01337	2.08689	0.937605	1.29322	0.297781	0.572354	2.2727	3.91927	1.59296	0.535502	0.204644	0.391595	0.771035	1.67007	0.788536	2.15002	1.1383	1.69125	3.50081	0.677276	1.36035	1.57945	3.30312	3.15926	3.23718	1.44089	0.230559	1.52423	1.51457	0.791453	2.17989	0.671481
ADAMTS13	1.24692	0.621095	1.05341	1.31827	0.813077	1.14288	1.1727	0.477685	0.959131	1.23524	0.826318	1.29827	1.56042	0.89284	1.38754	1.38901	1.98725	1.51892	1.50153	0.359717	0.959057	0.0646892	0.56797	1.26705	1.86328	0.449809	0.717653	0.797933	1.08525	0.990319	0.89679	0.880918	1.65642	1.30204	0.580664	0.62809	1.20067	1.54249	1.07659	1.19373	1.36387	1.69642	0.680413	0.839481	0.964622	1.41248	1.0855	1.27116	1.54722
ADAMTSL4	3.33836	4.1271	3.59752	3.32491	3.01966	2.57815	4.5044	3.7068	4.54399	3.35947	4.1345	4.56845	4.06222	4.15244	4.05383	4.60107	5.03032	2.4813	5.26036	2.84313	5.58824	3.60441	4.26368	4.2203	2.8565	4.01358	3.15937	3.97852	4.67291	5.46338	3.9046	2.81849	4.11616	4.78731	4.04875	3.83466	4.06617	2.79059	4.11851	3.70821	4.66461	1.59061	4.52246	3.86701	3.9378	3.25413	3.87436	3.65941	5.06823
ADAP1	2.31481	3.91846	2.36562	0.962074	2.08726	3.04476	4.25375	2.26778	4.21374	1.1624	3.41925	4.5841	2.97165	3.6476	2.81228	3.3965	3.60479	1.64276	3.33658	3.1518	4.811	3.51614	3.67454	2.96277	3.97125	3.71324	3.39727	4.52218	4.36691	4.62636	2.91277	2.89749	2.40786	3.14167	3.41055	3.5332	3.18304	2.70537	3.48908	3.30709	4.07033	2.36914	4.70859	2.55669	3.77888	3.67019	4.1257	2.13961	2.16575
ADAP2	0.249975	3.33532	1.03929	1.45225	2.57566	0.887235	2.16863	1.02388	3.23201	0.941213	3.59915	3.70411	2.65617	3.16521	1.48366	0.424692	2.24835	1.31471	0.81117	2.00915	3.75874	3.61347	3.81397	1.26788	1.63133	3.83549	2.95483	3.6108	4.26888	4.57229	3.1575	1.09439	0.621973	0.188188	2.76053	2.43928	2.39033	2.28053	2.86762	1.9566	3.18456	1.8916	3.79436	1.45653	3.44877	1.83352	2.86676	1.63543	1.09373
ADARB1	2.50542	2.54235	1.71861	2.15858	2.59703	2.82744	1.88799	2.93315	3.20589	1.60429	1.56265	2.45654	2.23309	3.2299	1.4491	3.05511	3.51637	3.07314	2.96842	2.26077	2.86983	2.45312	0.76585	2.75341	3.18327	0.979335	2.73876	2.37225	2.48859	2.55856	3.29823	2.98402	3.18728	1.98448	2.51968	2.13653	3.25559	2.75302	2.31869	3.5166	3.61273	2.80697	2.66107	2.83327	2.20597	2.86205	2.68207	3.3594	1.91433
ADAR	3.97322	5.41294	5.12644	5.21316	5.03656	4.25735	4.36691	4.80774	5.37626	5.25088	5.10294	4.96886	5.22817	5.06838	5.03524	5.62806	5.25711	5.12163	4.9321	4.28431	5.16403	4.45847	5.22266	4.94218	5.27607	4.79345	4.95504	4.92864	5.52366	5.34698	5.84035	5.04885	4.41098	4.17617	5.10982	5.76242	4.83822	5.00228	5.02293	5.22048	4.95866	5.50138	5.06279	4.91103	4.42327	5.57984	4.48678	5.2398	4.89357
ADAT1	2.38701	2.71851	2.89335	3.038	2.91975	2.30407	1.60893	2.87726	1.86346	3.01492	2.74826	2.91248	2.90689	2.94081	2.70544	2.79773	2.93612	2.7993	2.90095	2.72019	3.20682	2.59575	3.01468	3.03391	2.63929	2.60076	2.68827	2.7328	3.00279	2.93131	1.95111	2.81323	2.91387	2.2817	2.98018	2.96057	2.93806	2.77569	2.96907	3.13378	2.84963	3.20481	2.90188	2.91266	2.3549	3.09379	2.58829	2.64506	2.90467
ADAT2	3.05338	3.03281	4.3137	3.35636	3.87351	2.61394	2.65265	3.60424	3.10346	3.56185	3.19835	1.86711	3.74995	3.4311	3.03137	2.62957	3.84728	3.92473	3.76163	2.23352	3.13152	2.46142	2.83982	3.41489	3.79215	1.9275	2.9359	3.09668	3.27486	2.63042	3.59467	3.84317	3.90957	2.81755	2.40387	2.76932	3.86787	3.85047	3.39672	3.1066	3.67304	3.82085	3.02767	3.6965	3.58869	2.97251	3.24952	3.59495	3.42854
ADAT3	1.0457	1.2308	0.976638	1.42338	0.960984	1.765	2.43519	0.897422	1.3345	0.98761	1.13576	1.95372	2.03022	1.07495	1.02482	2.78418	2.09777	1.29928	1.63033	0.968036	1.76485	0.991172	1.56796	1.93376	2.00075	1.18549	1.06625	1.66445	1.78011	1.70065	1.61993	1.06481	1.34108	1.93533	0.57341	2.24247	1.6402	1.64501	1.87839	1.92801	2.32452	0.505045	1.9563	0.791842	1.44949	2.10551	1.92779	1.37442	1.63755
ADA	3.33511	4.5276	3.7367	5.28541	4.38082	5.62976	4.05029	4.76137	3.30312	4.95799	3.93667	3.59927	4.46953	3.60348	3.86723	4.54764	4.92509	4.49338	4.24553	2.90395	3.38516	4.42089	3.63391	5.63281	3.51626	3.01771	4.22175	3.14117	4.7181	4.16002	4.35462	4.3928	4.06225	3.38068	3.08787	4.30526	5.44724	4.66004	4.95368	4.65411	5.01528	4.94741	3.61402	3.46273	3.13959	4.70257	4.97191	3.85765	4.16171
ADCK1	1.75835	2.22299	1.96211	2.12868	2.23534	1.70058	2.36382	2.14387	1.82981	1.47774	2.54281	2.00549	2.2183	2.39198	2.21745	1.59043	2.55603	2.34138	2.33044	2.49556	2.522	1.86749	2.37668	2.43195	2.7966	2.04152	1.89711	2.58581	2.91023	2.56288	1.94446	2.23381	2.11903	1.7245	1.42706	2.25549	2.6463	2.56327	2.49997	2.16146	2.32951	1.94142	2.50445	2.07202	2.48833	2.1059	2.64285	2.8793	2.14973
ADCK2	2.06857	2.39065	2.47181	3.45939	2.40209	2.98948	2.45413	2.27591	3.18651	2.70827	3.06252	2.6771	2.35848	2.53042	2.99627	2.76563	3.06611	2.60439	2.72521	2.76305	3.1812	2.78429	2.77516	2.90004	2.58874	2.868	3.08821	3.49021	2.82983	2.74061	2.32404	2.02285	2.46962	2.26274	3.05372	3.29554	2.88328	2.301	3.06696	2.5783	2.38046	2.96201	2.904	2.4073	2.48344	3.56768	3.04951	2.23026	2.67164
ADCK4	2.91315	3.12726	2.4116	3.23719	2.81916	3.28483	3.33908	2.54642	3.05819	3.04087	2.75678	2.91178	3.3419	3.21252	2.7429	3.45596	3.4024	3.05741	3.19544	2.95952	3.32866	2.76516	2.89365	3.38197	3.59598	2.76025	2.87188	3.23291	3.37901	3.52834	3.12864	2.98301	3.27882	3.24963	2.74729	2.99032	3.14551	3.23244	3.15628	3.30995	3.43104	2.45983	3.3772	3.01822	2.78162	3.48399	3.48037	3.14077	3.11842
ADCK5	1.23514	1.40609	1.2027	1.2533	0.75934	1.85689	2.72493	1.32822	1.93857	1.03888	1.64441	0.96419	1.87894	1.89266	0.921213	2.69917	2.26136	1.68252	2.53277	1.92712	2.30182	1.34291	1.47826	2.54627	2.54765	1.48409	1.26152	2.38912	2.32308	2.27641	1.95542	1.19252	2.03896	2.26265	0.672327	2.02222	2.00868	1.98334	1.98998	2.12902	2.48004	1.30183	2.14246	0.988359	1.97291	2.34332	2.37731	2.17475	1.87412
ADCY3	0.881737	2.98627	3.49552	3.60186	2.89914	1.89356	3.23775	2.59809	3.73857	3.47274	3.65819	2.63839	3.31264	2.48355	2.88572	3.71146	4.32996	3.61378	2.83476	2.669	2.98892	1.69514	3.07805	3.28532	3.75739	2.76402	2.94773	3.27012	2.7123	2.32329	3.49874	3.41174	2.97185	1.8049	2.81716	3.22752	3.13857	3.6333	3.77093	3.98237	1.69762	4.12401	2.94793	2.97603	2.5283	4.36215	3.57386	3.14254	3.20228
ADCY4	1.53176	1.12205	0.519898	0.880524	1.00635	2.40754	2.40576	0.732403	1.86294	0.532829	0.730166	2.38915	1.72043	2.20167	0.22177	0.905507	1.60345	1.01056	0.405061	0.810193	2.18195	2.02371	0.498344	0.76712	1.80961	0.93104	1.44259	2.26713	1.9248	1.92607	2.01728	0.802109	0.261826	0.687522	1.31352	0.971071	1.14577	0.6635	0.961818	2.43658	2.51203	1.73578	2.34992	0.891576	1.30112	2.61039	1.45718	1.76465	0.663437
ADCY6	0.68826	2.59818	1.65053	2.94916	0.719433	1.31735	0.484392	1.27485	1.02701	2.92191	2.59204	0.519146	3.77867	1.01882	0.746659	3.0773	3.04906	2.88833	3.08912	1.50843	0.863849	0.564696	1.01257	2.97339	0.193182	1.19082	1.03559	0.232101	1.92421	1.45737	2.8689	3.03035	1.72781	0.641424	1.45626	2.27985	2.09511	0.690875	2.65461	3.10277	2.72146	3.59103	1.39725	2.06662	2.07579	2.69759	2.03897	2.4674	1.31366
ADCY7	2.9833	4.9552	1.98691	4.45969	4.26693	3.30464	3.63297	3.54224	3.95414	4.21707	3.71491	4.96719	4.29157	4.54498	1.99553	4.65677	4.48336	3.53994	4.65914	3.95281	4.96135	4.12824	4.06404	3.96835	3.92934	4.20851	4.27607	4.65573	5.21624	5.32814	4.526	4.12538	3.79284	3.78559	3.94048	4.60944	4.20246	4.31668	3.47763	3.92063	5.0092	3.99209	4.94452	3.5866	4.14074	4.7238	4.02235	4.16961	2.23332
ADCY9	2.05572	2.97914	2.21103	2.01914	0.462639	1.48073	1.3256	0.666119	2.46809	2.55903	2.97383	2.79342	3.05947	1.93191	2.43972	2.8898	2.92312	0.610516	3.0676	1.72519	3.19693	2.10428	2.85803	2.74081	4.52646	1.99881	2.67459	2.91839	2.82934	2.99886	0.778106	0.46955	2.86203	2.59279	2.51796	1.16746	1.14717	0.625705	3.34161	2.5498	1.85678	2.71834	2.86193	1.47943	2.08164	3.44982	2.64525	1.11061	1.9468
ADD1	4.32044	5.23328	4.94745	5.03228	4.95043	4.71263	4.7628	4.64097	4.71785	4.72491	5.03856	5.20398	5.44324	5.05971	4.55317	5.39266	5.12715	5.13034	5.20292	4.76528	5.29721	4.68444	5.00693	5.32768	4.76908	4.99129	4.97047	5.17937	5.16782	5.20182	5.04263	4.94893	4.67423	4.62371	4.74736	5.29671	4.88697	4.96825	5.23661	5.03177	5.3562	5.46642	5.12151	4.75829	4.70123	5.48181	4.85986	5.26302	4.88467
ADD2	1.39294	0.446507	0.501826	3.36949	3.74772	1.88513	0.0668893	0.238992	1.60365	0.867989	0.326303	0.607308	1.4231	0.916276	2.24528	0.701885	4.18541	1.61069	0.231721	3.69474	0.235478	1.46984	0.336537	2.94518	3.04057	0.938384	2.21363	0.370882	2.37383	0.34649	2.6	1.72114	0.259041	0.548837	0.9513	3.96334	2.53743	2.99047	0.784495	3.46957	1.37741	2.76665	0.657729	0.264878	4.23394	0.142774	1.22004	4.56139	0.712003
ADD3	3.18818	5.39046	4.03674	4.2379	4.66026	3.28176	2.69817	4.15583	4.55259	4.2426	4.82351	5.13497	4.51321	5.13212	3.81226	4.0984	4.78422	4.79488	3.36302	3.66604	5.2103	4.79492	4.67899	4.27115	2.79041	4.68643	4.64352	4.51989	4.58073	5.04983	4.3794	3.72523	3.35391	2.92597	4.1591	4.21884	3.86113	4.15891	4.52168	3.91288	4.91544	4.56255	4.50762	4.23274	4.34778	4.43898	3.64813	4.41962	4.25275
ADH5	3.75736	4.48493	4.63084	3.92161	4.21559	3.84294	3.54969	3.99387	3.82767	3.90051	4.07637	4.07007	4.06906	4.33766	4.4554	3.94908	4.12926	4.53223	4.44514	3.54728	4.12261	3.72713	4.18625	4.03051	3.8042	4.06158	4.10947	4.00916	4.11868	3.92917	4.05743	4.03274	3.99694	3.67002	3.92424	4.12619	4.15192	4.32344	4.15146	4.25202	3.81521	4.83674	3.99295	4.41054	3.64089	4.64141	4.10029	4.30891	4.33318
ADHFE1	2.00487	2.1844	2.81042	1.60779	1.75867	2.22256	3.21841	2.44518	2.76085	2.2581	2.76042	2.73218	3.25459	3.26723	1.43834	2.93787	3.40559	3.54089	3.26318	1.08082	3.16419	1.34436	1.87995	2.60451	2.16839	1.62894	1.41173	2.33968	2.6551	2.50592	2.40505	2.39624	2.7536	2.23585	2.11713	2.29052	3.01576	2.73045	3.25537	2.65361	3.62976	0.774042	2.82595	2.95174	2.72399	1.87021	2.71197	2.46963	2.27719
ADI1	4.47336	4.14028	4.63272	3.66432	4.14124	4.2775	3.82158	4.1277	4.26018	3.29371	4.39781	4.19355	4.28953	4.33321	4.48357	2.93164	4.26053	4.29911	4.3911	4.16115	4.29959	4.38325	4.33215	3.97243	4.02291	4.10422	4.50448	4.62196	4.04806	4.03514	4.17836	4.04405	4.21932	4.03504	4.23983	3.86257	4.08824	4.16503	4.0272	3.52343	3.82651	3.52497	4.13435	4.54444	4.14184	4.10386	4.29105	4.49689	4.21124
ADIPOR1	4.407	4.883	4.64653	4.72184	4.66389	4.3674	4.74739	4.25516	5.17427	4.50162	4.72169	4.62768	4.40358	4.77413	4.60067	4.55329	4.73576	4.51952	4.86607	4.32422	4.92413	4.53009	4.73255	4.63582	4.26917	4.82829	4.70485	4.68125	4.7596	4.90322	4.90652	4.13957	4.40307	5.15258	4.56602	5.01647	4.51031	4.44201	4.64278	4.46171	4.67018	5.17336	4.68908	4.2515	5.1296	4.77918	4.66283	5.2938	4.53491
ADIPOR2	4.23286	4.27248	3.93704	3.73759	4.08494	3.18888	2.32282	3.70993	3.8656	4.06932	3.88315	3.59348	3.88223	4.04421	3.70736	4.08368	3.96767	3.75964	3.79838	3.69009	4.06591	3.78814	3.77662	3.78223	4.29086	3.83489	4.3612	3.8697	3.93863	3.87077	4.01899	3.79936	3.2701	2.8351	3.79415	3.85365	3.91036	3.79093	3.75368	3.87126	3.944	4.19018	3.69193	3.96252	3.81859	3.6298	3.79976	3.70485	3.53621
ADK	2.36626	3.59389	3.62599	3.41869	3.52563	3.00332	2.72772	3.62987	3.13703	2.83198	3.50104	2.91916	3.31056	3.17599	3.91752	3.36321	3.03425	2.69838	3.67238	2.93377	4.37997	3.40513	3.36601	3.57457	2.91684	3.3325	3.61455	3.22223	3.24011	3.26832	3.0675	3.8043	3.42342	2.48787	3.04393	3.25426	3.38902	3.37323	3.26502	3.13923	3.15872	3.16238	3.03615	3.73323	2.66293	3.53364	3.31048	3.14445	3.27464
ADNP2	2.02593	2.90763	3.23825	3.55462	3.0964	3.00245	2.95437	3.42948	2.6585	3.00674	2.82546	2.70176	2.99196	2.62541	3.08624	3.42573	3.37329	2.93129	2.75275	2.56062	2.90487	2.52071	2.93298	3.1174	2.85651	2.46381	2.57021	3.01582	2.9303	2.93879	3.29991	2.78711	2.71897	2.05216	2.90053	3.17837	2.62932	2.82442	3.09616	3.18118	3.10456	3.43024	2.70657	2.75808	2.62519	3.44052	2.54934	3.43837	2.74056
ADNP	3.41331	4.41946	5.00285	4.29596	4.4622	3.49173	3.24567	4.31371	4.14577	4.6155	4.38301	3.94467	4.52675	4.33492	4.11999	4.55708	4.26375	4.58409	4.23154	3.65448	4.35961	3.79252	4.43174	4.18873	3.9729	3.57786	4.44999	3.75643	4.23821	4.23926	4.64137	4.49131	4.04791	3.45489	4.43502	3.97637	4.30711	4.38006	4.36598	4.43108	4.50463	5.09948	4.06308	4.56431	3.77218	4.87437	3.67486	4.59682	4.225
ADORA2A	0.972977	1.05361	1.17094	1.67293	2.1019	2.32754	2.3787	1.72648	2.65122	1.99434	2.15429	2.20855	2.20524	2.01076	0.94317	2.60544	2.26337	1.46237	1.0305	1.89177	1.6303	2.58317	2.21947	2.05254	1.45851	1.87378	2.41119	2.31014	1.85512	1.5684	3.18478	1.3381	1.24923	1.18485	0.95444	2.09012	0.867419	1.26183	2.50744	1.8501	2.58617	1.61125	2.18197	0.654815	1.99629	1.88048	2.07159	2.64481	1.60986
ADORA2B	1.48942	2.3006	1.4877	1.67144	1.80236	1.46736	0.421823	1.77393	2.27309	1.45733	2.17785	2.6897	1.48584	2.18213	1.55097	1.59344	2.16252	1.42027	2.45864	2.08571	1.91008	2.58197	2.62609	1.61747	1.39842	1.99975	2.05314	1.29427	2.27973	2.38601	1.75417	0.958935	1.66468	1.51547	1.59367	1.78391	2.01239	1.44121	2.24952	2.13764	2.07142	1.83661	2.29092	0.555014	2.2189	2.06292	1.81295	1.48465	0.410262
ADORA3	0.6567	1.67143	0.769611	1.17732	1.35771	0.581591	1.41213	0.616238	1.14726	0.84715	1.84758	2.42309	0.730825	1.49349	0.550552	1.88028	1.07017	2.01839	0.695033	0.173272	3.53368	1.74711	1.95909	0.637881	0.519578	2.22339	0.885307	1.4674	2.16127	2.53747	1.2689	1.08091	2.03947	0.314939	0.532222	2.0695	0.719916	1.60401	1.55463	0.667487	1.71574	1.13951	1.72802	0.448365	1.16153	0.87776	0.848124	1.34698	1.90427
ADO	2.23458	3.29963	3.18219	2.39641	2.67788	2.43751	1.89004	2.9658	2.77566	3.1276	3.09545	3.05003	2.81542	3.21152	3.01958	3.16925	2.59316	2.8176	2.83469	2.1418	3.07564	3.08041	3.16572	2.60344	2.55085	2.86796	3.20662	2.82184	2.93122	2.97694	3.11232	2.93879	2.77547	2.23465	3.05342	2.48556	3.11816	2.55339	2.7517	2.52723	2.78816	3.08135	2.95544	3.24392	2.38922	3.22031	2.65062	2.84303	2.76813
ADPGK	4.83696	4.97741	4.864	4.68491	4.99768	4.66132	5.17586	4.7833	4.94278	4.60114	5.00704	4.80282	4.64311	5.28537	4.86914	4.47871	4.75533	4.8286	5.16867	4.36442	5.16231	4.66495	5.08782	4.81204	4.95735	4.4491	4.89967	5.26667	5.02133	5.03177	4.64101	4.81602	4.87709	4.53795	4.86492	4.47896	5.07602	5.10067	5.02048	4.485	5.09363	4.58292	4.93615	5.10578	4.80123	4.88751	4.90158	4.45424	4.84286
ADPRHL2	2.93179	3.20905	2.80794	2.71379	2.83427	2.94247	2.44196	2.49818	3.27393	2.68122	3.01906	3.09271	3.17623	2.86498	3.22028	3.36318	2.66982	2.48946	3.38272	2.83623	2.99219	2.77969	2.76902	3.16901	3.15305	2.69272	2.95193	2.65736	3.27238	3.24316	3.3896	2.7664	3.19762	2.76415	2.74204	3.10756	3.16736	3.14311	3.11703	3.0432	3.21787	2.33497	3.06733	2.89234	2.70532	3.27177	3.32914	3.02257	2.94321
ADPRH	2.2143	1.52529	2.78816	1.42204	2.57157	1.24584	1.53029	2.57773	2.46459	2.58763	3.14769	3.12409	2.12616	3.3318	2.70104	1.49787	1.53499	2.02892	3.41176	2.15544	3.87018	3.22334	3.10192	2.6223	2.89005	2.25005	2.36419	2.92194	3.23338	3.49171	2.18179	2.33795	2.74221	2.58558	3.64224	2.50123	2.31867	2.28492	2.57279	2.27828	2.67865	1.87408	3.34854	2.67203	2.7199	0.269149	2.88548	1.85673	2.27938
ADRB2	3.34095	4.25537	3.46819	1.78237	2.93163	2.87865	1.24439	3.3384	3.04195	2.02745	2.35554	4.02076	2.94203	3.95555	2.51332	2.21062	2.56578	2.1737	3.83862	2.49478	3.8211	4.2391	3.44494	3.85167	1.89336	2.57278	3.04405	3.60874	3.91864	4.29316	2.93966	3.33952	3.91748	3.73066	2.35677	2.55195	3.03017	3.8589	2.30056	2.41837	4.54569	1.8578	3.88112	3.08812	1.95391	4.21412	3.40153	1.70771	1.06566
ADRBK1	5.4423	5.60802	6.56564	5.80401	5.21886	5.24794	6.55659	4.92112	5.86262	5.43451	5.86893	5.70715	6.00033	5.8142	5.67001	6.38525	5.80691	5.78365	5.61057	5.01909	5.89454	5.17308	5.94581	6.39544	6.15542	5.85955	5.74535	6.19672	6.14035	5.98297	6.33123	5.3165	5.29316	5.7274	5.40547	5.83271	5.74904	5.80779	6.25659	5.65805	5.88145	4.92063	6.0805	5.29383	5.50761	6.00863	5.94396	5.56213	6.02657
ADRBK2	2.24795	4.23088	3.71087	2.94114	3.17608	2.18495	2.56956	2.47958	4.02844	2.94917	3.77584	3.70613	3.1798	3.72125	3.04141	3.72989	3.42234	3.34843	2.68418	2.42675	4.05302	3.15411	3.88725	1.33382	3.02938	3.57288	3.26561	3.44032	4.01337	4.29275	3.54212	2.9225	2.79851	1.55543	3.25006	3.32954	3.25681	3.37165	3.48523	2.87801	3.66944	4.10807	3.79333	3.39837	2.9999	3.55736	2.28641	3.19834	3.08799
ADRM1	3.76182	3.85803	4.78322	3.59873	3.93826	4.58641	5.01135	3.8721	4.07317	3.26135	3.83493	3.98592	4.01779	4.09076	4.91193	4.17493	4.0534	3.61204	4.43772	4.34209	4.41639	3.52885	3.71919	4.12355	4.13954	4.02619	3.91544	4.61897	4.36534	4.28802	3.99862	4.30204	4.04599	4.41153	3.14049	4.43596	4.44525	4.3022	4.11379	4.04452	4.3661	3.12926	4.39135	3.96155	3.88658	4.35142	4.44398	4.46586	5.14398
ADSL	3.83551	4.3409	4.7192	4.27822	4.44425	4.61623	3.91342	4.29912	4.35802	4.29179	4.22999	4.12597	4.67801	4.24007	4.8094	4.92822	4.47292	4.44452	4.71201	4.31347	4.41452	3.95767	4.44298	4.65081	4.5317	4.42635	4.32975	4.52834	4.52034	4.24903	4.72652	4.50523	4.12602	3.74897	4.15904	4.49601	4.70237	4.86285	4.70571	4.66401	4.1352	3.935	4.25265	4.48195	4.10506	4.67791	4.77443	4.97152	4.63122
ADSS	3.84125	4.41434	4.51722	3.69963	4.66064	3.1567	2.44487	4.05494	3.99663	4.65188	4.26083	3.94963	3.67436	4.07142	4.24738	4.21796	4.12297	4.18004	4.38534	3.22865	3.97686	4.01452	4.4497	3.72977	3.71221	3.8629	4.34992	3.96291	3.92938	4.08858	4.17107	3.91307	3.97401	3.71191	4.04614	3.5073	3.95435	4.12742	4.25351	3.74637	4.29191	4.46259	3.75704	4.27493	3.67274	4.28044	3.61874	4.10499	3.95663
AEBP1	3.43123	2.1618	3.15147	3.04508	1.81511	2.43927	1.27852	2.81526	1.14634	0.885146	1.91859	2.02014	2.59905	1.7272	2.82914	3.65664	3.48885	2.94505	3.50055	1.44468	1.16427	1.36658	1.55078	2.43621	1.15484	1.61123	1.42241	0.662505	2.07395	2.24435	2.39337	1.97378	3.26262	2.19871	1.40121	3.1542	2.16525	1.80209	1.64416	3.50095	2.21054	4.17227	2.07998	2.25581	1.34023	2.92781	1.24316	3.12698	3.53569
AEBP2	2.40721	3.20056	3.29586	2.78028	3.16388	2.17373	2.51313	3.05228	1.91642	3.04399	2.7395	2.87108	2.79739	2.9281	3.00545	2.96149	2.66631	2.96932	2.71685	1.92465	2.56725	2.59716	2.86124	2.43973	2.13738	2.43796	2.87838	2.22185	2.56978	2.53733	2.59517	3.08005	2.65824	1.87792	2.77998	2.26837	2.66436	2.57184	2.7155	2.56799	2.59668	3.05302	2.45734	3.10782	2.39549	2.06461	2.08592	2.33634	2.50342
AEN	1.66961	2.34921	3.30386	3.14443	3.31417	2.26396	2.21417	3.21907	2.39116	3.09301	2.72805	2.96223	2.81048	3.07737	3.29509	2.96147	3.28077	2.38431	2.78867	2.87129	3.03617	2.59032	2.82192	3.03025	3.12749	2.56476	2.83708	3.16304	3.23945	2.93983	2.59156	2.66294	3.32837	2.35411	2.11196	2.97966	2.64039	2.85792	3.1496	3.18474	2.99521	3.14863	2.38721	2.73575	2.86295	3.61349	3.45193	3.04586	2.97455
AES	4.69449	5.52594	5.35287	5.70873	4.42269	5.72786	6.50349	4.84105	4.39088	4.62794	5.23161	5.5407	5.46025	5.32665	5.2192	6.09226	5.39146	5.88773	5.70984	5.12056	5.91325	5.18581	5.23125	5.60145	5.42891	5.33714	5.11205	5.80231	5.62005	5.54682	4.54136	5.24442	5.5805	5.54025	5.17755	5.78627	5.2971	5.19901	5.22782	5.6529	5.57713	5.23535	5.65637	5.06861	5.24125	6.18536	5.74193	5.26073	5.7241
AFF1	3.58771	4.68353	4.35354	4.49172	3.88164	3.95332	3.57003	4.75208	3.7259	4.32096	4.03169	4.37036	4.41649	4.59516	3.39234	5.22043	4.64534	4.46396	4.6688	3.95825	4.82067	3.92884	4.25187	4.72917	4.34052	3.21026	4.17498	4.33315	4.43119	4.33537	4.39397	4.58577	4.38083	3.30787	3.96422	4.55594	4.31905	3.87767	4.2756	4.24694	5.03134	5.09497	4.3317	4.20857	3.42002	5.32091	3.47212	4.57081	3.89209
AFF2	4.57625	0.499743	2.59017	0.755123	2.44377	1.52641	0.26872	2.80442	2.76869	0.290621	1.95972	0.414501	1.61279	2.35986	1.44505	0.554852	1.25711	0.0265589	3.21869	0.70225	0.333095	2.25114	2.11264	1.05349	0.114037	0.009227	1.77955	1.2556	1.06058	1.067	2.92108	1.7339	3.01135	3.34029	3.53317	1.27969	2.57505	1.95968	2.3085	2.74804	1.75321	0.228074	0.320245	1.13905	1.76205	0.576451	1.64218	2.51384	1.15588
AFF3	0.0625019	3.67744	0.48403	4.70132	3.52547	1.31144	1.71701	1.53426	2.73202	2.6839	3.83833	3.96178	3.96328	1.64635	3.10036	3.54659	2.32316	0.47224	2.58479	2.64179	3.26642	2.11668	3.68608	3.50775	3.2504	2.5837	3.48583	2.6786	2.61889	2.1913	2.49588	3.35129	3.56157	0.304268	1.07809	2.46395	2.70338	3.30898	3.79178	3.46467	2.80417	4.24129	2.80525	1.60309	0.515657	1.75583	2.44695	3.04294	1.97596
AFF4	3.19654	4.06216	3.88419	4.34695	3.82252	4.11241	3.09264	4.27002	3.11614	3.80413	3.66039	3.62709	3.94394	3.81695	3.49248	4.02491	4.08691	4.02835	3.76418	3.08092	3.77987	3.34096	3.7223	3.46565	3.15761	3.19762	3.40466	3.4797	3.61774	3.88796	3.24121	3.86228	3.69792	2.80386	3.75261	3.40381	3.46259	3.42369	3.72396	3.46997	4.2172	3.82282	3.73697	3.55824	3.20842	3.72683	2.35663	3.48218	3.36585
AFG3L1	3.12107	3.44066	3.37818	2.65194	3.40331	2.98094	2.78082	2.98746	2.59006	2.90826	3.21734	3.06632	3.4308	3.42698	2.96056	3.37787	3.38995	3.1196	3.51418	2.82904	3.5082	3.15462	3.10863	3.23851	3.21264	2.88794	3.45587	3.26399	3.63181	3.67787	2.68987	3.02446	3.94353	3.33723	2.64647	3.29358	3.48248	3.46638	3.25646	3.18617	3.92211	3.33043	3.23712	3.09639	3.398	3.46405	3.21366	3.41511	3.21989
AFG3L2	2.92023	3.58047	3.8284	3.65001	3.8319	3.38249	2.85794	3.86478	2.70027	3.43304	3.71495	3.16837	3.51228	3.51052	3.95519	3.43926	3.86984	3.7548	3.66212	3.55026	3.96322	3.49459	3.94239	3.74111	3.70791	3.33208	3.62969	3.73131	3.47585	3.42354	3.57581	3.71309	3.22363	2.61499	3.61177	3.61743	3.75468	3.59501	3.82307	3.51439	3.37939	3.6887	3.49925	3.94122	3.32274	3.84344	3.65167	3.16072	3.46856
AFMID	3.25115	3.34769	3.91926	2.86172	3.30276	3.37941	2.74388	3.32808	3.02171	3.12075	3.11974	2.80689	3.16977	3.45621	3.8116	3.5166	3.31927	2.87354	3.27523	2.38373	2.94934	2.82089	3.13167	3.12545	3.03487	2.65873	2.99689	2.72542	3.2456	3.14085	3.40193	3.47256	3.44554	2.69647	2.5222	3.15727	3.52271	3.43906	3.3218	3.03263	3.01729	2.80305	2.97208	3.47376	3.24278	3.88323	3.17636	3.3409	3.5309
AFTPH	3.63174	4.56528	3.99517	3.85312	4.04371	3.41719	3.70715	4.10115	4.12066	3.9239	4.24765	4.50228	3.89103	4.53324	3.92879	4.04727	3.8664	4.06378	3.76382	3.58446	4.39287	4.14032	4.25742	3.66097	3.89643	3.98604	4.37968	3.94089	4.2358	4.2464	4.04107	4.30392	3.48925	2.93062	4.29444	3.69261	3.96775	3.63589	3.95101	3.67048	4.16297	4.38199	4.08133	4.57712	3.80888	4.44853	3.75163	3.92791	3.79689
AGAP2	2.38491	2.88781	2.9597	3.5925	3.03003	2.8277	2.65629	3.01521	3.29838	3.92182	3.117	3.22172	3.81396	3.41398	2.66601	3.94754	3.80616	3.64154	3.63953	2.7853	3.38475	2.48264	2.55734	3.43814	3.4065	1.92622	3.1906	3.37092	3.43506	3.13092	3.58746	3.57075	3.55971	3.41395	3.06469	3.38652	3.34389	3.27169	3.38031	3.76957	3.23338	2.25001	3.53855	3.60369	2.87398	3.89104	3.5636	3.87742	3.48492
AGAP3	2.51932	1.73725	2.32994	2.90402	1.82238	0.729758	3.38988	1.30965	3.29053	2.80601	3.10056	2.60794	3.19544	2.52582	2.42141	3.74808	3.52043	3.42054	3.13078	2.12657	3.02513	2.14785	2.95399	3.00944	2.58765	0.595313	0.749852	3.50976	3.22931	3.5245	3.16349	1.16949	2.39774	2.74536	1.3745	1.22674	3.1836	2.5713	3.56538	2.82974	2.34176	0.723284	3.09301	2.13813	2.56487	1.63412	2.02853	2.27181	2.89208
AGAP4	4.05462	3.20277	3.19876	3.18812	3.20208	2.96554	2.67041	3.04793	2.87572	2.82302	2.98663	3.20596	3.43372	3.42429	2.6321	3.63844	3.48342	2.96553	3.91602	2.81272	3.30933	3.17464	2.87728	3.21018	3.3387	2.00439	3.30213	2.87667	3.60117	3.36824	3.30416	3.12419	4.26823	4.13951	2.65483	3.01203	3.62699	3.35049	3.13648	3.55066	4.31448	3.40233	3.14725	3.11165	3.02333	3.65416	3.44214	3.34591	3.06631
AGAP5	1.53961	2.16529	1.74186	2.04402	1.81211	1.3272	0.546352	1.67755	2.02727	2.06724	1.97453	2.33393	2.32667	2.18811	1.23888	2.30562	2.14041	1.81589	1.91878	0.942664	1.95913	1.41856	1.79174	1.92522	1.97501	1.19111	1.78567	1.73038	2.23161	2.2664	2.07226	1.69354	2.04079	1.66636	1.36514	1.90758	2.13511	2.10812	2.30851	1.98493	2.41787	1.71116	1.91481	1.83991	1.87496	1.94113	1.67569	1.93147	1.79432
AGAP6	3.08361	3.07863	3.30222	3.1282	2.67518	2.42624	2.36698	2.49433	2.73119	3.11331	2.63769	2.91759	3.11528	3.40399	2.4132	3.75096	3.44493	2.91546	3.10671	2.40618	3.18231	2.32617	2.88747	2.86144	2.92025	2.23457	2.5671	2.91943	3.17783	2.9948	2.91991	2.623	3.42507	2.66422	2.42798	2.7418	3.15836	3.11709	2.85084	2.74836	3.90105	3.38693	3.07978	3.23195	2.91797	2.86436	2.94158	3.10695	3.0009
AGAP7	1.06283	0.749351	0.564154	0.753073	0.568067	1.70933	0.695858	1.20337	0.813872	1.76626	0.81511	1.68166	0.773815	1.72329	0.486501	1.2559	1.21851	1.99918	1.95785	0.778863	0.893976	2.32693	1.33997	1.48076	0.846368	0.434092	1.08895	0.750108	1.37878	2.16214	0.809311	1.08954	1.87282	0.82538	0.486467	0.577214	1.91399	1.30177	1.5588	0.716108	2.18287	1.20432	1.10437	0.906594	0.57674	2.25557	1.47496	0.911162	0.849156
AGAP8	1.26233	2.06413	1.70014	1.61804	1.51593	1.30342	1.53077	0.764314	1.43835	1.24569	1.20894	1.31286	2.37525	1.07301	1.50162	2.72108	1.61966	1.66506	1.22282	0.436569	1.04815	0.749995	1.34042	2.04017	1.62684	1.00306	1.56713	1.4347	1.76542	1.57838	1.52465	2.0483	2.01366	1.52554	1.31838	1.45455	1.86113	2.06697	2.06994	1.51425	1.45503	2.62294	1.69101	1.81687	2.05751	1.63307	1.27125	1.99915	1.96604
AGA	3.00263	3.23581	2.92801	2.36577	3.3442	2.76928	2.77489	2.74029	3.06987	2.75701	3.06165	2.7933	2.83355	3.47098	3.29389	2.29847	3.42684	3.0933	3.13246	2.82909	3.57895	3.28981	3.25556	2.925	3.18751	2.56661	2.94502	3.48315	3.39187	3.24297	2.53385	2.94992	3.11924	3.11495	3.98718	2.3909	3.14454	2.95867	3.45318	2.19656	3.33434	3.54814	3.07934	3.47113	2.55629	3.22947	3.05408	3.08619	2.92504
AGBL5	2.21606	2.42947	3.01905	3.19	2.80038	3.03566	2.6059	2.99876	2.4211	2.97278	2.47098	2.61448	3.25064	2.72184	2.81963	2.90074	2.76698	2.9786	3.37318	3.10856	2.27027	2.49912	2.3412	3.1199	2.79236	2.37735	3.13431	2.77004	2.93168	2.63065	2.79982	3.40634	2.9469	2.79916	3.02446	2.77855	3.11819	2.90092	2.64909	3.19284	2.63207	3.37536	2.68587	3.13355	2.33608	3.20288	3.06434	3.5314	2.7407
AGER	2.82141	3.20498	3.14176	3.28991	3.03247	1.86635	3.81714	2.37004	3.10337	2.7039	3.30164	2.59394	3.37868	3.60013	2.67087	2.91287	2.83542	3.48901	3.27166	1.98577	2.85183	2.481	2.77607	2.93501	2.68459	2.60272	2.74682	2.75547	3.64486	3.51132	3.19963	2.4278	3.789	3.85899	2.05561	2.94916	2.94244	3.42756	2.98784	2.88836	3.53096	2.9093	3.10554	2.43411	3.02791	2.79007	3.08082	3.19811	3.35808
AGFG1	2.60292	3.93088	3.49511	3.28831	3.89048	2.46545	3.4134	3.44525	4.40981	3.23398	3.88045	3.90756	3.37713	4.07137	3.35274	3.38136	3.64274	3.35428	3.31623	2.66402	4.38655	3.49782	3.9052	2.78951	2.60946	3.78186	3.98594	3.7433	3.69894	4.36549	3.69676	3.20145	3.1324	2.6433	4.0061	2.96781	3.37248	2.89789	3.84143	2.89994	4.33347	3.91611	3.7602	3.29688	3.63445	3.38206	2.80685	3.58916	3.06065
AGFG2	1.80807	1.57553	1.63171	1.56788	2.71277	1.50439	1.19438	1.67614	1.71471	2.21802	2.13234	1.95248	1.50697	1.88575	1.67942	1.75909	2.03851	1.65485	2.1839	2.32931	1.98612	1.53858	1.68876	2.38966	1.7908	1.21747	2.23545	1.54065	1.93	1.85591	1.5862	2.02057	2.5273	1.90076	1.46757	2.67063	1.8407	1.9435	1.75254	2.26593	1.94044	2.05516	2.08199	1.67881	2.48176	2.42785	1.8769	2.45928	1.75481
AGGF1	2.82081	3.74399	3.68492	3.1856	3.6237	2.3341	1.56757	3.61887	2.80475	3.48123	3.81777	3.24148	3.14807	3.68597	3.58721	3.21401	3.5186	3.5421	3.41846	3.2425	3.6058	3.39669	3.57197	3.15627	2.80986	3.1064	3.54503	3.0442	3.38068	3.39979	2.71944	3.72823	3.1506	2.42473	3.87733	3.04899	3.26729	3.2072	3.22061	3.25791	3.14445	4.23117	3.29504	3.81957	3.06374	3.77507	2.69187	3.09948	3.22399
AGK	2.59446	3.24667	3.40587	3.14041	3.31333	2.52618	2.20847	2.84811	2.66251	3.46488	2.9251	2.75649	2.59268	2.96305	3.16615	2.92086	3.47298	3.53277	3.1342	2.718	3.04819	2.68562	3.02389	3.19054	3.04913	2.55774	2.8895	2.77442	3.09071	2.76529	2.76239	3.21653	3.38374	2.61967	2.8288	3.07797	3.26938	3.36492	3.12649	2.83279	2.99039	3.56058	2.80474	3.37268	2.83299	3.19512	3.1825	2.99307	3.11769
AGL	2.12908	2.63459	2.98959	2.38507	2.92712	1.43232	0.81918	2.752	1.80784	2.72039	2.48444	1.99682	2.53358	3.02703	2.23345	2.46324	2.82508	2.93286	2.44914	2.05003	2.60196	2.42165	2.32588	2.34184	1.96439	1.67589	2.43452	1.89195	2.20091	2.30067	2.57888	2.64176	2.11597	1.43962	3.14679	2.51575	2.36865	2.54825	2.43986	2.54345	2.3794	3.312	2.24566	2.94508	1.97964	2.3767	1.44612	2.94036	2.28921
AGMAT	0.412218	0.787893	1.72511	0.563784	1.33949	0.26893	0.511788	1.70166	0.48669	0.737992	0.694704	0.823376	0.586573	0.968046	2.05837	1.47674	1.28163	1.25137	0.519589	1.37357	1.17225	0.8633	0.878161	1.79371	1.78638	1.21027	0.468343	1.49273	0.959144	0.930346	0.868757	1.17241	0.871625	0.276321	0.564491	1.37622	1.33754	0.950393	0.527076	1.29903	0.631894	0.649156	0.903264	1.74154	1.09395	2.04336	1.50422	1.41798	1.47382
AGPAT1	3.63367	4.36792	4.40441	4.56988	3.97987	4.10042	3.6447	3.96745	3.95363	4.07984	4.01785	4.29621	4.4377	4.13318	4.06472	4.53712	4.34226	3.98277	4.71197	4.3784	4.34886	3.67415	3.95525	4.46029	4.52837	4.24045	3.92638	4.50655	4.66982	4.58311	4.0726	4.14787	4.0124	4.29388	4.03965	4.66766	4.16489	4.34601	4.32803	4.66258	4.38009	3.9068	4.54522	3.86754	3.67386	4.67036	4.48113	4.89129	4.49329
AGPAT2	3.63036	3.73285	3.906	3.46077	3.01593	4.32691	4.23424	3.12758	4.29282	3.52598	3.44298	4.00167	3.7911	3.58738	4.28747	3.93277	4.07518	3.72154	3.99915	3.42332	4.58524	3.58283	3.58431	3.69743	3.75087	4.00392	3.73361	4.52185	3.98702	4.01721	3.73972	3.52494	4.01959	3.99141	3.64231	3.65757	3.68984	3.64054	3.83347	3.90513	3.85465	2.77986	4.39408	3.03042	3.67494	3.94445	3.89173	3.75137	4.32247
AGPAT3	1.7505	3.86576	3.29189	3.17062	3.21769	2.60262	2.01704	2.99794	4.05035	3.42638	3.26508	3.79668	3.55494	3.18542	3.32547	3.72914	3.27073	1.33389	2.57622	3.13427	3.99018	3.39967	3.36949	3.16555	3.78445	3.66102	3.08598	3.66837	3.82774	3.79244	3.79199	3.36869	1.76048	1.14359	2.80426	3.79555	2.30516	2.15429	2.91758	3.3459	3.20031	2.86522	3.85514	2.76282	2.92886	3.48453	2.86037	3.7322	3.19365
AGPAT4	1.65159	1.61689	3.10369	2.83586	2.05094	2.11164	2.30687	2.58189	1.5251	0.41391	0.921227	2.7679	3.69999	2.4932	1.80855	3.53624	3.48749	0.507909	3.28659	2.0377	3.60856	1.20485	1.67955	2.82855	2.35636	0.707245	1.07659	1.96837	2.75775	3.2851	2.95753	2.64824	3.47542	2.46445	1.46502	1.1384	2.11629	2.264	2.49695	2.70937	3.28765	3.69078	2.91307	2.37782	2.25779	1.92821	2.42056	3.21886	2.88766
AGPAT5	2.97043	3.46607	4.19656	3.36685	4.19358	2.3303	0.868225	3.55273	2.95154	3.76772	3.44931	2.75514	3.34747	3.17565	3.72994	3.89639	3.729	4.57427	3.3506	2.78945	2.74757	2.86447	3.67551	3.43109	2.61889	2.76167	3.29777	2.33464	3.24963	3.00167	4.49812	3.83098	3.00363	2.14207	2.89162	3.13362	3.64231	3.82299	3.61587	3.47602	2.87417	4.17913	2.8779	3.86772	2.59986	3.68245	2.82875	3.89827	3.71066
AGPAT6	2.50201	3.42683	3.1866	3.41068	2.82207	2.80288	2.80216	2.62881	3.28787	2.75911	3.43513	3.19366	3.40466	3.02355	3.09116	3.21311	3.25276	3.42649	3.46875	2.76064	3.53437	2.89325	3.33715	2.86344	2.72669	3.12456	2.8887	3.27446	3.0723	3.33879	3.74073	2.79133	2.9194	2.89721	2.72797	3.17626	2.99205	3.08847	3.38861	3.1084	3.15739	3.33096	3.27127	2.63572	3.14982	3.42516	3.05282	3.16069	3.17804
AGPAT9	0.197814	2.29181	0.297554	0.453253	2.45228	0.473138	1.78373	2.18683	2.71889	2.77833	3.88714	2.68691	1.69591	2.97318	0.325886	2.40341	2.63486	0.525428	2.60522	0.82365	2.39338	2.94743	4.04246	1.76997	0.113968	2.45564	3.61735	1.57033	2.71966	2.00909	3.72661	2.33086	1.02509	0.890767	3.26809	1.60714	2.21768	1.78513	3.54257	3.06194	2.34654	3.4214	3.25577	2.20428	2.21907	1.95241	2.02802	2.00043	0.393034
AGPS	2.60891	3.81163	4.1895	3.18129	3.84118	2.18526	1.55991	3.66481	3.10099	3.32055	3.60097	3.18743	3.85596	3.41582	3.55078	3.5287	3.28624	3.46836	3.9393	2.5783	3.29701	3.10466	3.46907	3.01081	2.51287	3.07879	3.53708	3.04419	3.11132	3.20847	3.40077	3.63787	3.48122	2.27896	3.41097	2.89804	3.12726	3.10193	3.33655	3.45521	3.02306	3.88116	2.96332	3.54078	3.02414	3.27395	2.59677	3.31593	3.20306
AGRN	2.26065	1.63177	1.02309	1.61908	1.66505	2.48619	2.0297	1.9259	1.50088	2.01514	1.78173	1.53646	3.18411	2.17232	1.81799	1.89175	1.82321	2.7378	4.7452	2.55801	2.15656	1.81113	1.3449	2.28374	2.21564	0.24854	0.421973	2.87	2.46254	2.23613	1.40062	1.38087	3.51214	3.83247	0.400121	2.27784	1.81316	1.92132	1.95346	3.28361	2.1876	2.65707	1.61275	1.38188	1.67738	3.09419	1.84747	1.83599	2.35906
AGTPBP1	4.38315	4.68927	4.62096	4.20092	4.81665	3.29731	3.34339	3.32531	4.66796	4.16929	4.57708	4.39096	3.89538	4.2326	3.85342	3.38721	3.98321	4.4552	4.48618	3.01651	4.42829	3.90771	4.70569	3.24001	3.10435	4.01669	3.87671	4.08785	3.96791	4.24144	4.0245	2.61602	4.17739	3.88485	3.46497	3.73089	3.58714	4.17082	4.59028	3.97492	4.59006	4.11537	3.74032	3.37703	4.17524	3.73904	3.58707	3.80968	4.15322
AGTRAP	4.26375	4.50423	3.8907	2.5558	4.03063	3.78697	4.574	3.81124	5.23748	4.21546	4.43534	5.11657	4.01418	5.06115	4.5294	4.01861	4.32168	1.17793	3.81114	4.00922	5.10007	4.53643	4.8869	3.61536	3.74771	5.2371	5.09807	5.57887	4.99229	5.39146	4.48064	3.15355	3.43547	4.51231	4.39775	4.23422	4.40485	3.9686	4.72355	3.79855	4.99787	2.54621	5.33672	3.19786	4.87084	5.1884	4.92862	3.98264	4.43606
AGXT2L2	3.84954	4.44681	4.18524	4.19074	4.05855	4.07013	3.97284	4.16995	3.67293	4.61634	3.87042	4.39311	4.75157	4.5411	3.58896	5.04147	4.21257	4.30629	4.01483	3.60603	4.71047	3.72294	4.00162	4.27351	4.47343	3.60569	3.9606	4.19046	4.49403	4.41657	4.13825	4.30828	3.98704	3.84114	4.07902	4.30271	4.28759	4.2359	3.93228	3.98271	4.70166	3.80852	4.48239	3.96325	4.13278	4.21283	4.22586	3.56995	4.24379
AHCTF1	2.30861	3.40732	3.45203	3.12125	3.79455	2.56628	3.41027	3.82173	3.13075	3.16496	3.23101	2.7517	3.09749	3.41283	3.30516	3.86449	3.41522	3.08209	3.26736	3.28471	3.1276	2.67459	3.17471	3.02451	2.49978	2.61961	3.0943	2.8908	3.05841	3.0657	3.23058	3.08255	2.99321	2.26732	3.19839	3.18395	3.04345	3.10561	3.37082	3.28672	3.35077	3.65385	2.7498	3.43316	2.94822	3.54268	2.32346	3.42063	3.03426
AHCYL1	3.68952	4.60426	4.32123	4.00329	4.28772	3.63519	2.80552	4.09237	4.35078	4.17609	4.30352	3.99711	4.24514	4.3487	4.20468	4.41081	4.05761	4.4013	4.08361	3.90662	4.40232	3.944	4.3014	4.04077	4.37994	3.98444	4.5263	4.24251	4.17544	4.1911	4.31843	4.28856	3.65527	2.89986	4.50865	3.62956	4.15481	3.94769	4.0333	3.85557	4.01875	4.47696	4.04639	4.32732	4.141	4.40168	3.96396	4.30257	4.16386
AHCYL2	1.78348	3.37253	3.29549	2.82223	2.84151	1.89568	1.18592	2.67715	2.91807	2.84037	3.18857	2.72016	2.77492	3.0035	2.64103	3.04734	2.94418	3.1047	2.97981	1.82013	2.81363	2.20227	3.09987	2.67846	2.81072	2.52497	2.79802	2.49035	2.87845	2.95669	2.27447	2.98182	2.50444	2.0092	2.5054	2.51514	2.73528	2.81948	3.24589	2.54624	3.0196	3.68624	2.74642	2.9674	2.62277	3.25545	2.41422	2.41711	2.6173
AHCY	3.90375	4.16331	4.55364	4.55153	4.42738	4.65693	4.38656	4.65124	4.01606	4.4457	4.27664	4.07441	4.86506	4.25503	5.09956	3.78238	4.49709	4.20566	4.75394	4.64256	4.6854	4.18658	4.41217	5.03833	4.86902	4.20762	4.31455	4.89752	4.68184	4.29846	4.54749	4.57449	4.24786	3.74193	4.34925	4.59676	4.9179	4.66907	4.74869	4.56749	4.10049	3.68578	4.29153	4.82255	3.86131	4.9537	4.97016	4.49009	4.73686
AHDC1	2.28452	2.84443	3.07294	3.6193	2.20873	2.76233	3.43155	2.60056	2.16722	2.9187	2.38834	2.95273	4.10876	2.34962	2.55219	4.47318	3.64028	3.94236	3.7456	2.01697	2.53822	1.76271	1.96237	3.48122	3.07849	2.16219	2.24876	2.26671	2.84064	2.44645	3.05596	3.24353	3.47967	3.33158	1.99487	3.66369	3.14726	3.08975	2.8041	3.36565	2.90555	2.96985	3.15861	2.19021	2.28982	3.65822	2.67322	2.75847	3.42971
AHI1	1.94228	1.92001	2.43069	2.62077	2.53897	2.20513	1.64338	3.21042	1.23256	2.79643	2.37555	1.4365	2.43554	2.50689	2.72591	2.15503	2.532	2.53107	2.67453	2.12076	2.4669	2.00461	2.4476	2.3795	1.78089	0.981201	2.31155	1.81432	1.95719	2.03326	1.46362	3.13975	2.88074	1.647	2.43582	2.17145	2.42153	2.67939	2.31111	2.2029	2.75669	3.57377	1.91017	3.16281	1.29546	3.22992	1.86616	2.43667	2.17003
AHNAK	4.3122	6.77406	4.76181	5.1594	4.75294	4.17859	4.24803	4.79518	6.28597	4.26468	5.95404	6.36868	6.19684	5.85114	3.50868	6.3277	5.58007	4.51527	6.09187	4.37698	6.99772	5.81923	6.49041	5.77781	5.2817	5.67065	4.88704	6.62279	6.27159	7.07986	5.90363	5.25108	5.08752	4.9835	5.66052	5.45103	5.0172	4.61986	5.37396	5.97136	6.59817	5.20364	6.50945	4.88341	4.91154	5.83139	5.22866	4.80973	4.64922
AHR	0.683625	5.24351	2.68488	3.9671	4.05733	0.894832	3.53229	4.58261	4.90605	2.51918	4.34712	4.97833	3.97653	4.11609	3.93169	4.68275	4.20153	2.35079	3.98861	2.73047	5.48077	3.68282	4.67051	3.90441	3.86866	4.57998	3.25493	5.62812	4.2871	5.06404	2.75661	3.47967	3.3193	1.30941	3.32128	4.14102	3.08651	3.36388	4.60751	3.22211	4.07949	3.96533	4.33792	3.95999	4.43401	4.58167	4.14982	3.0212	2.64387
AHSA1	3.68054	4.24773	4.15067	3.9768	4.48022	4.29318	3.58727	4.29633	4.2781	4.5699	4.17468	4.44209	4.32681	4.44061	5.09314	4.53661	4.72252	4.5853	4.85891	4.41542	4.67069	4.19078	4.29553	4.36172	4.39307	4.27242	4.31822	4.97791	4.74752	4.28625	4.65647	4.41175	4.38672	3.93694	4.06723	4.46799	4.73938	4.8516	4.59616	4.39251	3.96267	3.84976	4.64911	4.64923	4.1644	5.50229	4.82619	4.80618	4.52797
AHSA2	4.00597	4.6375	4.31725	4.43902	4.31471	3.46511	3.31746	3.71767	4.10182	4.04887	4.3056	3.81524	4.79224	4.69708	3.1084	3.97097	4.67362	4.6225	4.43792	3.50981	4.2745	3.60292	3.92823	4.66408	4.05767	3.46341	3.41476	4.13122	4.69163	4.2697	4.06516	4.28634	4.50529	4.21808	3.3022	4.09197	4.44788	4.62056	4.29033	4.35774	4.7054	4.30184	4.08559	4.242	4.31816	3.94523	3.88791	4.31993	4.15354
AHSP	4.54131	2.70902	2.05974	5.81691	6.02403	3.09684	0.6816	0	3.9175	2.90982	1.9479	0	3.70311	1.67168	2.90991	2.81503	4.87429	3.67264	1.42617	7.0314	0	1.15205	0.736526	5.43961	2.05679	3.69888	4.79785	0.995402	4.85132	0.410944	4.42419	3.3521	0.796065	5.62166	1.0744	6.08809	5.35349	4.54375	1.98132	4.86476	3.43129	6.00555	1.6888	0	7.1477	1.36665	3.8396	6.72615	2.28083
AIDA	2.56798	3.426	2.72806	3.09207	2.93459	2.04218	1.63734	2.60617	2.6915	2.67191	2.89979	2.84613	2.86492	2.87412	2.92028	3.17979	2.5994	2.89684	3.16752	2.75891	3.07025	2.48493	2.99608	2.67957	2.36859	2.86254	2.97783	2.53365	2.98563	2.82722	3.01051	2.82084	2.94128	2.16319	2.95035	2.81765	2.68757	2.4404	2.70164	2.56264	2.47515	3.40431	2.6427	3.32565	2.9395	3.01951	2.31539	3.5255	2.64577
AIF1L	1.6437	0.648096	4.2399	4.04357	0.534267	0.567567	0.339788	3.76146	1.58181	1.12858	2.52512	1.04338	3.94007	1.47541	3.59147	1.69928	0.978854	1.28546	3.85706	1.33039	0.725799	0.259828	2.35506	4.03591	0.146452	0.101004	1.77289	0.336824	2.46325	0.675401	2.93016	1.62645	2.98957	2.09194	0.915091	0.0936654	3.0832	0.77831	3.92924	2.69584	0.216464	3.69162	1.99229	1.72895	1.06103	0	2.9306	0.950106	3.04712
AIF1	6.90171	6.43128	5.30352	6.06901	6.4376	6.76797	6.78672	6.14775	6.27358	6.30336	6.5089	7.27771	5.59293	6.465	5.53662	4.87998	5.8711	6.34211	5.06681	5.78104	6.01962	7.15339	6.54545	6.26731	4.02121	6.74318	7.20656	6.69559	7.01331	7.06433	6.22588	6.66313	6.36533	5.6442	6.07974	5.65782	6.40271	6.44451	5.81992	6.12689	6.71093	5.43392	6.87159	6.32825	5.50459	5.52831	6.34089	5.81626	5.21165
AIFM1	2.65373	3.21412	3.41964	3.0205	3.36554	2.85103	2.91246	3.23816	3.22741	3.16164	3.2673	3.08445	3.30976	3.44521	3.66449	3.06338	3.33985	3.2062	3.31885	3.24943	3.76167	3.01462	3.35934	3.17317	3.48747	3.21836	3.2551	3.60073	3.56864	3.34285	3.17563	3.44115	2.98516	2.5061	3.24653	3.42507	3.38509	3.44907	3.37132	3.48482	3.20634	3.01116	3.30549	3.48581	3.06068	3.38414	3.53755	3.37873	3.21042
AIFM2	0.224399	1.08158	1.35459	0.92032	0.266355	0.428922	1.49527	1.66028	0.844887	1.22242	0.48741	1.43166	0.579925	1.84571	0.936502	2.14266	1.56543	1.09988	0.332123	1.83468	2.46738	1.13683	0.582129	1.56772	1.74071	0.416263	0.887248	1.77683	1.74852	2.05475	0.951507	1.57726	0.676472	0.283729	1.05546	1.41656	1.32206	0.980241	0.565686	1.00494	1.78941	0.723949	1.70287	1.41503	1.49085	1.14725	1.21265	1.28379	0.704354
AIFM3	1.18753	2.05523	1.02647	0.153574	1.04163	2.9143	3.15717	1.97771	2.85992	0.219523	2.13586	2.26356	0.667519	2.35818	1.43095	1.23296	2.78282	1.50025	0.936528	1.58462	2.49459	2.33641	1.74604	1.7756	2.82896	1.95249	0.520062	3.06876	3.12473	2.75692	1.36593	1.02965	0.506364	1.40963	1.45473	2.11874	2.02211	1.83075	2.04262	1.29555	2.57636	0.251967	2.75788	1.54938	1.72573	0.133739	2.07741	0.470221	0.810177
AIG1	4.89227	0.528606	2.95178	2.09864	3.78863	2.20074	2.53059	4.11465	2.09501	3.04662	0.322958	0.98707	2.45041	4.32669	2.77468	0.999402	2.52891	1.15572	3.79041	3.24215	1.82649	3.14079	0.565343	1.50422	1.02074	0.178649	3.30103	2.26371	2.79293	2.78123	3.24952	2.96363	4.23861	3.58355	2.95266	0.87215	3.43119	2.82915	0.437979	2.69073	2.38275	4.55034	1.88847	3.22004	2.99938	1.73558	3.25111	3.86399	1.74145
AIM1	3.29642	4.71346	3.80959	3.54783	4.03363	2.98892	3.66398	2.44901	4.32632	3.08365	4.45937	4.43322	4.12891	4.57474	3.55461	3.75012	3.68796	2.91379	3.90962	3.28929	4.65443	4.25271	4.52068	3.07906	3.65539	4.0595	4.44729	4.55101	4.21788	4.51679	4.09175	3.15544	3.67285	3.37354	4.43546	4.17113	3.90092	3.76249	4.26582	3.58723	4.64064	3.30726	4.24395	3.95547	4.05476	4.55138	3.84181	3.42434	3.22302
AIMP1	3.56497	4.18534	3.9218	3.72606	4.06293	3.85378	3.17689	3.93402	3.19696	3.9929	3.71678	3.53125	3.66384	3.76463	4.10875	3.4416	3.79437	3.95594	3.68518	3.03676	3.49346	3.69792	3.87737	3.64236	3.61004	3.66273	3.70373	3.75575	3.68204	3.42813	3.4262	3.99546	3.5844	2.88099	3.43166	3.47952	3.96207	3.81103	3.74966	3.60277	3.59656	4.20292	3.39108	4.00951	3.44655	4.20439	3.53029	3.72661	3.68965
AIMP2	2.71144	3.30694	2.88419	2.38627	3.12823	3.18784	2.22592	3.19834	2.96548	3.09349	3.10467	2.47914	2.85822	2.94533	3.82762	3.19429	3.23581	2.79284	3.37926	3.52157	3.62981	3.06235	3.43335	3.32104	3.43141	3.51233	3.10395	3.52154	3.36885	3.09636	2.67372	3.27691	3.11609	2.60772	2.7631	3.36557	3.41306	3.39854	3.41799	3.42195	2.73872	2.33583	3.37615	3.40322	2.85267	3.56028	3.70132	2.90936	3.52422
AIP	3.62255	4.25779	3.97583	3.95783	3.55918	4.52178	4.587	3.52738	4.20573	4.08694	4.08342	4.22712	4.32071	4.03798	4.264	4.71201	4.09911	3.99635	4.11069	3.96979	4.45994	3.90917	3.92633	4.83345	4.5338	4.2291	4.11921	4.39215	4.40228	4.46895	4.34111	3.92353	3.91173	3.8235	3.55886	4.50161	4.10764	4.39128	4.34429	4.37681	4.25734	3.32677	4.44744	3.68773	3.72627	4.38879	4.46429	4.0027	4.40197
AK1	1.19783	1.2563	0.80541	2.05524	1.20954	1.28118	2.85315	0.914363	1.1497	0.942311	0.778672	0.636686	2.87847	1.42539	1.08514	2.22555	1.9059	1.04028	1.12398	2.47729	1.41212	0.646829	0.328245	1.98156	2.19029	0.951647	0.82017	1.33753	1.63687	1.23397	1.64108	1.43422	0.772706	1.06813	0.865426	2.48549	1.19853	1.33144	1.0461	2.00327	1.49722	1.73472	1.43391	0.936578	2.70271	1.34993	1.72924	2.61854	1.27695
AK2	4.54946	4.77274	4.86956	4.62491	4.98253	5.26712	4.23021	5.43878	4.98774	5.03224	4.81918	4.62519	4.6664	5.63154	5.02806	4.83624	4.8828	4.69605	4.81212	5.23208	5.25789	5.6328	4.87486	4.94284	5.43395	4.43811	5.81422	5.97225	5.27778	4.84298	4.9132	5.09925	4.71746	4.12072	5.95797	4.69065	5.55849	4.76899	4.76017	4.832	5.49993	4.33682	5.11047	5.55182	4.88952	5.7137	5.6343	4.94621	4.61955
AK3L1	2.76827	2.66782	3.30286	1.65855	2.14301	0.717228	0.321031	1.85769	2.22679	2.88259	1.86063	1.96194	2.75151	1.82394	3.44142	0.64878	3.43137	2.73062	3.58814	1.85999	2.29312	1.86052	2.14153	1.93972	0.194453	0.627331	1.5405	1.14477	1.87217	2.15125	2.79063	2.02019	2.51076	2.39302	2.10285	0.626183	1.55774	1.86039	1.15119	2.27032	1.29612	1.38105	1.69139	1.43639	1.917	1.37635	1.97708	1.95451	1.76013
AK3	3.6002	4.39518	4.76332	4.6032	4.60562	3.84138	3.45416	4.31595	3.13798	4.25605	4.22134	3.85964	4.16882	4.13316	4.54495	3.58906	4.12802	4.43723	3.88519	3.75016	4.01755	4.003	3.87875	4.05276	3.9384	3.54602	4.04161	3.9173	3.95673	3.76047	3.7935	4.55971	4.0712	3.06959	4.43236	4.16289	4.06902	4.01487	3.96147	4.27439	4.10288	4.9451	3.64695	4.79167	3.51622	4.24161	3.26814	4.41909	4.15919
AK5	0.514398	1.25603	0.65106	0.586749	0.57763	1.13973	0.0402854	0.858852	0.599112	1.69797	3.87592	2.84633	1.09858	0.6759	0.795315	1.94814	1.02597	1.03094	1.16344	1.23002	0.630325	0.679642	3.39773	3.47654	0.455533	0.0700339	0.983803	0.214146	0.482357	1.53982	2.99303	1.98738	0.843441	0.331679	0.829052	1.33728	0.495668	0.644518	4.09066	2.55547	0.827835	1.04727	2.24628	0.847239	0.396999	0.763994	0.682684	0.82953	0.758156
AKAP10	3.43217	4.12744	3.87348	3.72091	4.00865	3.28617	2.09272	3.6291	3.71244	3.59269	4.00048	3.71398	3.8271	4.08603	3.4665	3.73807	4.14525	3.96441	3.50362	3.26625	4.00586	3.80034	4.03759	3.61236	3.47443	3.59962	3.77549	3.7139	4.17222	4.29125	3.26293	3.63093	3.42816	2.72691	3.88691	3.52381	3.78127	3.70831	3.75934	3.68578	4.11595	3.35148	3.90785	3.79297	3.39418	4.32617	3.31853	3.19972	3.50172
AKAP11	2.43643	3.60981	3.88235	3.566	3.49685	1.67715	1.38425	3.37389	2.91951	3.60267	3.33173	3.36496	3.41784	3.39761	3.09944	4.36873	3.59833	3.75413	3.16989	2.16946	3.19922	2.8345	3.49459	3.28784	2.58018	2.55441	2.88409	2.43242	3.26033	3.35002	3.23459	3.33148	2.85681	2.04414	2.76189	2.90521	3.29761	3.3168	3.38356	2.93338	3.27742	3.9686	3.0757	3.39386	2.70409	3.64863	1.99586	3.46401	3.08019
AKAP13	3.36976	5.31443	4.53126	5.03697	4.43048	3.44499	3.85479	4.00944	4.97461	4.77391	4.77842	5.21589	4.92299	4.70201	3.826	4.92583	4.50867	4.77334	4.55477	3.77133	5.11305	4.39976	5.04411	4.34855	4.23291	4.63597	4.62234	4.69823	5.01882	5.2808	4.71225	4.34783	4.50346	3.87885	4.1201	4.57833	4.25287	4.40805	4.78638	4.15305	5.13444	4.84088	4.91544	4.14143	4.48482	5.04146	3.99552	4.40437	4.41085
AKAP1	3.28064	2.7322	3.55349	2.68231	3.15813	2.45997	1.84304	3.15157	2.77285	3.37434	2.95804	2.52163	3.29863	3.02116	3.33504	3.39962	3.43032	3.20521	2.9966	3.12555	3.17484	2.7162	3.12413	2.89062	3.23781	2.81036	3.03177	3.48023	3.05452	2.76568	3.0242	3.14703	2.76362	2.15842	2.73539	3.1541	3.37257	3.18314	3.22514	2.85919	3.12647	3.93455	3.06931	3.32094	2.91725	4.33233	3.18206	3.2501	3.03579
AKAP2	1.63722	2.98069	3.60416	2.86207	2.96411	0.385266	0.809443	0.944714	2.49471	3.63092	2.40239	1.4652	2.77278	0.852286	3.3812	2.89312	2.61419	2.95504	2.67326	0.869497	2.22902	2.10986	3.11654	1.7186	2.92074	2.38538	1.6264	2.6126	1.41227	0.927867	2.6361	2.98032	2.78577	2.30552	0.592649	3.31562	0.184099	3.01619	2.78372	3.10786	1.80237	3.64493	0.85535	1.73962	1.75056	3.3442	2.12708	2.63595	3.50547
AKAP5	0.710767	1.36973	0.921525	1.22541	1.11899	0.321825	0.0888426	1.0244	0.515338	1.20037	0.781611	0.762095	1.11269	0.884894	0.734662	1.61986	1.05265	1.20454	0.757029	0.949566	0.731447	0.850855	0.879773	0.681821	0.512548	0.148073	0.783465	0.224061	0.743685	0.977804	1.18424	1.10432	1.099	0.315227	0.593372	0.728846	0.713842	0.722066	0.511862	1.04109	1.274	2.11581	0.783691	0.666377	0.843288	1.27458	0.194621	1.00529	0.634614
AKAP7	0.0887707	3.02758	1.51813	2.66228	2.52162	1.12375	2.04608	2.95973	1.90184	2.62177	3.02949	2.6554	2.91996	2.43107	3.27731	1.48441	2.56262	0.581651	0.234782	2.77552	2.78517	2.39031	3.4157	2.96127	2.14358	2.78471	2.37431	2.20829	2.64267	2.66948	2.42528	1.87819	0.470482	0.288938	3.14237	2.79888	0.524762	2.51214	2.76573	2.35804	1.62333	3.28569	2.52768	2.98029	2.48317	1.75358	2.81826	2.92726	1.94608
AKAP8L	3.60659	3.86881	3.92288	4.32011	3.61667	4.23443	4.92484	3.6822	4.10006	3.86257	3.73341	3.61107	4.407	4.00218	3.80044	4.59163	4.15177	4.26159	4.07612	4.0351	4.02389	3.23207	3.50669	4.15614	4.34831	3.69139	3.73584	4.19572	4.20217	4.03752	4.03036	3.88666	3.9634	4.06599	3.1813	4.38254	4.12297	4.18951	4.05491	4.38321	4.35479	4.13427	4.21783	3.73191	4.25901	4.57764	4.09354	4.25165	4.11765
AKAP8	3.17026	3.29486	3.46174	3.3733	3.37647	4.09106	3.5607	4.02266	3.38234	3.30599	3.33275	3.33942	3.57903	3.60833	3.2877	4.02128	3.79324	3.64189	3.3399	3.28853	3.4825	2.90086	3.40852	3.40879	3.66913	3.01389	3.43688	3.78345	3.56783	3.43206	3.48482	3.45992	3.35745	3.04995	3.33238	3.35869	3.53418	3.60248	3.73235	3.41668	4.25973	3.32825	3.61783	3.42196	3.42575	3.85442	3.39143	3.44309	3.41131
AKAP9	5.13529	4.78851	4.79587	5.01846	4.74877	4.24024	3.14237	4.69317	4.10412	4.64477	4.4466	4.40848	3.9001	4.64307	4.165	4.39577	4.63193	5.1652	4.87457	3.48825	4.22143	4.44634	4.58185	4.10873	3.75223	4.25463	4.354	3.84332	4.10333	4.17817	3.72317	4.75878	4.74908	4.33766	4.43177	4.40647	4.32905	4.43436	4.35733	4.38624	4.69015	5.22887	4.16208	4.79087	4.2455	4.54899	3.63704	3.89895	4.15659
AKD1	2.36285	3.10842	3.09142	3.06702	2.50816	2.08189	0.837283	2.71073	1.79614	3.00908	2.11094	1.78757	2.67006	2.56251	2.13819	2.63599	2.44636	2.73645	2.65454	1.64598	2.04616	2.58193	2.22192	2.36699	2.18127	2.14364	2.13903	1.72045	2.15455	2.0662	2.07937	3.16535	2.87768	2.38273	2.41978	2.1607	2.35417	2.47332	2.34206	2.45206	2.52999	3.32582	2.21275	2.73256	2.00163	2.37516	1.38186	2.60046	2.56026
AKIRIN1	3.29736	4.35304	4.23157	4.45912	4.02154	4.16357	3.60364	4.48431	3.67261	3.66355	4.06618	4.10711	3.78822	4.25128	4.27933	4.16295	4.02487	4.19522	4.19702	3.21283	4.04651	4.0403	4.29032	3.65298	4.11059	3.98675	3.87927	4.14582	4.06222	3.93494	4.12356	4.01739	3.66672	3.19319	4.00202	3.68915	4.09167	3.98238	4.36414	3.99076	4.10576	4.09039	3.88114	4.12984	3.81593	4.23087	3.79966	4.02423	3.97324
AKIRIN2	3.13431	4.18725	3.71919	4.23734	3.97819	3.89046	4.30117	4.13935	4.55981	3.70961	4.12291	4.46619	3.80719	4.39938	3.90348	3.66127	3.95932	3.99193	3.74934	3.58981	4.00187	4.19191	4.14992	3.75968	3.76759	4.3076	3.87539	4.50787	4.43233	4.37543	3.95139	3.84639	3.50689	3.59604	4.19237	3.64808	3.74949	3.72668	4.43103	3.69501	4.53549	3.86266	4.37845	3.79388	4.87078	3.68568	3.66498	3.81493	3.59479
AKNA	4.01556	4.89944	4.26538	5.09576	4.04257	4.15234	3.98797	3.9756	5.01369	5.28825	4.9497	5.19372	5.06901	4.74011	4.13656	5.30114	5.00262	4.53051	4.48688	3.59242	4.94663	4.22872	5.03042	5.0444	4.67365	4.48046	4.64299	4.63828	5.12843	5.22625	4.71131	4.22906	4.66428	4.57276	4.01651	5.03521	4.47415	4.46382	5.02447	5.11879	5.39576	4.39676	5.23294	3.8869	4.6682	5.14601	4.69301	4.59589	4.60984
AKR1A1	4.14264	4.74286	4.63574	4.59798	4.25328	4.77965	4.53257	4.16336	4.63179	4.97305	4.49361	4.46326	5.08799	4.49637	4.84751	4.93791	4.36055	4.33956	4.74951	4.4593	4.54458	4.45138	4.56677	4.44208	4.87155	4.84512	4.33548	4.80501	4.84342	4.76437	5.08185	4.76018	4.58218	3.91042	4.34602	4.51881	4.66933	4.89906	4.88943	4.87654	4.39307	4.47963	4.69383	4.54281	4.44208	4.80763	4.7815	4.34843	4.52601
AKR1B1	1.42159	4.12521	3.78843	3.9977	3.25847	3.53261	4.27663	3.63929	3.16343	3.82205	3.7901	3.47649	3.67459	3.33012	4.37951	3.26019	3.99769	3.89232	1.83916	3.94353	3.82408	3.21129	3.74048	4.06092	4.80946	3.98635	3.5732	3.9491	4.07316	4.04485	3.13103	3.5079	1.69772	1.66022	4.02643	4.09067	4.19265	4.36024	4.03295	3.72621	3.67715	3.85017	3.75504	3.96628	3.84187	4.38317	4.51185	3.5937	3.76814
AKR1C3	2.0729	3.80448	3.69209	3.91576	4.21731	3.73968	3.10196	3.61176	2.2177	0	3.08768	3.14363	4.02826	3.38513	3.86251	4.12677	4.3212	4.55357	3.39616	5.66562	3.45163	1.04106	1.56646	3.4043	1.4974	2.6841	3.28828	0.343972	4.2225	2.29548	3.57851	4.48197	3.7679	1.7276	1.94236	3.96043	3.58193	4.17863	3.92608	3.75808	1.77919	4.56521	3.60485	3.98011	3.62545	3.17134	4.16628	4.20872	4.33983
AKR7A2	3.15411	3.30474	3.33991	3.90176	3.38877	4.07826	3.4065	3.39664	3.75847	3.67792	4.00679	3.993	4.07918	3.48855	3.93869	3.88047	3.96082	3.81482	3.64518	4.05364	4.1834	4.09069	3.95596	4.05624	5.51962	3.72588	4.28411	4.82575	4.08695	3.82788	3.61046	3.69	3.59964	3.44921	4.39355	4.14467	4.01321	3.85201	3.8149	4.35332	3.66567	3.32459	3.96376	3.57687	3.04354	4.1688	4.56828	3.95162	3.84977
AKT1S1	2.87532	3.35312	3.02651	3.20979	3.02688	3.27963	3.89053	3.11658	3.06934	3.02049	2.88545	3.28788	3.46205	3.17372	3.51386	3.73747	3.48526	2.89968	3.37988	3.242	3.58604	2.86571	3.01786	3.54266	3.55822	3.18471	2.78484	3.63317	3.67335	3.63457	3.08184	3.15068	3.01272	3.42641	2.79453	3.6038	3.39668	3.2164	3.38422	3.4106	3.51739	2.247	3.6739	2.97244	3.10623	3.87777	3.69707	4.06255	3.43653
AKT1	4.26263	4.25856	4.31452	4.41499	4.17973	4.61591	5.1172	4.44805	4.6775	4.04308	4.6993	4.80632	4.50987	4.90354	4.50961	5.00879	4.72604	4.76859	5.02276	4.56284	5.09203	4.26688	4.50105	4.88256	4.78652	4.43308	4.44387	5.14885	5.00527	4.9473	4.28468	4.43328	4.72953	4.86418	4.43524	4.48069	4.73937	4.50925	4.70334	4.54072	4.89159	4.07263	5.16252	4.47603	4.30684	4.79355	4.84805	4.59818	4.70192
AKT2	3.66016	4.00538	3.95544	4.05946	3.74901	4.05868	4.31786	3.80916	4.02532	3.80928	3.82501	4.06096	4.33893	3.99341	3.71128	4.75661	4.27793	4.17306	4.781	3.71412	4.12316	3.52366	3.94928	4.43159	4.41863	3.93147	3.92926	4.28828	4.37553	4.31743	4.16344	4.05223	4.74875	4.60428	3.5531	4.23908	4.23745	4.22692	4.0934	4.07001	4.39087	4.11182	4.32256	3.79284	3.78055	4.77279	4.25332	4.20268	4.19818
AKT3	2.17657	4.80815	1.77356	4.04893	1.66751	1.02284	0.909709	1.62626	1.99859	2.34309	2.97584	1.49235	4.09276	2.36615	0.82489	4.03334	3.79917	4.16863	2.67165	1.91288	3.05793	3.29267	3.04705	2.18183	2.07185	1.7941	2.02433	2.72961	2.22909	2.72554	2.18594	1.88379	2.76497	1.95614	3.43155	1.97217	1.59195	2.87666	2.5334	3.48066	3.21864	1.36037	2.77633	1.48833	1.45676	1.2772	2.38789	3.02933	1.6657
AKTIP	2.09781	2.54249	2.15968	1.66767	2.86318	1.65975	0.986478	1.88459	2.03411	1.91255	2.37939	2.01381	2.29352	2.80084	1.93582	2.2645	2.23127	2.2564	2.11851	1.25184	2.40437	2.16546	2.35976	2.2577	1.79072	2.19904	2.65665	1.95829	2.31236	2.2754	2.72857	2.058	2.10531	1.93388	1.92075	1.70063	2.28118	1.87759	2.58267	2.18394	2.16619	2.74457	1.96563	2.35858	1.96976	2.38911	1.888	2.45624	2.02739
ALAD	3.29453	3.98377	3.41579	4.09118	4.0755	3.08225	2.75814	3.14932	3.90615	3.34747	3.78872	3.67284	3.89016	4.03118	2.89999	3.29733	3.95874	3.5297	3.87984	3.99785	4.1368	3.64173	3.65958	3.96867	3.89612	3.56677	4.07161	4.085	3.80541	3.86469	3.70462	3.50356	3.83218	3.47804	4.18349	4.37411	3.90822	3.77711	3.64627	3.86897	3.70829	3.72824	3.66034	3.61964	4.60111	3.66242	4.05157	4.53538	3.36403
ALAS1	5.06494	3.55009	4.10522	2.58229	3.62216	3.28495	4.25389	3.80743	3.50997	3.33928	3.56553	3.93486	3.53014	3.91948	4.24054	3.30753	3.76228	3.10799	4.05811	3.4904	3.9907	4.27999	3.09919	3.7848	3.46954	3.42711	4.01612	3.85152	3.79902	3.70306	4.64552	3.43578	3.7193	3.56763	3.90465	3.85663	3.84299	3.59663	3.69017	3.81596	3.88076	3.17881	3.75912	3.66204	3.48752	4.11581	3.88943	3.60167	3.69321
ALAS2	2.61449	2.67944	1.52701	5.53821	4.3387	2.10861	0.6336	0.126481	3.19798	2.82317	0.661877	0	2.15992	1.30294	1.8988	2.51445	4.1367	2.91642	1.42067	5.69651	0.0986962	0.598295	0.210329	5.26944	1.05294	2.44808	3.78392	0.613288	4.00007	0.22112	3.66895	3.4472	0.731995	6.06122	0.346482	5.67111	4.08654	3.6427	0.970656	4.25593	2.07937	5.6087	0.924984	0.114687	6.02052	0.718471	3.2665	5.9638	1.50538
ALCAM	4.02074	3.1893	3.02205	4.13366	3.9184	3.05147	2.8485	4.51216	3.06235	3.06648	3.61026	4.21053	3.24219	4.39274	3.0824	3.07368	3.8606	4.948	4.51922	2.67405	5.14077	3.55127	3.71205	3.58124	1.44382	3.65921	3.99478	3.82629	3.37372	3.18825	3.4056	4.11751	5.00261	3.66738	3.99481	2.7857	3.97788	3.96664	3.61375	3.30924	2.65219	4.0333	3.55681	4.39924	3.44087	4.09043	3.52687	3.24019	2.80273
ALDH16A1	2.26477	2.85833	2.34071	2.83115	2.58853	2.97966	3.24428	2.47815	2.78635	2.34389	2.88717	2.70669	3.15943	2.83228	2.97354	3.00423	2.96338	2.63471	2.75113	2.93142	3.50015	2.80978	2.95122	3.33481	3.23296	3.03849	2.96321	3.32635	3.11287	3.32354	2.55187	2.25145	2.95545	2.98089	2.20166	3.3049	2.71519	3.03457	2.8038	3.02944	3.26291	1.83028	3.21623	2.27259	3.18299	3.32869	3.67005	2.81768	3.035
ALDH18A1	3.53979	3.22789	4.28888	3.64401	4.02673	3.65076	2.36806	4.15176	3.35157	3.67221	3.64004	3.14401	3.84396	3.49211	4.53272	3.90828	4.10848	3.84781	4.24796	3.5752	3.37108	3.3682	3.77924	3.88928	3.54909	2.9981	3.68423	3.47413	3.71156	2.99614	4.04383	3.8769	3.80894	3.34621	3.22645	3.74534	4.01889	3.94791	3.80546	3.84889	3.05064	4.28371	3.17993	4.2696	3.23682	4.40893	4.04327	4.15743	4.08855
ALDH1B1	1.76721	1.95879	3.00698	2.10067	2.69283	1.60916	0.815649	2.58504	1.91748	2.60425	2.00025	1.96375	2.34303	2.48998	3.20588	1.74349	2.55107	2.25311	2.56557	2.57006	2.58131	2.42114	2.35717	2.77192	2.58754	1.97543	2.50242	2.40721	2.51431	1.7923	2.60572	2.61825	2.06907	1.77764	2.42681	2.38237	2.6079	2.26935	2.22309	2.59729	1.91463	2.40447	2.22623	2.89789	2.22825	3.3303	2.64711	2.64702	2.4165
ALDH2	3.20107	4.68925	0.456322	4.40642	1.58327	3.35998	0.360962	2.40607	4.71717	3.75357	3.61719	3.37729	3.60673	1.05439	0.264193	2.82742	3.59891	1.46674	3.5826	1.17209	3.50744	2.62645	3.46256	4.64358	2.67616	4.10616	3.51254	0.589289	2.4445	3.45217	3.96286	2.36226	3.90675	2.57491	2.28153	2.70504	3.33018	2.7409	3.66299	3.63235	4.09509	3.26425	3.59695	0.496455	3.87442	1.10203	3.48613	2.41498	0.455231
ALDH3A2	2.94302	3.59059	2.07826	2.37565	2.63499	2.78026	1.67296	1.94494	3.0304	3.49913	3.30327	3.60899	2.98547	3.36527	3.02814	2.93517	3.22089	2.91939	1.65289	2.98403	3.97639	4.09783	3.30133	2.37173	3.16944	3.38358	3.19754	3.92568	3.29564	3.64578	2.63694	1.44094	2.21121	2.35844	3.79972	2.88937	2.25259	1.92606	3.06365	2.03063	2.97044	3.56444	3.4683	3.41186	3.27295	3.9596	2.56366	2.03967	2.32312
ALDH3B1	3.88956	3.91618	3.27634	3.48156	3.7628	3.6982	4.5806	3.23832	4.47107	1.98411	4.38436	4.49062	3.55673	4.62923	3.34707	3.82296	3.07554	3.73292	3.66862	3.60318	5.02131	4.27271	4.0969	4.74261	4.00053	4.11384	4.06051	4.78027	4.53587	5.0499	3.84869	3.6169	3.39563	3.52407	4.56894	3.64768	4.32187	3.89855	4.10623	3.19772	4.41549	0.936957	4.77731	3.51043	2.7031	2.4835	4.55409	3.48626	3.47265
ALDH4A1	2.6953	2.01511	2.51437	2.23093	2.85887	1.92932	2.09874	2.00662	3.36508	2.33954	2.49083	2.04866	2.54655	2.68964	3.28766	1.54683	2.42253	1.40832	3.00353	2.69824	3.06302	2.18715	2.47008	2.07091	2.64863	2.14466	2.39824	3.63552	2.36065	2.16289	2.65092	2.38598	2.703	2.8194	2.05592	2.33881	2.85737	3.07266	2.78158	2.8786	1.72769	1.53074	2.43521	1.93865	3.53227	3.07318	3.06785	2.81684	2.83344
ALDH5A1	2.28759	2.12778	3.80972	3.14149	3.22468	1.85525	1.32441	3.37936	1.63755	3.1491	2.10852	1.94753	2.93631	2.54092	3.31047	2.19926	3.15864	3.40583	2.66486	2.71924	1.64073	1.71123	2.15766	3.09287	2.96515	1.7701	2.37109	1.84907	2.73155	1.55854	2.99897	3.47727	2.39452	1.98496	2.7127	2.71021	3.16387	3.06925	2.43825	3.257	1.82755	4.04466	2.12979	3.35032	2.05354	3.58626	1.84057	2.96806	3.4736
ALDH6A1	1.99367	2.84838	3.579	2.90498	3.20682	2.42914	1.05868	3.20503	2.66406	3.14331	3.11633	2.29344	3.19688	2.86942	3.30056	3.28533	2.72987	3.1297	3.33718	2.91402	2.94769	2.31361	3.34265	3.27573	2.96215	2.03148	2.8699	2.95801	3.1053	2.95394	2.89196	3.07518	2.71369	1.96234	3.07786	3.07072	3.04863	3.07092	2.99611	3.10257	2.59385	2.87606	2.60127	3.2242	2.17926	3.49481	2.52457	3.46115	3.21082
ALDH7A1	0.585948	2.04849	1.98048	2.50332	0.986867	2.13616	0.484863	2.69433	0.1962	0	2.81414	0.967683	2.5272	0.853444	2.75002	0.323146	1.75818	1.23982	2.63542	0.202505	0.69797	1.76052	0.997816	2.25971	0.0722909	1.67935	1.75349	0.453469	0.715186	0.424577	1.25358	1.65847	2.30728	0.638941	1.29177	0.755042	1.87169	1.6764	2.7302	1.8253	0.853732	2.85223	0.370855	0.333071	1.83114	2.44473	1.15873	1.53318	0.479304
ALDH9A1	3.64751	4.12751	3.79133	3.5727	3.8153	2.99268	3.05669	3.50841	4.13909	3.45995	3.66398	3.63324	3.72669	3.92408	3.97453	3.58246	3.80193	3.39307	4.06631	3.50041	4.05531	3.69536	4.07608	3.76722	3.78357	4.1701	4.0006	4.2944	3.92586	4.1602	3.75762	3.53581	3.62841	3.40532	3.9015	3.83842	4.02645	3.66512	3.9018	3.80019	3.41155	3.66903	3.97298	3.79583	3.94594	3.57212	3.88608	3.45124	3.5222
ALDOA	6.38856	6.62875	6.26263	6.22212	6.22567	7.11063	7.2773	6.26483	6.78787	6.34589	6.73519	6.86015	6.59757	6.64828	6.54459	6.23485	7.11955	6.46482	6.72093	6.56716	7.26708	6.66959	6.77882	6.69441	6.68363	7.20951	6.73454	7.23447	6.87172	7.012	6.11926	6.42516	6.33107	6.65584	6.45242	6.67802	6.75234	6.79247	6.87882	6.66379	6.80262	5.57358	7.07896	6.31224	6.52272	7.00318	7.32642	6.56	6.39573
ALDOC	0.79259	2.16704	0.864283	3.15913	1.01767	1.6146	2.60689	1.32474	2.34741	0.689268	1.5835	1.79871	1.98622	1.60055	1.59634	2.54007	1.80269	1.19832	0.75748	2.10028	3.05257	0.917894	1.2826	2.45808	3.31131	1.91928	0.824118	2.30782	1.15155	1.83242	2.65292	0.807486	1.33726	1.32867	1.15208	1.95477	1.03255	1.34846	1.85081	3.73105	2.33232	0.77807	1.99829	2.44396	1.31076	1.49509	1.22475	2.54554	2.52162
ALG10B	1.21751	2.55319	2.69819	2.59624	2.33103	1.00822	0.873268	2.17523	1.31593	2.71152	1.93939	1.76073	2.14783	2.41537	1.93755	1.60406	2.05614	2.77601	1.84072	1.02164	1.79355	1.55506	1.92672	1.87979	1.06924	1.30414	1.78904	1.39124	1.75886	1.65145	2.11787	2.37433	1.87737	1.03639	1.64673	1.67022	2.19741	2.0382	1.72137	1.85557	1.82988	2.47309	1.63661	2.302	1.60084	2.13741	1.17359	2.28645	1.91276
ALG10	1.44087	2.89813	2.74385	2.59132	2.49746	0.907072	0.606171	2.70271	2.10205	2.95834	2.30204	2.49225	2.3828	2.81007	2.1712	2.26786	2.77969	2.85245	2.37196	1.54741	2.31907	2.07305	2.24382	2.37472	1.24515	1.53849	2.46496	1.80696	2.22142	2.41459	2.55302	2.71918	2.25548	1.518	2.52574	1.96538	2.4581	2.5011	2.31404	2.3325	2.13136	3.24403	2.28314	2.62222	1.73524	2.66115	1.30039	2.82965	2.22415
ALG11	1.05023	1.56965	1.51446	1.98611	1.24223	0.711569	0.148399	1.57097	1.47003	1.78064	1.18946	1.51535	2.14453	1.2209	1.28276	2.13182	1.56047	1.49715	1.54653	0.861139	1.50373	0.964267	1.32197	1.53375	1.1169	1.06357	1.32667	1.01615	1.38379	1.5319	1.85063	1.3755	1.88932	0.834811	0.896421	1.55133	1.88038	1.84978	1.44059	2.06586	1.74567	1.38903	1.71527	1.21838	0.843769	1.57698	0.690921	2.11991	1.67223
ALG12	2.53701	2.50844	2.63075	3.04655	2.31514	3.14505	3.26389	2.62183	2.76137	2.94865	2.60269	2.3996	3.04701	2.75496	2.68533	3.72144	3.26507	2.80236	3.23649	2.88285	2.94656	2.34607	2.64157	3.11969	3.07548	2.61295	2.83968	3.08158	3.25783	3.11085	2.87487	2.86652	2.98762	3.06203	2.2227	3.19928	3.07936	2.80521	3.01188	3.39868	3.25791	2.88347	3.22755	2.38094	2.54972	3.51236	3.12674	2.9549	2.84043
ALG13	3.31543	4.18241	4.27805	3.868	3.98943	3.7872	2.58783	3.85574	3.54273	3.92093	3.80941	4.27097	4.1708	4.08918	3.81189	3.68547	3.96235	4.16312	3.24006	3.07246	3.84739	3.8172	3.74128	3.6416	3.53664	3.71152	3.40008	3.48949	3.94555	3.86811	3.77267	4.13349	3.73847	2.94884	3.55251	3.26176	4.05987	3.92258	3.9268	3.57768	4.11108	4.46157	3.84324	3.89526	3.9193	3.83813	3.30116	3.94387	4.13481
ALG14	0.936564	1.98265	1.35613	2.11361	1.93668	1.73716	0.558132	1.86481	1.93186	1.60654	1.76091	1.05947	2.0328	1.2218	1.86715	1.27241	1.74543	1.37237	1.34773	2.0124	1.67607	1.33092	1.41448	1.62746	1.33604	2.13925	1.67828	1.2152	1.56749	1.68039	2.07781	1.65418	1.54205	1.20552	1.43123	1.46069	1.756	1.55568	1.64745	2.07154	1.5099	1.93007	1.34696	1.31514	2.11607	1.50291	1.75474	2.76897	1.48445
ALG1	1.91273	2.24221	2.4336	1.95212	2.0212	1.84487	1.4718	2.0392	2.20278	2.09112	2.25951	1.99542	2.19439	2.2617	2.58536	2.03735	2.48341	2.1636	2.42299	2.08132	2.44703	1.73171	2.32457	2.49433	2.62244	2.21725	2.45879	2.5222	2.45708	2.28102	2.21545	2.22249	2.18589	2.08268	2.03663	2.53002	2.51439	2.17469	2.39632	2.19461	2.15208	2.12959	2.4128	2.22125	2.21699	2.85073	2.78148	2.32871	2.37899
ALG2	2.75321	3.25076	3.27598	3.66181	2.85122	2.43286	2.27049	2.95622	2.9737	3.0639	2.81114	2.90731	2.99614	3.16424	2.64486	2.92262	2.81269	2.67337	3.2679	1.97627	3.21711	2.76809	3.032	2.74903	2.89024	2.4011	3.13682	2.46801	3.08668	3.14767	3.26621	2.72469	3.28953	2.44609	3.00191	2.66313	3.27865	2.97757	3.13689	3.25471	3.2978	3.19713	3.12446	3.25478	2.59211	3.22046	2.887	3.29502	2.97025
ALG3	3.38433	3.66606	4.07953	3.52242	3.77674	3.83629	3.84242	3.7103	4.00243	4.04195	3.86317	3.27411	4.03091	3.75061	4.3067	4.10406	4.40019	4.12712	4.2647	3.76126	4.04814	3.49865	4.00167	4.29543	3.96054	3.78707	3.92603	4.31275	4.11434	3.9955	4.4003	3.94217	3.96949	4.16388	3.56029	4.48096	4.37131	4.38493	4.35134	4.37338	3.74617	3.54826	4.18798	3.92532	3.68481	4.86389	4.57039	4.40041	4.28091
ALG5	3.35822	3.35181	3.51227	3.32566	3.44588	3.65057	2.76461	3.34907	3.49077	3.28209	3.32948	3.0459	3.19954	3.19866	3.77494	3.42813	3.38264	3.45169	3.78551	3.08373	3.23352	3.45819	3.67835	3.29555	2.97831	3.62687	3.60721	3.69881	3.34583	3.2408	3.38972	3.38762	3.53723	2.91418	3.38945	3.28261	3.62169	3.57955	3.49106	3.86636	3.4924	3.32346	3.25852	3.61607	3.08722	3.40934	3.37409	3.5974	3.32027
ALG6	2.39475	2.52225	2.78774	2.56632	2.86873	1.50537	1.08474	2.82261	2.60772	2.80472	2.41303	2.52167	2.42849	2.94265	2.66654	2.54434	2.62297	2.75053	2.79792	1.94036	2.69306	2.51458	2.38341	2.4973	2.1122	2.30886	2.74228	2.6396	2.75022	2.70695	2.56656	2.69301	2.79171	2.2108	2.76791	2.51925	2.5049	2.73697	2.48768	2.54968	2.73044	3.43239	2.36121	2.68997	2.21015	2.95834	2.0885	2.85965	2.5061
ALG8	3.17215	3.37358	3.78789	3.20854	3.71587	3.31281	2.45135	4.01478	3.52185	3.54193	3.83681	3.04721	3.3538	3.60251	4.28691	3.73725	3.50802	3.66025	3.82143	3.68269	3.68838	3.44008	3.72237	4.32683	3.72654	3.20041	3.94535	3.75003	3.75807	3.4322	3.62789	3.77999	3.83047	3.05257	3.59332	3.50092	3.95898	3.86821	3.87188	3.45434	3.50058	3.70628	3.53074	4.02312	3.24076	4.21441	3.81139	3.87647	3.66636
ALG9	2.36582	3.03034	3.11036	2.9175	2.89068	2.23956	2.50564	2.95543	2.56681	2.83711	2.78722	2.12732	2.8848	2.74887	3.01626	3.13611	2.77147	2.8701	3.31205	2.36892	2.84246	2.68043	2.7249	3.39405	2.25706	2.50088	2.86623	2.7034	2.7646	2.73018	3.22341	3.17453	2.77918	2.49049	2.85608	3.01686	2.93164	2.9691	2.87406	3.03913	2.77781	3.08189	2.61007	2.97755	2.61762	2.97886	2.43673	3.02754	2.68445
ALKBH1	1.88827	2.96777	2.44281	1.81078	2.20581	1.50595	1.33975	1.92555	2.34473	2.59525	2.30258	2.34018	2.39134	2.42699	2.42435	2.55351	2.21509	2.42743	2.29543	2.27295	2.41287	2.01096	2.27228	2.08259	1.94696	1.83599	2.34812	1.64547	2.33001	2.43508	2.54577	2.1745	2.13857	1.60487	2.19781	2.20849	2.1395	2.23937	2.25423	2.20557	2.37906	2.43242	2.23463	2.42354	2.15686	2.54813	2.04785	2.49195	2.20266
ALKBH2	2.60748	2.1067	2.48178	2.46707	2.62628	2.82349	2.28543	2.28175	1.71855	3.22051	1.66632	0.796761	2.78183	2.44026	2.64863	2.8519	2.59195	2.86287	2.19576	2.53975	2.20579	2.13719	1.923	2.84905	2.73723	2.11912	2.06682	2.08248	2.25264	1.83051	2.79181	2.55208	2.47629	1.99807	1.75228	2.32078	3.007	2.77171	2.39036	2.97986	2.52538	2.41907	2.40664	2.60858	2.43038	2.70098	2.74238	2.71218	2.96461
ALKBH3	2.86518	2.87078	3.20382	2.80019	2.68514	3.01139	2.54614	2.82357	2.82245	2.69976	2.99924	2.57001	3.16097	2.63201	2.99359	2.74921	2.7658	3.11738	3.19094	2.57534	2.82644	2.53088	2.77103	2.97153	2.84773	2.57523	2.38049	2.76277	2.66616	2.59516	3.19488	3.02946	2.86419	2.62023	2.68608	2.4815	2.88452	3.20047	2.99653	2.79692	2.40593	2.59401	2.6421	2.8724	2.76991	2.07473	3.17669	3.12211	2.89626
ALKBH4	2.53198	2.00183	2.43964	1.80396	2.32863	2.32607	2.09813	2.36906	2.0529	2.28149	2.25114	1.95304	1.7323	2.2712	2.34377	2.3046	2.38018	2.2745	2.11977	2.29751	2.28546	1.95005	2.02362	2.22013	2.19	1.88216	2.14144	1.75489	2.48458	2.37787	1.74452	2.32939	2.50724	1.95332	2.177	2.13773	2.09703	2.38903	2.23922	2.02559	2.50318	2.12161	2.51195	1.92542	1.79815	2.57694	2.29875	1.93973	2.54376
ALKBH5	3.63757	4.18136	4.19426	4.35867	4.15513	4.19936	3.60561	4.09623	4.0848	4.04775	4.166	4.13518	4.17679	4.3083	4.4398	3.57824	4.18937	4.10886	4.27196	4.06202	4.42698	3.93103	4.20076	4.15951	4.41699	4.15999	4.39234	4.50299	4.26304	4.26405	3.5389	4.02616	3.88118	3.37847	4.45406	4.19821	4.21355	4.01818	4.13045	4.08988	4.3021	3.5321	4.34587	4.19319	4.05215	3.92396	4.23208	3.92235	4.0426
ALKBH6	2.96638	2.13193	1.8553	2.13386	2.43605	2.88774	3.77993	2.4786	2.21547	2.43651	2.38681	2.29577	2.591	2.84063	2.16408	3.22355	2.80713	2.999	2.74295	2.4088	3.04303	2.3825	1.58677	2.9766	3.2909	1.77805	2.55985	3.03588	3.15116	2.88756	2.53123	2.50798	2.93346	3.32313	1.47902	2.70059	2.78288	3.04948	2.69627	2.76086	3.04227	2.46417	2.91763	2.47668	3.02863	3.47942	3.13061	2.81578	2.71935
ALKBH7	3.30979	2.84693	2.89991	2.59316	2.33777	3.56232	4.02398	2.77259	2.53936	2.78975	2.79812	2.68518	3.25108	2.73772	3.1445	2.66726	2.62028	2.65914	3.4375	3.25076	2.90413	2.54098	2.8427	3.41225	3.94526	3.13821	2.96627	3.12792	2.9609	3.03447	2.6456	3.06351	2.9972	3.16492	2.5608	3.21656	3.40542	3.42992	3.23258	3.22491	2.83599	1.73836	3.39554	2.56051	3.05762	3.38906	3.5789	2.81488	3.07252
ALKBH8	1.65284	2.63657	2.52975	1.95124	2.29754	1.32896	0.904415	2.24826	1.69941	2.26817	2.21664	2.01315	2.1474	2.2623	2.03377	2.51483	2.13333	2.48165	1.86547	2.13228	2.22174	2.03325	2.26019	2.55807	1.85066	1.5464	2.28805	1.62744	1.97107	2.00257	2.39862	2.42318	1.44666	0.916072	2.4199	1.98431	2.01224	1.95696	2.08461	1.97868	1.91725	2.75032	1.8936	2.88035	1.86495	2.37881	1.52653	2.04225	1.9504
ALMS1	1.31513	3.02946	2.91718	3.22699	2.6349	1.5184	1.07671	2.82553	2.23399	2.65974	2.96745	2.15867	2.83236	2.55524	2.51257	2.97681	2.74311	2.66216	2.84103	2.11525	2.58375	2.18304	2.50957	2.56823	2.21153	1.66213	2.40522	2.11425	2.62196	2.67645	2.50464	2.87249	2.51773	1.51759	2.46578	2.51983	2.50617	2.49216	2.7141	2.69838	2.61254	3.53403	2.05458	2.64762	1.48748	3.16309	1.49465	3.01734	2.39398
ALOX12	1.00718	1.77456	3.78277	1.22791	1.24776	1.22545	1.25397	0.793617	1.4285	2.66456	1.36724	1.59475	1.39459	1.43283	0.79899	2.67483	1.29401	1.10822	1.98972	1.05767	1.16865	1.0399	1.25553	1.23863	0.852501	0.788848	1.12254	1.16214	1.11484	1.54526	0.838701	1.2771	1.3846	1.71401	1.60114	1.07394	1.34202	1.25432	1.01989	1.24241	1.58856	1.48107	1.78825	0.805696	2.05147	1.11567	1.15435	1.23505	1.9267
ALOX5AP	3.95199	3.34704	2.30187	5.76307	5.84347	5.0195	5.18731	3.51048	6.33114	3.07891	5.99874	5.50071	4.00385	6.21987	3.01638	3.42339	3.87923	2.01559	3.85659	5.39108	6.11098	6.29508	5.69729	5.26605	4.8062	3.83115	6.18874	6.61049	5.04108	5.82102	5.58761	3.22944	3.44754	2.7154	5.86015	4.80735	5.10486	4.77382	5.43134	3.63415	5.74992	2.84161	5.98362	4.12338	5.42415	4.9177	5.0563	4.80801	3.76593
ALOX5	4.0833	4.89373	2.85112	1.53326	4.17776	2.60538	4.30957	2.7591	5.14758	2.11681	4.75051	4.12574	3.72155	4.47568	2.29551	3.04344	3.95827	1.18645	5.79532	2.55176	5.62246	3.52742	4.36746	2.46264	1.31406	4.96236	3.94632	3.99453	4.99784	5.73769	4.322	2.47786	5.3939	5.17042	3.59263	3.32263	3.38449	2.22353	4.49171	2.40717	4.69936	2.23076	4.97868	1.20387	2.70864	2.32293	3.34816	4.05199	3.69114
ALPK1	3.34298	3.68136	3.68711	3.45683	3.91703	3.20318	2.61255	3.53954	3.4784	3.7816	3.4302	3.811	3.74081	4.10357	3.33508	2.90479	3.90144	3.80531	3.17554	2.76816	3.45691	3.3345	3.24671	3.15906	3.14676	3.49652	3.73966	2.80901	3.26939	3.63799	3.73809	3.82309	3.62842	2.84812	3.6197	3.07099	3.35693	3.40677	3.44259	3.08795	3.7898	4.74149	3.42916	3.62151	3.32321	4.08479	2.94742	3.63911	3.41688
ALS2CL	0.972419	1.19502	1.91046	2.01034	0.489042	0.365018	1.90564	0.90839	1.27209	0.491304	2.19934	0.947577	2.70585	0.727458	1.36715	1.77348	2.04118	1.85352	3.16048	0.979002	0.808038	0	1.56409	1.97985	0.223497	1.07248	0.283949	0.526147	1.16592	1.49059	2.54065	1.38302	0.544497	1.81496	0.332754	1.82141	1.45218	0.397064	2.76093	1.18022	0.833998	0.189569	1.69258	1.91203	1.08244	0	1.65943	0.853638	2.65545
ALS2CR4	0.966484	1.49704	2.67954	1.70799	2.0928	1.27548	1.1727	2.52909	1.91327	2.02666	2.22575	1.02318	2.40287	1.83094	2.768	0.455864	1.99312	1.81415	2.03655	1.92586	1.11718	0.846092	1.9832	2.01533	1.40652	1.21547	1.86243	1.21397	2.28838	1.35927	2.19654	2.31743	2.58065	1.59801	1.55771	2.15767	2.3736	2.46505	1.83207	2.82115	2.07841	3.05804	1.37851	2.71415	2.08283	2.76648	2.05938	2.76071	1.82753
ALS2CR8	2.15139	3.25645	3.18167	2.87056	3.14747	1.35504	0.998838	2.74476	1.98782	3.2056	2.65082	2.53423	2.99042	3.02908	2.37869	2.33865	3.05621	3.39139	2.75812	1.16928	2.32375	2.29364	2.81241	2.75112	2.10321	1.46302	2.43732	1.84338	2.56477	2.34727	2.19748	3.16075	3.0076	2.19541	2.6632	2.40099	2.80126	3.01232	2.54744	2.61702	2.95826	3.61276	2.48257	2.74773	2.27793	2.6552	1.70217	2.70096	2.59649
ALS2	4.00493	2.74026	4.64485	2.79548	3.7667	2.50967	2.27166	3.2829	2.60186	2.82028	2.73449	2.92868	3.3186	3.46256	3.69641	2.77605	2.99147	4.38542	4.21408	2.41307	2.4362	2.46244	2.77125	2.56894	2.051	2.09591	2.40298	2.05806	3.09488	3.0317	4.70358	3.4291	3.90134	3.62783	2.68702	2.56109	3.3716	3.97419	3.04289	3.65695	2.97715	3.1194	2.77856	3.86188	2.41729	2.6023	2.69776	4.52138	4.58638
AMACR	2.32857	2.2799	2.45008	1.7002	2.42519	2.12672	1.29181	2.59602	1.74386	2.48201	2.43832	2.32562	2.23104	2.89105	2.20647	1.67912	2.26165	2.6238	2.67247	1.8478	2.45428	2.23225	2.25009	2.39979	2.16335	1.75115	2.44993	1.73544	2.48511	2.51388	2.03389	2.46909	2.34563	1.92007	2.68741	2.10088	2.6318	2.01065	2.09537	2.35503	2.02406	2.60628	2.23953	2.7878	1.65143	2.28666	2.21487	1.87047	2.51839
AMBRA1	2.20683	2.89589	2.99319	2.71495	2.64831	2.47884	2.92964	2.79844	2.69499	2.88384	2.87131	2.9378	3.63689	2.64576	2.71173	3.78571	3.17916	3.02778	3.70613	2.96337	3.16423	2.38314	2.81625	3.16936	2.8137	2.21608	2.79979	2.70533	3.15148	3.22169	3.43395	3.14314	2.96181	2.21478	2.68534	3.27271	2.83641	2.76566	2.96928	3.26913	3.05929	3.2779	2.90807	2.83029	2.55226	3.39303	2.7808	3.43128	2.84593
AMD1	3.87018	4.99019	5.01827	5.36556	5.36372	4.68295	4.20915	5.42842	4.38867	5.21148	4.49164	4.51928	4.50934	4.87048	4.87428	5.07217	4.91475	4.99895	4.70628	4.62897	4.52807	4.55136	4.57336	4.49914	4.25332	4.29138	4.62138	4.40996	4.73094	4.4201	4.88276	5.16765	4.37425	3.79376	4.52718	4.49021	4.71095	4.67858	4.6464	4.86881	5.07852	5.65614	4.40196	5.36346	4.17511	4.98618	4.00862	5.00879	4.63123
AMDHD2	1.57703	1.25302	1.61728	2.0285	1.11874	1.79475	2.62871	1.17881	1.66185	1.1339	1.85982	1.26017	2.32067	2.09444	1.6876	2.19136	2.12247	1.04587	1.94689	2.02356	2.42911	0.521102	1.91037	2.748	1.38592	1.2049	1.0282	2.437	2.728	2.73212	2.30195	1.06496	1.76447	2.18464	0.473534	2.19747	1.85986	2.14448	2.05385	2.34919	2.53888	0.650456	2.7119	0.893216	2.03814	1.37841	2.40991	2.21307	2.24711
AMFR	3.82594	4.20274	3.50635	4.09974	3.47832	3.7784	3.93124	3.49394	2.89328	3.62831	3.94292	3.81672	3.88112	3.62061	3.53382	3.59936	3.72395	4.09561	3.80353	3.2414	3.8067	3.75259	3.79887	3.61196	3.31629	3.84221	3.89326	3.83789	3.75381	3.80535	3.67275	3.63877	3.30396	3.43107	3.51823	3.42305	3.60179	3.54402	3.76225	3.74266	3.73252	4.01483	3.51633	3.6056	3.65599	3.94559	3.572	4.1193	3.56796
AMICA1	0.946353	5.21571	1.80563	4.73445	4.41769	2.81856	3.96176	3.28832	4.61296	2.63039	4.43061	5.77247	3.64963	5.12389	1.94204	2.85095	2.61914	1.30912	2.58243	2.52865	6.09107	4.9939	4.68427	4.45499	0.586189	5.18416	4.56791	3.98684	5.16255	5.23148	4.63425	2.55256	1.39635	0.811678	3.48128	4.33815	4.73631	4.77771	4.40165	3.45279	4.52718	2.20004	5.27306	2.76707	4.35176	2.35542	4.42216	3.33849	2.18274
AMIGO3	1.85684	2.10558	1.98336	3.3669	2.16282	2.73505	2.6354	2.303	2.15477	2.4275	2.25709	2.24631	2.54808	1.91882	2.32259	2.63556	2.69841	2.26022	2.81735	2.00112	2.32794	1.71008	2.19446	3.42907	2.75877	1.64377	2.50756	2.1966	2.6215	2.2948	2.05114	2.34042	3.27241	2.85201	1.8298	2.91082	2.89502	3.06467	3.01959	3.39576	3.21956	3.12666	2.52104	1.78933	2.37128	2.48916	2.73329	2.41009	2.23207
AMMECR1L	2.48367	2.90519	3.13736	2.59174	2.8533	2.69054	1.83558	3.16614	2.79561	2.81994	2.89819	2.72816	2.60932	3.02969	2.70912	3.10231	2.87836	2.93571	3.12191	2.42048	2.9927	2.68466	2.65142	2.60241	2.3834	2.13139	2.72654	2.16245	2.84511	2.96334	2.8564	2.90148	2.81188	2.31302	2.53683	2.55741	2.72501	2.86852	2.74613	2.62142	3.12618	3.13858	2.85223	2.90858	2.44446	3.08521	2.44185	2.84762	2.72081
AMMECR1	1.7337	2.53315	2.12288	2.83098	3.26956	1.68877	1.33462	2.15465	2.12844	1.91281	1.83501	1.85065	2.35202	2.52233	2.26173	2.59006	2.53613	2.27031	1.39612	3.65125	2.36812	2.14153	1.93619	2.32623	2.05908	1.91299	2.41885	3.1112	2.4923	2.27109	2.41967	2.75203	1.53123	1.12316	2.01643	3.01047	2.28182	1.94666	1.98859	2.9162	2.58925	3.01003	2.03567	2.2013	3.22575	2.22163	1.63076	4.09178	1.88297
AMN1	1.42377	2.3307	2.36914	2.76949	2.27632	1.60211	0.755711	2.20192	1.71366	2.59263	1.71617	2.01801	2.30145	2.25476	1.78948	2.32694	2.37036	2.9611	2.12719	1.03537	1.58403	1.69384	2.05909	2.24511	1.6505	1.49847	2.2899	1.63122	2.12103	2.01181	2.44196	2.10686	1.9674	1.12883	1.65394	1.98364	2.07913	2.01056	1.84241	2.12534	2.15456	2.65019	1.89649	2.18921	1.64086	2.03265	1.50681	2.52441	2.12954
AMN	1.18983	0.394326	1.04511	1.01139	0.589789	1.54073	2.80369	1.6094	0.155411	0.135681	0.748258	1.58661	0.420431	0.754517	1.84042	2.50419	1.47415	0.836284	0.61494	1.18104	0.469679	0.306075	0.347327	1.52395	0.593277	0.0791447	0.982742	0.4577	1.80882	0.545532	0.696862	1.41036	2.03284	2.24667	0.287679	1.12251	2.52713	1.14694	2.44389	2.34399	1.1439	0.658169	2.30552	0.998931	1.20469	1.3879	2.64836	0.505391	1.8705
AMOTL1	0.19098	2.17213	3.19599	2.1516	1.98587	1.52582	0.955442	1.83779	1.56642	2.06509	1.51472	0.133216	2.4085	0.790092	1.52743	0.272385	1.66332	1.76565	1.34589	0.382077	0.415862	1.64603	1.93199	2.72045	1.01406	1.0081	0.403146	1.05467	0.950747	1.38918	1.08335	1.95422	1.72732	0.308185	0.526302	2.06121	1.42605	2.16817	0.473618	2.58874	1.40654	3.35218	0.277805	0.393466	1.12465	3.37601	1.31123	2.53	2.0222
AMPD2	3.513	3.84666	3.86625	4.02803	3.93498	4.70243	4.66922	4.15033	4.53732	3.44406	3.77815	4.24463	4.6227	4.0263	3.83041	4.09797	4.96051	4.2806	4.59547	3.86814	3.80195	3.64875	3.84857	4.3113	4.10285	3.54149	3.46525	4.49323	4.98402	4.52588	4.79025	4.03261	4.21014	4.16688	3.04883	3.87583	4.37392	4.22623	4.49622	4.23375	5.05996	3.34025	4.69241	3.87912	4.5464	4.10924	4.50349	4.53312	4.38052
AMPD3	3.38015	2.80134	2.47382	3.08641	4.01175	2.24579	2.12262	3.27206	3.20402	3.96619	3.08669	3.12589	2.83826	3.65626	2.22124	3.53569	3.27509	2.58778	2.18491	2.28252	3.04396	3.291	3.02718	2.27111	2.69719	2.29487	3.87052	2.67503	3.29735	3.56581	4.44453	3.24027	2.90531	2.43628	2.7249	3.04969	3.20827	3.43709	2.63602	2.95195	3.08723	3.76917	3.05267	2.75153	2.71324	3.22068	2.89394	3.14517	2.80319
AMT	2.82398	2.13495	2.47183	2.24496	2.51044	2.40781	3.24542	2.44753	2.06413	2.52187	2.76417	3.10812	2.90283	3.16793	2.11837	2.76681	2.63469	2.99736	2.69823	1.73831	2.73993	1.66182	2.25357	3.08035	3.16923	1.6554	2.03272	2.72934	3.07021	2.80266	2.41903	2.53441	2.71892	2.38474	1.82045	2.44551	2.7394	2.42882	3.0801	2.45343	3.44294	2.85814	2.82026	2.91501	2.95103	2.60073	2.74008	2.36042	2.77254
AMY2B	3.37202	3.59998	3.66202	3.26188	3.27598	3.082	2.86272	2.44373	1.81364	3.1366	2.32256	2.87104	3.56466	3.66651	1.95853	2.70011	3.69984	3.78938	2.43947	0.563209	3.14676	2.33004	2.3931	2.5613	3.11064	2.487	2.09883	2.75957	3.16711	3.15395	3.23376	2.93473	2.91806	2.37236	1.72087	1.9597	3.28121	3.32596	3.03118	2.94553	3.63613	3.76575	3.08931	2.57125	3.3076	2.96494	2.97068	3.11024	2.84903
AMZ2P1	2.03634	1.78463	1.73307	1.80219	2.05449	1.54922	1.74258	1.40848	1.06883	2.35953	1.75405	0.992972	1.45629	2.10125	1.3504	1.83931	1.88287	2.39477	1.37982	1.39141	1.54166	1.47126	1.68048	1.71813	1.19734	1.35923	1.28887	1.34763	1.91932	1.81769	1.59026	1.88397	1.62994	1.30246	1.53653	1.70238	1.86411	2.12422	1.62738	1.65679	1.84635	2.68012	1.48188	1.98852	1.86222	1.81939	1.77103	1.78473	1.72471
AMZ2	3.87962	4.21031	3.83575	4.55831	4.02851	3.23665	3.34124	3.83323	3.61285	4.00175	3.90797	3.24692	3.80756	3.94425	3.74713	3.82743	3.53494	4.09895	3.97129	3.55546	3.55673	4.05369	3.87817	3.54767	3.3191	4.30255	3.81227	3.97637	3.84756	3.51502	3.43772	3.8712	3.63078	3.47035	3.40514	3.58096	3.57403	3.62956	3.64268	3.80445	3.43296	4.69645	3.39297	3.9512	3.61516	4.03489	3.35464	3.99201	3.84707
ANAPC10	2.50482	2.96013	2.99731	2.33811	2.74404	1.69616	2.3158	2.5345	2.41228	2.81361	2.60481	2.16426	2.65238	2.60922	2.91654	2.18643	2.3959	2.70525	2.56418	2.64654	2.33403	2.57012	2.6561	2.48169	1.71696	2.58641	2.56161	1.99176	2.41191	2.54413	2.41111	2.85969	2.56075	1.84692	2.49772	2.38289	2.62055	2.78403	2.48569	2.71284	2.12474	3.32764	2.41758	3.10626	2.44915	2.52528	2.25596	2.68562	2.56624
ANAPC11	3.34066	3.57322	3.31601	3.65647	3.37415	4.44479	4.16393	3.31603	3.9131	3.22641	3.42405	3.93394	4.03521	3.57095	3.95651	3.75549	4.06478	3.45515	4.14231	4.01587	4.11464	3.51179	3.43751	4.31331	4.05521	3.93123	3.6834	4.63014	4.19752	4.11813	4.16502	3.41859	4.07179	3.83459	3.24646	4.284	4.04805	4.32106	4.191	3.92595	4.07978	3.27824	4.19388	3.17687	3.82835	4.87346	4.45664	4.3926	3.98324
ANAPC13	4.56993	4.59516	4.9818	3.76286	4.57559	3.77005	3.42702	4.56724	4.18325	4.28624	4.06371	4.30127	4.1713	4.60978	4.63356	3.59086	3.8334	4.4788	4.35904	3.57827	4.37324	4.5563	4.07056	3.95836	4.20012	4.4772	4.29549	3.94558	4.37942	4.46403	4.37346	4.5319	4.51094	3.90642	4.53854	3.81716	4.39596	4.62496	4.13633	4.15145	4.2377	4.57314	4.42727	4.70374	4.00217	4.24526	4.08352	4.28178	4.34601
ANAPC16	3.27148	3.86638	3.64611	3.77688	3.67622	3.64363	2.97061	3.75385	3.50576	4.17543	3.25478	3.86001	3.62526	3.91527	3.52696	4.12879	3.44466	3.77347	3.1969	3.01532	3.9282	3.75841	3.56385	3.53112	3.45897	3.49708	3.89212	3.80046	3.48773	3.64976	3.44902	3.70493	3.51894	2.54571	3.61007	3.22279	3.77328	3.57245	3.14764	3.52743	3.56683	3.74701	3.76757	3.75021	3.47159	3.69403	3.46553	3.61438	3.53378
ANAPC1	2.17268	3.26539	3.92164	3.5801	3.40124	2.22729	1.83325	3.58702	3.11038	3.61342	3.2687	2.55401	3.37865	3.07794	3.46233	3.49925	3.76565	3.72182	3.35934	3.10391	3.25242	2.33398	3.34029	3.30997	2.8597	2.47368	2.89963	3.15376	3.1043	2.74339	3.45331	3.63895	2.93401	2.07477	3.17277	3.36371	3.15973	3.49186	3.49215	3.50515	2.83428	3.74521	2.91677	3.66669	2.57361	3.78173	2.92554	3.90835	3.33814
ANAPC2	3.35758	3.59579	3.30522	3.7858	3.20202	3.53504	3.98925	3.42926	3.9058	3.65203	3.42152	3.43551	4.07012	3.64526	3.0814	3.99725	3.97115	3.77147	4.01488	3.63905	3.88259	3.04247	3.51994	3.95888	3.86841	3.10335	3.44606	3.93931	3.97404	3.97195	3.6699	3.52177	3.98046	3.79524	2.97249	3.93689	4.05602	3.90635	3.77348	3.78301	4.26521	3.80228	4.10338	3.24982	3.76806	3.86397	3.99932	3.71604	3.66118
ANAPC4	3.65398	3.80087	3.88415	3.62806	3.79041	3.10852	2.93367	3.74454	3.35235	3.87522	3.72014	3.00679	3.40558	4.17587	3.45991	3.92001	3.63314	3.84101	3.78139	2.84847	3.75227	3.20358	3.5361	3.49544	3.46889	2.74907	3.5848	3.54262	3.7903	3.73034	3.70656	3.55061	3.69882	3.20027	3.64339	3.45608	3.86671	3.72017	3.59481	3.43729	3.89189	4.29649	3.39562	3.9992	3.45474	3.89383	3.2151	3.64603	3.50903
ANAPC5	4.74897	4.80771	5.15391	4.80656	4.98899	4.86138	4.89291	4.7826	5.01353	4.85139	4.86477	4.4545	5.05609	4.94166	4.95096	5.16617	4.99332	5.03221	5.37385	4.58802	4.98602	4.42387	4.78677	5.18191	5.21203	4.45139	4.89068	5.0744	4.96328	4.79413	4.9058	4.93479	4.94085	4.64274	4.85978	5.02069	5.14227	5.16487	5.07277	4.98188	5.03247	5.01833	4.81738	5.09777	4.69579	5.13186	5.15517	5.11284	4.95868
ANAPC7	3.79807	4.14298	4.29465	3.69276	4.02759	3.32704	3.02853	4.0102	3.75763	3.84889	3.92065	3.68282	3.84347	3.9475	4.05387	3.92424	3.7363	3.98901	4.15467	3.5848	3.72271	3.59361	3.79413	3.84104	3.80521	3.6285	4.04969	3.67285	3.87439	3.60987	3.82798	4.0833	4.06149	3.66135	3.6768	3.8265	3.98053	3.93216	3.77808	3.96299	3.74348	4.12871	3.55064	4.18678	3.69544	3.81328	3.80686	4.02687	4.05754
ANGEL1	2.10342	3.1093	3.38016	3.41766	2.94695	2.38585	2.1243	2.96614	3.03777	3.27953	3.32022	2.7388	3.4616	2.68862	3.22883	3.24314	3.27146	2.92248	2.95445	2.84833	2.82846	2.48692	2.96689	3.0758	3.01992	2.72822	2.64025	2.72697	3.13398	3.17161	3.12572	3.37783	2.78457	2.08059	2.52983	3.09694	3.19001	2.95272	3.10319	3.13233	2.88786	3.48081	2.91996	3.09957	2.677	3.37197	3.08239	3.64712	2.94179
ANGEL2	3.01323	3.75514	3.46388	3.6698	3.64063	2.4254	2.27944	3.66861	3.15303	3.66202	3.4031	3.2366	3.181	3.68046	3.10183	3.61454	3.52131	3.76677	3.27014	2.42213	3.3654	3.02184	3.60025	3.27265	2.69695	2.86865	3.33591	2.75194	3.33523	3.37878	3.2169	3.64033	3.39596	2.59929	3.38738	2.96755	3.39969	3.36875	3.11336	3.0896	3.51269	4.05436	3.1755	3.69773	3.09596	3.39249	2.51882	3.17158	3.07519
ANGPT1	0.80541	2.49036	3.4457	3.09876	3.18851	2.80585	1.98339	3.45423	1.40693	5.4466	3.44751	4.05888	2.03314	4.31935	3.56086	4.62543	4.12888	4.81243	1.50596	3.14825	2.01319	2.51263	2.71113	3.89307	0.931375	1.19635	3.16805	2.18102	3.38974	2.76087	4.41593	5.47113	0.910908	1.02506	2.448	2.87394	2.38036	3.31446	2.53013	3.34046	2.55733	3.02504	4.23694	5.38544	2.05834	3.9386	0.616452	3.50521	0.848895
ANGPT2	0.913803	1.46049	1.25002	1.60449	1.76287	0.618305	0.0572537	2.86595	0.855606	1.39978	1.1102	1.22651	1.85577	1.55986	1.06528	1.96449	1.38403	1.38158	1.08435	0.85422	1.33359	1.19385	1.11013	0.921462	0.57575	0.764862	1.46317	0.632638	1.04456	1.20756	3.06855	2.28152	1.53826	0.471634	1.39618	0.712337	1.39105	1.39191	1.22735	1.7232	1.67544	1.53706	1.10266	1.42648	0.71689	1.46151	0.549307	1.74855	0.924606
ANGPTL6	1.46522	0.221068	1.74656	1.15149	1.1077	0.436738	2.16399	0.924284	1.73299	0.155036	2.22054	1.13051	0.846651	1.05892	2.56509	1.8612	1.07411	1.79131	1.47641	1.14777	0.862995	0.119528	0.71622	2.46782	2.04661	0.961854	0.29714	1.18318	1.58597	1.24638	2.04405	2.44159	1.30599	1.76382	1.06903	1.27213	2.0574	2.49042	2.45395	1.61652	0.388034	0.572862	2.13694	1.86644	0.58774	0.706857	1.67224	1.11356	1.9278
ANK1	1.35662	0.838602	0.436479	4.39859	3.96668	0.916202	0.498744	0.644843	1.54383	1.04975	0.843224	0.584731	1.65825	2.03724	0.901049	0.905701	3.01418	1.38279	0.364226	4.50574	0.220435	0.364448	1.12447	3.15633	0.497267	1.16294	2.28445	0.393174	2.91114	0.197766	3.0536	2.74958	0.388337	2.63087	0.33708	4.12277	2.79306	2.50115	0.977756	3.81193	0.946463	3.48882	0.696966	0.0498838	4.53796	0.125305	1.85576	5.04877	0.61919
ANKAR	1.49722	1.93065	2.0029	2.09115	1.73529	1.02463	0.859516	2.07862	1.15127	1.78668	1.67811	1.86338	1.82297	2.42297	1.38979	2.11641	2.10974	2.90381	1.97098	1.20152	1.7869	1.39321	1.72444	2.20279	1.17395	0.641447	1.37777	1.14747	1.55621	2.09343	1.69472	2.11199	1.8766	0.897954	1.86901	1.57856	1.6834	1.80975	1.61569	1.91109	2.1529	2.52591	1.85679	2.32279	1.07141	1.71605	0.802005	1.68109	1.49061
ANKDD1A	2.04474	2.74597	2.60167	2.26757	2.75984	1.52859	2.21806	2.20808	2.78327	3.01177	2.59573	2.99931	2.61242	3.02009	1.79062	2.86398	2.59376	2.66974	2.07978	1.81219	2.63469	2.81725	2.62258	2.05332	1.43089	2.02255	2.88015	2.13196	2.51965	2.76499	2.70142	2.53785	2.45343	1.3785	2.61346	1.66596	2.2719	2.10889	2.06886	2.13295	3.11398	2.94057	2.47481	2.68386	2.42255	2.28049	2.07944	2.06018	2.17872
ANKFY1	3.62599	4.1326	3.80156	3.6221	3.6586	2.62542	2.28922	3.14131	3.86935	3.35598	3.79613	3.65897	3.6845	3.70502	3.36389	3.64772	3.93216	3.37497	4.46681	3.16352	3.87877	3.60865	3.92073	3.27999	3.61221	3.3676	3.67559	3.41135	4.13936	4.26811	3.37265	3.32967	4.36711	4.00243	3.66069	3.62305	3.56776	3.38244	3.59717	3.56864	3.91204	3.32416	3.78211	3.54175	3.7801	3.21389	2.78479	3.17411	3.81379
ANKHD1-EIF4EBP3	3.23278	3.68979	3.50491	3.55448	2.83531	3.30197	2.32256	3.33265	2.39242	3.09124	3.62987	1.34563	3.9356	3.59237	3.54542	3.77528	4.30677	3.35795	3.77823	3.26781	3.96495	2.5277	3.81469	3.3506	4.14265	2.96286	3.23203	3.31771	4.02481	3.72931	2.92403	3.14027	3.3509	3.08847	3.69924	3.27498	3.26108	3.48197	3.48735	3.53362	3.35335	2.10956	3.75893	3.96427	3.16317	3.60073	3.656	3.22969	3.70066
ANKHD1	5.14533	5.10583	5.15971	4.64137	5.32338	5.19278	4.28977	5.23493	4.60351	4.94934	5.02382	4.90853	4.98288	5.25893	5.1938	5.0266	4.87779	4.98587	4.97849	4.76552	4.9788	4.99872	5.17109	4.9562	4.47208	4.75342	5.43804	5.00064	5.03125	5.19995	4.61	5.0314	5.15455	4.1385	5.14577	4.98475	5.08732	4.80769	5.10724	5.2172	5.43095	4.83693	4.95303	4.97932	4.99844	5.13649	4.65177	4.53375	4.80971
ANKH	2.18694	3.21956	2.25034	3.10844	2.39919	1.17345	0.458435	1.78964	2.91233	2.97531	2.81095	2.15265	2.84261	2.35592	1.69927	2.96419	2.8538	2.5095	2.71351	1.37384	2.40301	1.95096	2.45657	2.33462	1.89896	2.13613	2.4706	1.46527	2.29973	2.6281	2.21167	1.959	2.73705	2.09416	2.01299	2.59111	2.26062	2.2938	2.5486	2.53197	2.70129	3.57401	2.14152	1.77939	2.94599	2.47161	1.19923	2.99733	1.96674
ANKIB1	2.88544	3.71286	3.53595	3.48669	3.65282	2.3772	1.85915	3.3512	3.01021	3.55408	3.4033	3.32785	2.73678	3.49782	3.11449	3.51983	3.4836	3.6925	3.24012	2.43084	3.07997	2.94469	3.37558	2.91334	2.955	2.88699	3.01424	2.66193	3.22674	3.14356	2.75425	3.39195	3.03239	2.49221	3.24999	3.10353	3.04845	3.28156	3.23524	2.99491	3.28258	4.04908	2.99051	3.52971	3.11856	3.3479	2.43232	2.99413	3.07045
ANKLE1	1.74146	1.90596	3.08975	3.05595	2.8687	2.64164	1.88408	2.79853	2.70068	2.73897	2.6286	2.35574	2.58716	2.65191	3.40627	4.05441	3.66356	3.34978	1.84067	2.74219	2.99712	2.56765	2.65956	3.20814	2.92703	2.58664	2.70465	3.0907	3.22552	2.646	3.24799	2.45421	2.23255	1.49233	1.71721	3.34262	3.52527	3.15836	3.41303	3.03629	2.44866	2.83712	2.69264	2.81903	3.55895	3.98174	2.83611	3.90658	3.2059
ANKLE2	4.24647	4.50379	5.10339	4.74392	4.8854	4.29378	3.82514	4.53831	4.27388	4.98136	4.60032	4.42177	4.77141	4.54887	4.4495	4.58753	4.66039	4.66379	4.97866	3.80722	4.36446	4.19119	4.35083	4.33532	4.06292	3.86842	4.5814	4.33002	4.36101	4.51663	4.39198	4.79555	5.00529	4.29507	4.46726	4.13896	4.55185	4.53118	4.54617	4.54826	4.63435	5.11458	4.39696	4.67701	4.19706	4.47789	3.96887	4.43728	4.81196
ANKMY1	2.56604	3.47576	3.11189	3.25553	3.08341	3.05773	3.02065	2.83971	3.30065	3.46684	2.89229	3.05422	3.35608	3.34856	2.45929	3.4888	3.91152	3.4655	2.44282	2.7292	3.15297	2.80947	2.76504	3.30373	3.49733	1.95193	3.08566	3.4201	3.55802	3.53564	2.95488	3.36783	3.16948	2.54764	2.62607	3.28707	3.39848	3.4429	3.38282	3.53014	3.87254	3.10069	3.48938	2.78585	3.03535	3.64821	3.20211	3.26427	2.95345
ANKMY2	2.95188	3.26095	2.83337	2.93658	3.46057	2.88437	2.73783	3.38684	2.56721	3.25559	3.19242	3.22931	2.51792	3.5197	3.17839	3.28837	3.16312	3.86412	3.37258	2.80183	3.11142	3.01459	3.04498	3.21895	2.3752	2.45453	3.08102	3.0575	3.13587	3.02513	2.7676	3.57346	2.60986	2.46306	3.21765	2.91599	3.26371	3.40221	3.21284	2.84759	3.24626	3.99676	2.99244	3.69497	2.7645	3.27304	2.63652	2.83128	3.08268
ANKRA2	2.80011	3.10021	3.22702	3.24465	3.00548	2.25127	1.91617	2.84247	2.10284	3.13385	2.90385	2.52008	2.87117	3.2173	2.90881	2.83547	2.74565	3.29419	2.93895	1.96354	2.87221	2.62665	2.72937	2.70487	2.63544	2.65318	2.78977	2.43222	2.97404	2.92293	2.3265	3.14378	3.10707	2.52526	2.89404	2.61817	2.94731	2.99466	2.7992	2.75492	3.0116	3.49762	2.82804	3.09609	2.82654	2.55965	2.41003	2.61365	2.88543
ANKRD10	4.54476	4.65098	4.99503	4.71375	4.87525	4.73221	5.3798	4.72292	4.14622	4.64457	4.25017	4.46799	4.77609	4.79461	4.34717	5.43671	4.64888	5.06958	4.20657	3.68583	4.38626	4.16312	4.23308	4.49134	4.86655	4.04733	4.15226	4.52495	4.49325	4.28889	4.57342	4.6002	4.47032	3.76847	4.03573	4.12675	4.84797	5.14376	4.67856	4.28953	4.82489	5.00626	4.28128	4.77321	4.56809	4.62646	4.27117	4.66628	4.68952
ANKRD11	4.29632	4.55584	4.35325	4.7652	4.54776	4.51609	4.34294	4.57223	4.07686	4.56916	4.5323	4.88106	5.00991	4.62839	4.2754	5.03107	4.74833	4.8171	4.59095	4.20721	4.76812	4.28376	4.63447	4.74856	4.86619	4.42323	4.75435	4.81385	4.82556	4.88983	4.04573	4.50703	4.82864	4.15117	4.38501	4.78541	4.84524	4.50724	4.8776	4.69905	5.38951	4.64322	4.85883	4.17734	4.56196	4.85641	4.3525	4.67334	4.5719
ANKRD12	4.13427	4.18798	3.92121	4.03011	4.19345	3.40019	3.18635	4.15389	3.4901	3.52365	3.62628	3.89571	3.68697	4.5169	3.508	3.95673	4.03073	3.68696	3.91695	3.51574	3.92947	4.01387	3.63888	3.4568	2.81147	3.19912	4.11711	3.07414	3.52171	3.94821	3.82699	4.1728	3.72451	2.96017	3.8589	3.76409	3.52813	3.53749	3.62752	3.25824	4.13438	4.07009	3.64717	3.84273	3.80709	3.75807	2.79224	4.13844	3.34571
ANKRD13A	3.58154	5.06095	4.50993	4.80153	4.38859	4.23472	3.59905	3.94988	4.62611	4.35101	4.69335	4.31983	4.53433	4.67778	3.84102	4.53462	4.36032	4.48547	4.18557	3.66367	4.49203	4.50675	4.56229	4.32388	4.156	4.62635	4.54756	4.64682	4.54903	4.72003	4.67036	4.29797	4.0528	3.71843	4.77665	4.48388	4.26187	4.1521	4.31923	4.32198	4.51803	4.70004	4.33017	4.43211	4.23482	4.35651	3.85534	4.44821	4.07139
ANKRD13B	0.943375	0.978873	1.71042	2.18753	1.57699	2.18849	2.54933	1.89169	0.800052	2.21819	1.45063	0.659391	1.97111	0.903757	2.28581	2.96568	2.56484	1.95788	2.41706	1.75612	1.11738	0.937621	1.7141	1.41225	2.49492	0.915069	0.662404	1.66829	1.7451	1.01943	1.90244	1.34081	1.68312	1.84065	0.52009	1.58238	2.30551	1.63336	2.2297	2.13332	1.29807	1.94849	0.990504	1.7561	1.10423	3.18144	2.06639	1.42235	2.47737
ANKRD13C	2.06176	3.12692	2.93312	2.98979	2.69963	2.4499	2.5761	2.6565	2.38124	2.7336	2.70944	2.75386	2.74539	2.72709	2.49217	3.12724	2.79219	3.04604	2.44879	1.99142	2.52574	2.57511	2.74557	2.37821	2.1808	2.56979	2.49554	2.43472	2.5484	2.66042	2.7415	2.7949	2.28604	2.0878	2.14947	2.58318	2.468	2.41487	2.57741	2.503	2.84951	3.45625	2.40237	2.79655	2.58938	2.87957	1.82104	3.03636	2.47673
ANKRD13D	5.43644	4.79241	3.93278	4.33839	4.26147	4.80349	5.51044	4.07218	4.9313	4.24866	4.50445	4.91934	4.71846	5.44139	4.23813	5.45759	4.77032	4.1823	5.28701	4.10227	4.93164	4.28203	4.52182	4.98686	5.56106	4.32189	4.64012	5.10766	5.44698	5.47522	5.19071	4.04429	4.69145	5.42932	4.24214	4.49661	5.07162	4.63412	4.91427	4.49529	5.35753	3.80377	5.24903	4.34212	5.34304	5.07242	5.01247	4.41682	4.52609
ANKRD16	1.86974	2.10136	2.30609	2.13616	1.81437	2.17179	1.50899	2.52458	2.15752	2.41076	1.84429	1.98289	3.44712	2.12101	2.21817	2.71776	2.657	2.58925	2.20529	1.71486	1.67765	1.66448	1.56868	2.29127	2.0483	1.74859	1.72852	2.00667	2.43882	1.81561	2.20493	2.35512	2.26023	1.59362	1.26426	2.07861	2.50108	1.99591	2.10324	2.52746	2.02261	2.68785	2.2922	2.18294	1.2209	2.31643	2.22769	2.2392	2.3265
ANKRD17	3.39326	4.15216	4.57728	3.95757	4.16845	3.26574	2.35	4.22072	3.73339	4.17385	3.92482	3.88829	4.11777	4.16716	4.13487	4.38707	4.35481	4.27021	4.29026	3.6129	4.10942	3.55641	4.01585	3.93083	3.72473	3.28718	3.8847	3.71334	4.13121	4.16291	4.20872	4.20179	3.86307	3.06711	4.17918	4.03499	4.0542	4.06259	4.13926	4.05773	3.98818	4.88656	3.95134	4.1623	3.47896	4.88193	3.44477	4.4069	4.02271
ANKRD19	0.764561	0.64651	0.794116	0.437528	0.824285	0.848755	1.22836	0.63068	0.937119	0.852985	0.735711	0.89757	1.39058	0.76594	0.662076	1.47074	0.879846	0.78057	1.24001	0.482868	1.03547	0.968399	0.544097	0.794169	1.05397	1.08113	0.54046	0.540495	0.926398	1.09245	0.868129	0.621312	0.761659	0.612696	0.702455	0.881229	0.702671	1.1722	0.89508	1.2448	0.988578	0.893772	1.12727	0.527006	0.874502	1.54877	0.811127	0.675944	1.37957
ANKRD23	1.33131	1.74558	1.12839	2.41103	1.60667	2.38457	2.27399	1.99097	1.77218	2.11489	1.47536	1.75812	2.16637	1.93625	0.965288	2.36965	2.68494	2.60658	1.50517	1.54928	1.71721	1.37832	1.39346	2.27506	1.77495	0.995545	1.84189	1.59029	2.21671	1.94893	1.87569	2.11151	2.30501	1.69307	1.31056	1.98903	2.60147	2.12677	2.28327	2.41758	2.51719	2.56405	1.94035	1.80231	1.81215	2.39472	1.64871	2.12898	2.00157
ANKRD26	1.46125	2.24434	2.35446	2.44402	2.7768	1.33229	0.582933	2.93169	1.51968	2.38114	2.29925	2.09777	2.24063	2.31882	2.32425	1.27079	2.40422	2.40152	2.29301	1.58769	1.76075	1.81694	2.39768	2.37029	1.40563	1.90857	2.01475	1.28375	2.176	1.95495	1.35361	2.70803	2.44537	1.0195	2.22876	2.09917	2.24896	2.2066	2.48114	2.45347	2.11568	3.45137	1.74255	2.41768	2.28147	2.81198	1.4216	2.03151	1.89058
ANKRD27	4.19239	3.34764	3.8693	2.94554	4.25689	3.55603	2.8617	4.19167	3.42118	3.83424	3.13981	3.45449	3.381	3.79145	3.54007	4.19528	4.20879	4.54159	4.56829	3.13136	3.61279	3.52328	3.25178	3.5603	4.20514	2.71091	3.48408	3.22195	3.76174	3.48827	4.35727	4.01626	4.38667	3.81089	3.72966	3.13675	4.30496	4.43528	3.32178	3.74932	4.02126	4.55976	3.54951	4.1054	3.21236	4.57385	3.59706	4.37311	3.49347
ANKRD28	4.72309	6.06349	5.81331	5.27532	4.84465	5.03045	4.16345	5.47283	4.54473	4.47024	3.51862	4.71144	5.33682	4.73486	4.60425	5.68718	4.61319	4.69016	6.39788	3.50119	4.58561	4.67403	3.45478	4.47866	4.15677	3.63735	3.59495	5.00171	4.40577	4.6063	4.623	5.18473	5.58438	5.46582	4.43796	4.0323	4.56028	3.91192	4.08997	4.26321	6.39045	5.65925	4.43087	5.38044	4.63926	5.43991	5.05751	4.59612	5.07889
ANKRD32	1.88058	2.53246	2.34989	2.13397	2.86329	1.49922	1.50628	2.73825	1.70474	2.39668	2.61001	2.03692	2.49457	2.44512	2.66489	2.20785	2.78101	2.3851	2.32318	2.35082	2.49287	2.45671	2.21019	2.26891	1.04019	1.52255	2.95885	1.96395	2.12323	2.11471	2.03479	2.54814	2.17073	1.41986	2.52055	2.06352	2.43258	2.30772	2.3139	2.04283	2.25702	3.16009	1.96379	2.49474	2.33281	2.8885	1.54437	2.31647	1.95333
ANKRD36BP1	2.26224	4.67916	3.93947	5.03863	3.98763	1.9341	0.905925	3.8583	3.62491	3.69797	4.09329	3.45705	3.67931	3.75799	3.52573	4.42229	4.03608	3.93008	3.74108	2.65515	3.90665	3.50907	4.56823	3.42278	2.82146	3.19728	3.67958	3.19365	4.05622	4.00708	3.61711	3.63945	3.07573	2.66479	3.63637	3.55432	3.85367	3.81973	3.89265	3.41937	4.18461	4.47934	3.30071	3.55663	2.85227	4.19878	2.0295	3.70747	3.24131
ANKRD36B	2.2561	2.97027	3.26891	3.57828	3.2912	2.65896	2.21893	3.67596	2.54634	3.66012	2.583	2.2392	3.35947	2.8363	2.68067	3.73259	3.21907	3.45718	3.11149	1.94379	2.30743	2.25277	2.48718	2.61138	2.84731	2.0709	3.09098	2.25991	2.48874	2.25184	3.24148	3.51744	3.34023	1.82142	2.48764	2.72683	2.97556	3.50034	2.86925	2.84953	3.3302	3.9619	2.50677	3.08897	2.67815	3.65597	1.99411	3.66367	2.9606
ANKRD36	3.67921	3.85548	4.54434	4.3666	4.23623	3.74452	3.20968	4.62177	3.34679	4.35528	3.55898	3.54555	4.13764	4.05667	3.73197	4.49059	4.22737	4.58002	4.12598	2.83185	3.47154	3.68126	3.48273	3.86626	3.42872	2.54487	4.16073	3.31074	3.72893	3.53355	3.98152	4.30824	4.40983	3.23534	3.55239	3.55257	4.00613	3.83752	3.8129	3.75948	4.15899	4.75228	3.36397	4.15369	3.36321	4.53072	2.91031	4.14811	3.69235
ANKRD39	2.2417	2.26609	1.72665	2.75999	2.26468	3.31079	3.0596	2.51701	2.21848	2.30074	2.05734	2.38788	2.61668	2.39926	1.72358	2.87893	3.08328	2.59114	2.2794	2.37058	2.25982	2.07606	2.04059	2.82434	2.73772	2.39578	2.44865	2.98424	2.76886	2.4312	2.49155	2.36994	2.93551	2.32424	2.16929	2.72972	3.02534	2.91528	2.71506	2.88717	2.92813	2.6118	2.45983	2.1183	2.22202	2.93898	2.6951	2.71201	2.432
ANKRD40	2.74577	4.15672	3.78423	3.79832	3.41681	2.97205	2.41826	3.3979	3.11425	3.59456	3.67264	3.73721	3.62906	3.5985	3.37714	3.55842	3.58677	3.61752	3.56745	2.75375	3.5858	3.48774	3.64494	3.37725	3.39389	3.50049	3.48303	3.57345	3.70598	3.76845	3.676	3.52274	3.1348	2.77748	3.59669	3.48486	3.49136	3.30766	3.46083	3.32861	3.56003	3.93326	3.45496	3.65833	3.05291	4.16353	3.13657	3.28413	3.32058
ANKRD42	2.21595	2.63999	1.92355	2.42132	2.52507	1.87001	1.82529	2.69623	1.92456	2.0583	2.10421	2.13281	1.53496	2.62617	2.30845	2.14832	2.34404	2.32429	2.76603	1.71285	2.06268	2.00493	2.10812	2.77592	2.16321	1.87713	1.6415	2.21941	2.60512	2.31919	2.15351	2.3025	2.31156	2.11219	2.30827	1.56944	2.42105	2.09486	2.13201	1.96357	1.98477	2.06296	2.25433	2.53124	2.28514	1.64952	1.92398	2.18025	1.92144
ANKRD44	2.9006	4.61493	2.79344	3.92193	3.49273	2.83654	2.25422	2.96745	4.15575	3.23151	3.84634	4.18659	4.05384	4.01385	2.52726	4.02068	4.18642	3.65038	4.20421	2.55926	4.03343	3.49878	3.96133	3.66591	2.48932	3.6886	3.56437	3.51547	4.19049	4.5132	3.60436	3.44062	3.72315	3.20003	2.74875	3.99146	3.3651	3.95816	3.77237	3.55754	4.22031	3.72934	4.054	3.066	3.24728	3.59562	2.69642	3.77185	2.73848
ANKRD46	2.39852	2.42718	3.50639	1.98074	2.58591	0.877494	0.956633	2.45363	2.16368	3.06257	2.07962	2.11884	2.31557	2.55394	2.49701	2.91398	2.60065	3.10858	2.64211	1.84424	2.21739	2.08309	1.96542	2.18411	1.75634	1.57473	2.29926	1.39685	2.24178	1.93011	2.33993	2.37827	2.28817	1.44721	2.12809	1.83909	2.73743	2.41249	2.40712	2.42066	2.13827	3.22074	2.02404	2.71861	1.86811	2.72436	1.67793	2.49559	2.48389
ANKRD49	2.98809	4.16515	3.5688	3.61267	3.44391	3.15161	2.71041	3.02822	3.05083	3.53257	3.1027	3.24855	2.98803	3.67592	3.02679	4.17401	3.2261	3.64086	3.21814	1.52236	3.32043	3.1125	3.21239	3.66896	2.85488	2.55084	3.319	3.22751	3.24959	3.31722	3.63964	3.3058	3.35472	2.58331	2.99145	2.96319	3.44074	3.36834	3.02955	3.07363	3.59143	3.98541	3.0201	3.58959	2.94424	3.61149	2.66402	3.53855	3.27808
ANKRD50	2.44463	3.69134	3.42205	2.58962	3.26029	1.76278	1.53088	2.74335	2.70066	2.27237	2.70922	2.37789	3.10954	3.31017	2.04681	2.41868	2.51744	3.00703	2.86191	1.76006	2.50133	2.33615	2.89379	1.69935	1.84677	2.35338	1.92118	1.7255	2.71815	2.96272	2.94035	1.97003	2.52954	2.2048	2.97794	2.52689	2.7634	2.90842	2.51358	2.50544	2.92806	3.88782	2.55704	2.98174	1.94388	3.44694	1.57044	2.74936	2.84939
ANKRD52	2.42002	3.08038	3.1911	3.22011	3.00778	2.58464	2.73804	2.78404	2.92786	3.18837	3.25349	3.20711	3.42741	3.11234	2.79447	3.61266	3.52383	3.3968	3.58917	2.76901	3.43622	2.68518	3.00074	3.35012	2.90876	2.58904	3.02024	3.31421	3.51933	3.50743	3.45912	3.245	3.25112	3.07952	2.63368	3.42966	3.24447	3.34102	3.27415	3.3491	3.50544	3.28256	3.35624	3.04984	2.69105	3.87126	2.87416	3.48314	3.0717
ANKRD54	2.62518	2.60328	2.50118	2.74024	2.37984	2.97687	2.85288	2.61744	2.48505	2.52947	2.61275	2.68313	2.86064	2.50529	2.56285	3.36378	2.7919	2.6158	3.0899	2.54049	2.7183	2.29013	2.4874	3.12927	3.11954	1.87205	3.04247	2.83912	3.00952	2.71964	2.63912	2.64928	3.30514	2.68509	2.48899	2.75091	3.23806	2.79193	2.69792	2.99014	3.12487	2.44832	2.75559	2.77098	2.59242	3.10847	2.9382	2.92217	2.84771
ANKRD58	1.34438	1.38015	0.971279	1.19252	1.46128	1.06292	0.855913	0.574261	2.42095	1.92767	2.69469	1.76333	2.31514	1.57423	1.60442	0.819322	1.29271	0.252624	1.46885	1.85554	1.98386	2.17929	2.49465	2.37121	2.34005	2.00816	2.32909	1.752	1.57295	1.94022	2.3947	0.830929	1.8867	1.43383	1.22188	1.42249	2.12793	1.91385	2.87838	1.8385	1.33656	0.456878	2.06838	0.614103	1.15882	0.669542	1.66417	1.36797	2.51207
ANKRD6	0.822818	1.3447	1.4375	1.37857	0.709653	1.23642	1.2577	0.658479	1.17664	1.3195	0.924309	1.25369	1.46711	1.51757	1.10596	2.00534	2.13658	1.79792	1.16747	1.02204	1.36206	1.17352	1.21481	0.748675	1.11219	0.61883	1.20112	1.44188	1.01211	1.54882	1.04662	0.739451	0.653193	0.753422	1.73205	0.897543	0.836735	0.850284	0.873824	2.13451	1.85791	2.85316	1.46851	1.09967	1.50385	1.83055	1.06151	1.05937	1.21362
ANKRD9	0.453262	0.659938	1.07453	1.77964	1.33316	0.673922	3.99675	1.14237	1.90628	0.915295	1.23114	0.222863	0.604844	1.54037	1.19638	1.60864	1.82916	0.60148	0.601099	2.19616	2.29795	0.532335	0.970521	2.28354	2.07411	1.0729	0.629274	1.98064	1.54431	1.29448	1.16022	0.86643	1.18764	2.3367	0.660736	2.86584	1.72449	1.4387	1.16539	1.98022	1.42345	1.19126	1.52544	0.989548	2.70029	0.704179	1.59399	3.39448	0.41065
ANKS1A	2.42714	3.71982	3.50576	2.52173	2.69832	2.92256	2.11418	2.9073	3.36882	2.8002	3.00402	2.83735	3.35048	3.19233	3.53811	3.82383	2.93844	2.52751	3.09784	2.36723	3.44595	2.71109	2.84931	3.09173	2.91753	2.691	2.83812	3.42419	3.56355	4.06413	3.45782	3.31307	2.82373	2.61114	2.93499	3.13597	2.9551	2.8659	3.17496	3.14466	3.76743	3.07974	3.16117	2.97181	2.51061	3.6235	2.91996	2.94696	2.91259
ANKS3	2.60288	2.08806	2.53149	2.41801	2.37296	2.91226	2.60512	2.85858	2.42233	2.86099	2.51703	2.19965	2.86545	2.50482	2.25982	3.16982	2.811	2.53255	2.67796	2.60208	2.30791	1.99547	2.42004	2.61472	2.79788	1.60947	2.46236	2.28848	2.71724	2.54538	2.41793	2.82576	2.53385	2.41949	1.90534	2.61148	2.62703	2.70537	2.98182	2.6237	3.20576	2.3897	2.61147	2.34628	2.3864	2.34681	2.56473	2.5078	2.61315
ANKS6	0.751074	1.33084	1.10771	2.68261	0.627645	2.47545	1.56353	1.14954	0.961415	2.51251	0.290213	0.50982	2.31505	0.897927	1.10689	2.50044	3.48232	1.47417	0.608405	1.00304	0.921192	1.0524	0.178514	1.97166	2.33628	1.29498	0.593705	1.17579	1.40564	0.951586	1.6685	0.814455	1.2639	0.286015	1.55731	1.52087	2.51947	1.36452	1.34106	2.86725	2.17261	3.32366	0.988205	0.68393	1.76753	3.001	1.36134	1.95203	1.27293
ANKZF1	3.42614	3.88343	3.29111	3.34188	3.05622	3.20613	3.24152	3.01144	3.06163	3.64575	3.2238	3.21446	3.63344	3.65891	2.73601	4.00786	3.5327	3.68304	3.29611	2.43909	3.37883	3.10829	3.33598	3.41419	3.69377	2.89266	3.17179	3.24028	3.65538	3.4897	3.4812	3.16688	3.52249	3.44273	2.76473	3.34715	3.38128	3.38969	3.31004	3.70746	3.93715	3.92429	3.50708	3.47112	3.72266	3.59921	3.49349	3.51743	3.338
ANLN	1.35155	3.03135	3.00658	2.9205	3.54359	1.82803	1.31929	2.70579	3.91225	1.46689	4.21974	0.716782	2.05393	2.67673	3.09082	1.3949	3.11309	1.91243	2.78511	3.12352	2.88819	3.29959	3.53869	3.02055	1.25831	2.68859	4.36001	3.15673	2.45978	2.7982	2.60982	2.72659	3.52546	2.01729	4.06779	2.90432	3.26087	2.94827	2.90689	2.5417	2.59667	3.07113	1.6685	2.9129	2.9647	3.10101	2.0663	3.05427	2.45274
ANO10	2.87201	2.65079	2.65575	2.64173	2.9841	2.52518	2.61279	2.88868	3.09206	2.94557	2.81677	2.25561	3.33709	3.01667	2.78909	2.59357	2.76522	2.36138	3.35341	2.63369	2.97387	2.68535	0.805246	2.7564	2.30631	2.22156	3.02681	2.75129	2.92312	3.11988	3.3676	2.72879	2.50554	2.60453	2.92778	1.63819	2.64522	1.9686	3.14162	3.08268	3.15505	3.16337	2.81686	2.76698	2.76061	2.97767	2.7335	2.99895	2.22125
ANO6	2.01345	4.15986	3.75799	3.65389	3.35897	3.08594	2.01605	3.78897	3.93435	3.3994	4.27791	3.84908	3.60829	4.07196	3.24566	3.45917	3.76683	3.84039	3.40569	3.37806	4.31917	3.85088	4.4551	3.39211	2.81802	3.71515	4.17768	4.00987	4.03022	4.29111	3.64358	3.75828	2.76445	2.40675	3.78846	3.59836	3.74323	3.26379	3.90294	3.3026	3.72634	4.15877	3.9147	3.78129	3.09532	4.1151	2.9777	3.16159	3.13503
ANO8	0.944517	2.34397	0.553541	2.30621	1.00408	1.64158	3.04203	0.904217	2.91181	1.70384	2.07445	2.13759	2.47612	2.19474	0.430412	2.54364	2.56254	1.97664	2.93571	1.51035	3.33086	1.68475	1.87909	2.33898	2.53557	1.22299	1.89882	2.81432	2.3406	3.24047	1.71264	0.321133	2.59278	2.54863	1.62032	2.08654	2.09262	1.56465	2.20259	2.78718	2.57769	2.18089	2.82082	1.26066	2.12291	3.15112	2.09822	1.66551	1.81639
ANP32A	4.77684	5.17949	5.37049	5.10422	5.3281	4.3603	4.65199	4.99931	4.77332	4.80868	5.20044	4.89858	4.78958	5.23429	5.63215	4.64824	4.68419	5.30585	4.92023	4.30861	4.8366	5.03734	5.33085	4.6939	4.80525	5.04391	5.41082	5.0041	4.85777	4.66676	4.8513	5.10537	4.78006	4.41256	5.08967	4.72058	4.96661	5.01895	5.02676	4.80269	4.43604	5.02296	4.61139	5.35897	4.78618	5.03091	4.82152	4.80907	5.08175
ANP32B	5.85125	5.64147	5.9141	5.82964	6.0496	5.51508	5.64397	5.58339	5.37849	5.76862	5.8483	5.37959	5.83843	5.57064	5.94486	5.35617	5.29354	5.81981	5.4393	5.313	5.15539	5.56767	5.83464	5.5966	4.842	5.98804	6.47943	5.47865	5.29152	5.14054	5.36854	5.87792	5.7897	4.83574	5.75698	5.63867	5.76398	5.69013	5.69812	5.73961	4.92475	5.88668	4.93567	5.5815	5.98465	5.43184	5.50546	5.66065	5.44237
ANP32E	4.42789	4.47721	4.81815	4.18324	4.99663	3.85263	2.79702	4.47275	4.3381	4.41124	5.01886	3.67288	3.55498	4.85025	4.75656	4.09295	4.23032	3.80179	4.022	3.88778	3.8287	4.65223	5.09288	3.94123	3.75296	4.56535	5.488	4.57131	4.04159	3.89871	4.14249	3.9904	4.25827	3.3966	5.05994	4.10074	4.4059	4.21903	4.25699	3.93638	3.81585	4.55994	3.39251	4.51382	4.57161	4.83095	3.78513	4.34645	4.09457
ANPEP	5.19684	3.25501	2.02577	4.10134	3.82244	2.54291	4.01834	3.79302	4.94369	4.10528	5.07962	3.97005	4.18979	5.07323	3.22925	3.41513	5.30198	3.28819	4.81409	2.8108	3.16799	2.81111	4.2379	3.77551	0.731868	3.99937	3.83902	2.73932	3.69727	4.43295	3.36246	4.60706	4.21558	5.73628	4.0262	3.68732	3.94236	3.30105	4.96741	5.01667	3.35814	5.08802	4.42627	4.32743	4.54367	2.19802	3.08723	4.31665	3.34256
ANTXR2	3.3939	4.77674	4.01364	3.98606	3.62481	3.33972	3.15241	3.49467	3.6531	3.76279	4.13091	4.31153	4.178	4.14473	3.16126	4.03206	3.56569	3.5683	4.09788	2.61939	4.23487	3.93808	4.00749	3.65882	3.64057	3.59995	3.62316	3.91002	3.92786	4.52632	3.71385	4.11628	3.4123	3.34253	4.09234	3.53506	3.54858	3.36953	3.90669	3.52681	4.30764	4.29282	3.95459	3.67552	2.96484	4.57197	3.66323	3.23511	3.83257
ANUBL1	2.02939	2.01848	2.09096	2.77493	2.63245	1.09483	1.99093	2.80291	2.25918	2.19687	2.0215	1.7242	2.1404	2.4871	2.19218	2.87876	2.22613	2.40698	2.20337	1.67508	2.60431	1.82211	1.9477	2.1965	2.04394	1.50487	1.96872	1.66895	2.38647	2.33565	2.57882	2.51105	2.08627	1.67987	2.76117	1.71181	1.83261	2.35739	2.05499	2.10495	2.31896	2.14128	1.67025	2.57144	2.1344	2.5821	1.37633	2.83675	2.19194
ANXA11	4.64232	4.72025	3.98887	4.55172	4.46365	4.77053	4.92822	4.39169	5.06357	4.20499	4.76881	4.8071	4.88312	4.79439	4.39247	4.83842	4.62803	4.58698	4.97676	3.96267	5.56943	4.97149	4.80787	4.61446	4.33586	4.83092	4.54449	5.08581	4.8024	5.01184	5.17226	4.60443	4.64473	4.71263	4.97777	4.74014	4.65797	4.49481	4.8326	4.71684	4.73475	4.1504	5.03683	4.43559	4.7187	4.55004	4.99616	4.68684	4.27012
ANXA1	6.40525	7.27627	5.71427	6.07578	6.50803	6.96117	6.64243	7.08431	6.94326	5.91978	6.53512	7.29764	6.22794	7.03946	5.20904	5.5524	6.31489	6.52538	7.92318	4.94804	6.94357	7.14337	6.46119	6.38332	3.76731	6.51716	6.14791	7.30169	6.61851	6.99224	6.34179	6.91322	6.83374	6.74608	6.09343	5.7283	6.48883	5.92669	6.59737	4.97708	7.18639	4.58925	6.72262	7.06492	5.87623	6.21789	6.63686	5.93968	6.82235
ANXA2P1	0.543298	2.63203	0.343567	0.481267	0.727312	0.651885	2.12987	0.430427	2.78047	0.282549	2.03794	1.36826	1.70289	2.11721	0.789759	1.07974	0.898249	0.527989	3.30114	0.34393	2.05881	1.91155	1.42854	0.50403	0.441659	2.77702	1.2535	1.89013	1.98301	2.597	1.05908	1.20857	1.46344	2.65491	1.86659	0.955103	1.13325	0.593079	1.83564	1.08477	1.32211	1.48434	2.40984	0.944435	1.70564	1.29153	1.17702	0.357019	0.977795
ANXA2P2	3.65219	5.96566	2.50916	2.62657	3.4085	3.12331	4.48503	2.61159	5.61698	2.35717	5.29989	5.52798	4.99876	4.8574	3.67066	3.59546	3.88135	1.19217	6.12491	4.14467	6.01397	4.99915	5.53892	3.33283	4.27286	5.61771	4.66531	5.48137	5.47327	5.64992	4.45975	3.61133	4.68246	5.20736	4.78568	4.5889	4.23484	2.88737	4.86692	4.62188	5.39062	3.57804	5.3855	3.87605	4.55338	3.70608	4.77302	3.4651	3.90969
ANXA2	4.6021	6.719	2.8431	3.0808	4.0564	3.83775	5.77997	2.99079	6.39399	2.62183	6.06727	6.21003	5.73253	5.65297	4.3335	4.4461	4.4612	1.32831	6.96767	4.69806	6.66758	5.66987	6.07879	3.99061	4.95132	6.45017	5.36313	6.22154	6.21848	6.5247	5.16856	4.40009	5.52853	6.25554	5.4962	5.24205	5.0099	3.80548	5.75408	5.308	6.06416	4.31159	6.21825	4.51708	5.42621	4.47683	5.52025	4.09874	4.69164
ANXA4	2.24428	4.46031	2.94867	3.122	3.69253	3.2918	2.80173	3.84274	3.66496	3.59056	4.14957	4.26572	3.77666	4.07505	3.40979	3.17573	3.94904	3.19185	3.75078	3.10176	4.20532	4.04639	4.13143	3.1843	3.19659	3.98462	3.89213	4.17136	4.03033	4.15219	3.86025	3.7156	2.7268	2.51577	3.45126	3.42136	3.39592	3.38121	3.91772	3.70716	3.76539	3.09977	3.8487	3.96324	3.42757	4.08754	3.54628	3.13833	3.11349
ANXA5	3.16538	5.16525	1.86096	4.01503	3.9119	3.02728	4.64865	3.69107	4.79377	4.10897	5.96518	5.75075	4.63684	4.92412	2.90921	4.09423	4.12291	1.82333	5.08881	4.49056	5.45331	4.93957	6.10666	3.94567	4.50317	5.81253	3.45852	4.85621	5.37706	5.74671	5.11309	1.66658	4.3242	4.33844	5.52255	4.5463	1.95742	2.54133	5.458	4.47041	4.3854	2.72336	5.43469	3.75557	5.14564	0.749318	3.76841	3.93523	2.47992
ANXA6	3.48306	4.34696	4.32343	4.19989	4.3494	4.03747	4.35444	4.0888	4.72218	3.57699	5.41153	4.54802	4.67212	4.61808	4.90264	3.56062	4.52764	2.73621	5.51233	3.76463	5.10749	4.49622	5.14501	3.66562	2.56551	4.38616	4.68639	5.23858	4.39912	4.29539	4.61758	4.77604	4.37011	4.5342	4.11338	4.81924	4.43405	3.67303	5.11404	4.74061	4.29641	4.23826	4.95428	4.11148	4.92902	5.23911	4.87221	4.32802	4.92496
ANXA7	3.88981	4.94222	4.58419	4.63384	4.59656	4.16218	4.18193	4.67118	4.69799	4.6774	4.61418	4.59776	4.4361	4.91524	4.34515	4.57036	4.74536	4.72997	4.71384	4.04592	4.76727	4.21503	4.67014	4.5266	3.82057	4.57546	4.62648	4.57996	4.66206	4.63891	4.56147	4.72133	4.17932	3.83393	4.73635	4.20063	4.64725	4.60493	4.65455	4.72142	4.57512	4.78066	4.48434	4.91412	4.36967	4.64625	4.617	4.62512	4.4423
ANXA9	0.794682	1.23869	1.58626	0.861173	1.11001	1.1854	0.850082	1.0802	1.38146	1.09376	1.72384	1.37319	1.40027	1.95338	0.994881	1.26432	1.58116	1.85226	1.80524	0.792942	1.22656	1.56717	1.07465	1.34413	1.03684	1.2922	1.562	1.33077	1.45256	1.46818	1.5316	1.24611	1.07758	1.30716	1.45678	0.990223	1.42268	1.13833	1.83559	1.42192	1.98355	1.4278	1.47476	1.4567	0.486384	0.968814	1.35441	1.24175	1.68835
AOAH	3.92606	5.47249	1.25393	1.81687	3.72117	4.37376	3.9815	2.86332	4.99649	3.01194	5.34515	5.28394	3.61168	4.76479	2.44205	3.35878	4.28127	2.6569	2.73497	4.02746	5.17359	4.67062	5.34322	2.60085	3.92481	4.9352	4.53554	4.69474	5.32415	5.46902	3.66908	3.16548	3.75225	3.69234	5.01051	4.38976	4.05328	4.20017	4.94122	4.10217	5.20557	3.38818	5.29819	3.56976	4.24376	2.80201	4.38012	3.17142	2.54907
AP1AR	2.26041	3.26814	3.51097	2.97494	3.28979	1.6279	0.926806	2.91715	2.6431	3.06383	2.9412	2.89229	2.92763	3.16308	3.16842	2.40355	2.54328	3.2401	2.98441	2.06641	2.85448	2.79046	3.1391	2.67236	2.45222	2.61059	2.6895	2.58842	2.77399	2.7778	2.88449	3.1055	2.60531	1.94637	2.69777	2.66758	2.95117	2.90999	2.80996	2.73039	2.58219	3.92325	2.73973	3.29625	2.77613	3.56758	2.35389	2.91059	2.9015
AP1B1	3.38885	4.44132	4.65297	4.27073	3.9919	3.90217	4.25088	3.61545	4.63867	4.02594	4.63197	4.20625	5.27683	3.97833	4.1513	4.7067	4.29468	3.98308	4.50723	4.33466	4.98718	3.84068	4.53923	4.27215	4.28351	4.56916	4.13086	4.80627	4.70385	4.98	4.8168	4.09484	3.87903	4.00749	3.94091	4.78986	4.2753	4.28111	4.52591	5.20708	4.26474	3.53826	4.66155	3.69481	4.22143	4.17687	4.72702	4.87057	5.90365
AP1G1	3.18323	4.31004	4.01411	3.80561	4.03947	3.21381	4.14594	3.94314	3.24385	3.68508	3.91216	3.97541	3.80114	4.08186	3.55451	3.77493	3.97216	3.94917	3.94336	3.42079	4.14286	3.6828	4.01355	3.60063	3.18326	3.40859	4.04772	3.83289	3.92384	4.10056	3.16893	3.66556	3.66349	3.25516	3.99759	3.61016	3.67066	3.71962	3.79488	3.60834	4.22156	4.1964	3.71504	3.93141	3.78809	4.038	3.2252	3.77889	3.54654
AP1G2	4.3779	4.81864	4.75391	4.61815	4.68231	5.03563	5.4932	4.55803	4.63437	4.93884	4.76997	5.09055	5.28986	5.2896	4.19808	5.65645	5.11001	5.30468	4.86556	4.30842	5.05195	4.34815	4.26824	5.1658	5.11306	3.93107	4.63067	5.1888	5.37467	5.26878	5.11544	4.80077	4.58382	4.58249	4.25602	4.86252	5.00963	5.11264	5.04705	4.7393	5.58924	4.38057	5.30424	4.97431	4.54617	5.03174	5.2759	4.47319	4.87937
AP1M1	3.26459	4.24498	4.12475	3.90339	3.60132	4.04239	3.98138	3.79873	4.47922	3.83491	4.19188	4.22714	4.29294	4.11298	3.88904	4.59862	4.27186	3.8037	4.58038	3.97054	4.79933	4.08779	4.15573	4.31752	4.40377	4.33057	4.36119	4.89385	4.66971	4.62867	4.27568	3.86479	4.05113	4.0856	4.30949	4.38743	4.21306	4.17999	4.39169	4.21626	4.56011	3.55128	4.7015	3.70353	3.83831	5.15199	4.57538	4.38445	4.25535
AP1S1	3.10712	2.95212	2.10467	3.06962	2.72649	2.81234	2.77816	2.91908	2.74507	2.50938	3.17731	2.86013	2.11475	3.36091	3.14081	2.33975	2.59228	3.19773	3.14	2.907	3.42254	2.5712	2.94947	2.98581	2.75614	2.90645	2.99541	3.53949	3.00374	2.97968	1.8375	2.85971	2.76956	2.61777	3.03587	3.00878	3.09695	2.6096	2.85307	2.45986	2.62873	3.21745	2.98568	2.67266	3.10347	3.97789	3.47936	2.20311	2.72812
AP1S2	2.69119	5.14528	2.90311	4.11828	4.27886	3.33639	2.80962	3.78329	4.53496	3.657	5.0062	4.64379	4.35984	4.82473	2.58363	3.29148	3.74051	3.92979	2.61256	3.18309	4.6137	5.51568	5.40258	3.68207	3.89146	5.07233	4.35218	4.63767	4.74945	5.07668	4.08202	3.64733	2.42333	3.01108	4.75196	3.66625	3.97241	3.76061	4.6621	3.72933	4.50834	3.73792	4.73361	4.06063	3.94022	3.72261	3.65476	3.2061	3.34671
AP1S3	1.05863	1.89273	1.93711	1.93236	1.86535	1.12483	1.22537	2.58106	1.83194	1.14412	2.27634	2.35272	1.81809	2.62732	1.93558	1.23021	1.2293	0.648717	0.810494	2.35033	2.28156	2.45242	2.22209	1.97765	2.4253	1.03739	3.30586	2.75341	2.0162	1.74158	2.31126	1.71894	1.53863	0.290272	3.8042	1.08614	2.1408	1.4552	1.7969	2.57211	2.04602	2.70519	2.01092	2.60998	1.60463	3.14039	2.08777	1.68603	1.38886
AP2A1	3.5538	4.27804	3.7563	4.02494	3.95528	3.7368	4.1991	3.52165	4.40782	3.67114	4.25922	4.40435	4.2913	3.96184	4.08698	4.50509	4.17143	3.70419	4.13315	4.25197	4.94613	4.00361	4.39149	4.28097	4.42441	4.57365	4.19292	4.72922	4.87649	4.89031	4.13846	3.67877	3.9859	4.20005	3.79984	4.57418	4.1516	3.94611	4.39413	4.24507	4.36221	3.62153	4.71051	3.32765	4.50327	4.81893	4.58659	4.24205	3.95187
AP2A2	2.98005	3.95489	3.20627	3.26078	3.21347	3.03764	3.52863	3.00976	4.2689	3.4419	3.81693	3.5522	4.15842	3.80433	3.29667	5.64419	3.55169	3.39572	4.10138	3.27839	4.27917	3.38947	4.07328	3.51014	3.59664	3.73538	3.18119	4.15467	4.12003	4.73657	3.97863	3.76951	3.41764	3.55972	3.69768	4.02247	3.39802	3.43209	4.75261	3.79054	4.04514	3.19315	4.13522	3.09163	3.25431	3.72571	3.54305	3.64235	3.6658
AP2B1	3.96271	4.73413	4.87363	4.74426	4.84817	4.0254	3.47468	4.62076	3.96422	4.71211	4.54787	4.57785	4.67139	4.66652	4.54758	4.74324	4.59912	4.75045	5.15398	4.77409	4.5468	4.19566	4.52654	4.73428	4.50045	4.24178	4.60445	4.63742	4.76267	4.62444	4.82678	4.86325	4.14941	4.2927	4.74743	4.73696	4.51515	4.43403	4.49548	4.82563	4.33878	5.35833	4.548	4.80597	4.20263	5.36959	4.52828	4.8888	4.56884
AP2M1	4.5453	5.52594	5.46194	5.52302	5.13663	5.54334	5.87365	5.09867	5.49838	5.08575	5.46251	5.39442	5.64181	5.34714	5.37732	5.67666	5.44926	5.27147	5.85215	5.44952	5.93893	4.98367	5.42698	5.74023	5.6685	5.49044	5.31835	5.86996	5.68753	5.76055	5.5635	5.4051	5.12051	5.41141	5.31183	5.81377	5.38689	5.55677	5.68237	5.54317	5.43293	5.20564	5.71392	5.49721	5.06261	5.81373	5.72794	5.9429	5.38392
AP2S1	4.16849	4.12748	3.48173	4.10741	3.85109	4.33801	5.09108	3.56798	4.42076	3.3251	4.46247	4.30762	4.51798	4.01985	4.38246	3.81307	4.08239	3.72657	4.56509	4.63095	4.65324	4.01095	4.20803	4.26737	4.25477	4.43658	4.24922	4.73685	4.47835	4.45323	4.30941	3.78685	4.39423	4.46468	4.06808	4.28847	4.39035	4.47316	4.45211	4.17535	4.10883	3.28115	4.53457	3.5429	4.50396	4.86412	4.70464	4.65286	4.16922
AP3B1	2.66088	4.20618	3.95608	3.61422	3.74771	2.79671	2.38987	3.84282	3.31146	3.45074	3.93294	3.8318	3.88119	4.04122	3.76561	3.27269	3.78848	3.76023	3.8863	3.33614	3.96779	3.53326	4.05726	3.50476	3.18184	3.64674	3.79837	3.71996	3.62672	4.00653	3.18305	3.72599	3.58687	2.71901	3.93071	3.30169	3.58344	3.71079	3.93118	3.51368	3.61316	3.39227	3.51321	3.9585	3.18171	3.82848	3.20095	3.25295	3.53747
AP3D1	3.77873	4.15322	3.952	3.91064	3.95231	3.89125	4.11016	3.7233	4.31017	3.89657	4.18556	4.11578	4.32705	4.19178	4.00078	4.61625	4.2652	3.89625	4.36079	4.09054	4.49659	3.74744	4.29354	4.38939	4.40227	4.01412	4.07978	4.54152	4.60335	4.50441	4.32548	3.93112	3.98131	3.99548	3.87476	4.55949	4.35968	4.19566	4.30827	4.28903	4.43399	3.76862	4.47265	3.88322	3.96755	4.65204	4.47045	4.06575	4.04625
AP3M1	2.64583	4.30864	3.8788	3.55435	3.73414	2.58215	2.95528	3.76059	3.62193	3.44506	3.79455	3.64794	3.72848	4.02587	3.5963	3.97439	3.80526	3.72958	3.86544	3.15113	4.19087	3.4872	3.74951	3.51354	3.21999	3.3768	3.85127	3.63925	3.78985	3.8671	3.78016	3.78033	3.36838	2.8711	4.00125	3.67726	3.72702	3.62553	3.7017	3.60183	3.76589	3.87706	3.72127	3.94017	3.10856	3.95224	3.21941	3.67267	3.55875
AP3M2	1.71708	2.45091	2.58735	2.86989	2.70196	1.61745	1.64411	1.99818	1.5763	2.62079	2.42651	1.7189	2.50389	2.23259	2.67006	3.03394	3.00647	3.34911	2.71789	1.87999	1.91214	1.75374	2.27638	2.38144	1.54799	1.83405	2.42625	1.72001	2.11474	2.05794	2.84796	2.30682	2.6122	1.94845	1.87015	2.40981	2.54427	2.73227	2.4158	2.71632	1.87839	2.63876	1.9315	2.4142	2.15705	3.01706	1.74568	2.61926	2.9355
AP3S1	4.56001	4.57985	4.64698	4.3581	4.63493	3.9837	3.92954	4.37931	3.9526	3.91485	4.27659	4.39158	4.28209	4.66146	4.55293	4.00412	3.96019	4.25311	4.60284	3.32205	4.40948	4.75606	4.58362	3.89803	3.86	4.2575	4.77352	4.4689	4.11195	4.31929	4.2583	4.1628	4.40457	3.83354	4.69299	3.74506	4.41102	4.00616	4.12857	4.33005	4.39082	4.96005	3.96666	4.62288	4.169	4.32144	4.14867	3.87753	4.09742
AP3S2	2.47185	3.02167	2.37977	2.22883	2.69356	2.23872	2.51856	2.66147	2.98364	2.87394	3.02473	2.93783	2.77758	3.02266	2.45228	2.66781	3.01059	2.70616	2.85842	2.34845	3.06021	2.57006	3.03734	2.53494	2.37541	2.53369	2.79309	2.47682	3.16162	3.13389	2.79819	2.75032	2.5261	2.17914	2.68662	2.49587	2.65093	2.51894	2.70619	2.79627	2.84461	2.92757	3.04193	2.81404	2.20193	2.98949	2.60793	2.74302	2.20572
AP4B1	4.28224	4.00694	3.5901	3.81377	3.78447	3.72865	3.23015	3.26658	3.63112	3.94765	3.52426	3.56063	3.79671	4.03722	3.21686	4.30921	3.6103	3.46228	3.67031	3.12758	3.75452	3.57655	3.32778	3.74521	3.3965	3.08381	3.5799	3.56099	3.81136	3.76584	3.96094	3.59901	3.64772	3.22393	3.25671	3.39184	3.86275	4.0841	3.71379	3.59382	4.21022	3.54471	3.62925	3.80028	3.77062	3.76765	3.69465	3.66221	3.4692
AP4E1	1.96907	3.27965	3.00115	2.65108	2.92523	1.53107	1.29525	2.85817	2.45519	2.52655	3.05743	2.43511	2.55212	2.89154	2.45998	2.60695	2.6448	2.79144	2.91327	2.23894	2.64082	2.55252	2.98249	2.42908	2.15558	2.44575	3.06717	2.32323	2.49806	2.68376	2.46061	2.80232	2.77327	1.91507	2.75195	2.67413	2.61911	2.37501	2.67018	2.44981	2.75387	3.16159	2.45351	2.71391	2.53015	2.83107	1.79701	2.5948	2.20917
AP4M1	2.16693	2.41688	2.41919	2.35351	2.26244	2.27834	2.65135	2.33652	2.23985	1.92595	2.4192	2.04543	1.82195	2.19877	2.47528	2.6863	2.3488	2.56388	2.9049	2.3941	2.49721	2.03835	2.04939	2.82326	2.92473	2.08501	2.2874	2.605	2.55529	2.78467	2.00907	2.51569	2.43968	2.64858	2.3512	2.2617	2.60884	2.67566	2.39792	2.15667	2.84343	2.60051	2.8295	2.51939	2.39412	2.84333	2.62798	1.83501	2.72615
AP4S1	2.2923	2.75051	3.07227	2.10233	2.61472	1.87798	1.51137	3.03639	2.09716	2.90657	2.93026	3.04184	2.72387	2.99682	2.35219	3.63543	2.92235	3.51305	3.40047	2.36452	2.452	2.23532	2.48535	2.49733	1.63273	2.28752	2.97709	1.96123	2.58482	2.75342	3.0479	3.21357	3.51948	2.64373	2.53781	2.40241	2.64212	2.80023	2.4965	2.38987	2.5917	2.64975	2.68774	3.0916	2.17507	2.69651	2.02479	2.77462	2.56179
APAF1	3.27846	4.17738	4.09499	3.09134	3.9429	2.6732	2.26008	3.81291	4.50524	4.2182	4.46803	4.46673	3.4409	4.64448	3.41973	3.2444	3.59928	3.59815	3.82935	3.48218	4.53097	3.92527	4.63206	3.57056	2.77516	3.55181	4.65263	4.00545	4.17645	4.38353	4.01084	3.80029	3.41294	3.15117	4.41516	3.39027	3.90798	3.39641	4.03709	3.17001	3.91841	4.0982	4.15421	4.02178	3.92765	4.50691	3.69489	3.2288	3.21333
APBA2	0.558412	0.386601	1.30978	0.868129	1.776	1.32681	0.843269	0.185902	0.915865	0.387553	0.45237	0.610429	1.12253	1.01432	0.999244	1.86285	1.73703	0.757376	0.495195	1.24394	0.816761	0.472989	0.434265	1.88519	2.87682	0.471983	0.960595	0.731434	0.753946	0.734354	1.16234	1.24975	0.320583	0.852583	0.778812	1.40449	1.96994	2.69504	0.872338	1.75996	1.05356	1.58445	1.31803	2.28679	1.09518	0.763117	1.02197	2.13786	1.46065
APBA3	1.58668	1.91627	1.7566	2.43827	1.49235	2.41645	2.67921	1.83439	2.16543	2.22082	1.93725	2.26088	2.60107	2.31887	2.22186	3.27674	2.64112	2.48404	2.30842	2.08235	2.53655	1.71775	1.59158	2.72769	2.77289	2.13792	1.71681	2.5098	2.86123	2.77718	2.56596	2.07042	2.17437	2.744	1.49073	2.90546	2.52788	2.43922	2.52403	2.50973	2.5346	2.13288	2.89779	1.62544	1.99034	3.39284	2.66131	2.76993	2.65149
APBB1IP	4.03032	5.15513	5.40418	4.93255	4.94135	4.38018	4.19717	4.79933	5.33636	4.7053	5.55154	5.38879	4.96624	5.34639	5.15435	4.76406	5.1681	5.37725	4.64879	4.09615	5.03142	5.08415	5.32604	5.16506	4.43166	5.29138	5.37931	5.10473	5.23982	5.4642	5.06301	4.94877	4.45944	3.75347	5.21006	4.88762	4.99553	4.76495	5.33965	4.89599	5.25232	4.85389	5.37103	5.01687	4.77425	5.10933	4.66013	4.68863	4.97665
APBB1	0.982204	0.970285	0.876145	2.46934	0.842142	0.553683	1.62224	0.455229	1.12598	2.36445	0.568396	0.7734	0.958382	1.24278	1.02952	2.0204	2.0409	1.20431	0.816453	0.539327	1.13889	0.853695	0.730995	2.2894	2.39533	1.4453	0.448254	0.853654	1.23345	1.15781	2.09378	0.25795	1.11361	0.971026	0.271413	2.25251	0.725846	1.04434	1.46559	3.16328	1.64483	2.52789	1.18235	0.150855	1.63677	1.42808	1.22968	2.39492	2.15655
APBB3	3.64893	3.86054	2.83139	3.32311	3.17624	2.82595	4.41358	3.06486	3.31131	3.20561	3.26142	3.3005	3.94797	3.71122	2.66392	4.02844	3.36509	3.37679	3.60335	2.83615	3.57693	2.7174	3.19555	3.47905	4.01514	3.06511	2.65969	3.6429	4.09242	4.142	3.34836	3.09121	3.5981	3.89302	2.39196	3.41721	3.77069	3.65828	3.46918	3.50546	4.00767	2.88049	3.98469	3.34581	3.96296	3.01017	3.53716	2.92517	3.74592
APC	2.07113	3.49953	3.24227	2.86297	2.93439	2.04398	0.964143	2.94053	2.38914	2.96052	2.89017	2.82998	3.06809	3.11978	2.25797	3.24042	2.97582	2.85942	2.97925	2.56634	3.05261	2.7001	2.9385	2.45309	2.23208	2.16572	2.90131	2.33236	2.99514	3.21297	2.77569	2.81907	2.86225	1.86243	2.91614	2.78822	2.68533	2.47512	2.81594	2.76212	3.10695	3.51023	2.84774	2.75946	2.45907	3.099	1.65361	2.86487	2.53788
APEH	3.32996	3.82717	3.77759	3.68394	3.92375	3.83173	3.51515	3.71672	3.72995	3.49402	3.80042	3.66618	3.8369	3.95682	3.9888	3.82408	3.73849	3.81742	4.09991	4.40733	4.35683	3.6523	3.86693	4.23392	4.34655	3.85699	3.88805	3.80448	4.28834	4.0842	3.928	3.96624	3.28625	3.6811	3.863	4.09898	4.10709	3.86056	4.0541	4.38793	3.63996	3.41594	4.03223	3.96778	3.83165	4.00535	4.54885	4.22582	4.13386
APEX1	5.34463	5.41675	6.23018	5.76833	5.78355	5.79332	5.65472	5.68649	5.38823	5.87038	5.64999	5.03918	5.89598	5.28627	6.40591	5.71196	5.30786	5.73948	5.60133	5.3378	5.12902	5.26357	5.74628	5.86089	5.99815	5.34633	5.53681	5.16799	5.28449	4.73985	5.63709	5.83677	5.28386	5.24559	5.4836	5.48421	6.05451	6.19798	5.93331	5.84436	5.00979	5.73872	5.20493	5.94215	5.24264	5.69521	5.95316	5.14531	6.18255
APEX2	2.71005	3.16064	3.14216	2.77405	3.14244	2.8062	2.78493	2.81555	3.23911	3.04764	3.17403	3.21539	3.41184	3.19232	3.35101	3.27897	3.41303	3.25124	3.16936	3.75265	3.67576	3.09106	3.10752	3.51358	3.37452	3.04142	3.2253	3.5472	3.56798	3.47047	3.54228	2.97491	3.06702	3.22488	2.92124	3.6403	3.45111	3.38664	3.33321	3.61699	3.04561	2.9528	3.4208	3.03797	3.28123	3.83503	3.65007	4.02298	3.25973
APH1A	4.16042	4.89273	4.56015	4.79969	4.21407	4.53086	4.57181	4.14701	4.79699	4.32144	4.8064	4.43094	4.68365	4.57051	4.4951	4.87704	4.58985	4.64693	4.84956	4.2427	5.03286	4.35457	4.74577	4.73787	4.58185	4.80523	4.70538	4.99212	4.76553	4.90182	4.7332	4.48177	3.95604	4.11605	4.78951	4.82405	4.46449	4.61665	4.78143	4.69964	4.5176	4.39941	4.84939	4.43715	4.26971	4.61665	4.93458	4.59475	4.57827
APH1B	2.71814	3.17044	3.16266	2.87525	3.15691	1.63122	1.87894	2.44006	2.77962	3.33959	2.99476	2.75067	2.85872	3.61406	2.56533	2.46573	3.06819	3.26091	3.40883	2.59567	3.67197	3.03456	3.05492	2.76625	3.0109	2.51679	2.87214	3.04257	3.23936	3.50184	2.45047	2.99569	3.01068	2.70163	3.52865	2.93195	3.00141	2.91282	2.71913	3.12554	3.09175	3.63259	3.07967	3.3458	2.56903	2.66121	2.52928	2.51371	2.99199
API5	3.55768	4.50285	4.55401	4.21001	4.63237	3.10703	2.86147	4.43423	4.03566	4.37075	4.38324	4.22699	4.03671	4.38433	4.39067	4.70681	4.30914	4.49709	4.2536	3.78516	4.43572	4.13702	4.4899	3.98111	3.62614	3.96472	4.50782	4.05945	4.13427	4.18399	4.59574	4.28901	4.00734	3.3496	4.47807	4.13826	4.24828	4.18733	4.23823	4.05983	4.03293	4.65837	4.06036	4.61109	3.87071	4.56791	3.62847	4.45958	4.08325
APIP	2.96135	3.90452	3.72002	3.38828	3.89667	3.13578	2.74802	3.30389	3.38115	3.67664	3.47243	3.71195	3.46774	3.56269	3.87511	3.30097	3.23889	3.47607	3.17405	3.12	3.39832	3.70963	3.76404	3.21385	3.14736	3.58604	3.86474	3.56651	3.23318	3.5052	3.64608	3.54079	3.29548	2.35455	3.49431	3.33609	3.7661	3.602	3.52881	3.39464	3.33307	3.7027	3.29868	3.96968	3.4491	3.50717	3.40933	3.40397	3.42699
APITD1	1.83432	2.11908	2.23695	2.49367	2.46383	2.38033	1.34469	2.46497	1.66667	2.39413	2.5914	0.647222	2.30671	1.82666	2.74946	2.32704	2.16769	2.72597	2.21941	2.33899	1.63493	2.2707	2.1384	2.57262	1.81347	2.26585	2.81089	2.41514	2.13402	2.01252	2.24653	2.45236	2.7949	1.81872	2.41261	2.37509	2.70091	2.46328	2.04555	2.46552	1.8702	2.24789	1.79807	2.43473	2.35771	2.4605	2.22232	2.25421	2.17082
APLF	1.23301	1.51657	1.83944	1.44335	2.03845	1.23868	1.17439	2.18732	1.10367	1.69984	1.53866	1.62051	1.52042	2.20834	1.59287	0.79705	1.70998	2.25873	2.26791	1.00876	1.29503	2.30705	1.09701	1.65023	0.94319	1.56326	1.3339	0.955741	1.74988	1.63793	1.08261	2.30113	1.47613	1.36559	1.74723	1.00192	1.74913	1.76448	1.56709	1.33827	1.64869	2.16653	1.44968	2.26994	1.23062	1.42102	1.23615	2.00507	1.95625
APLP2	6.42567	6.91751	6.74387	5.17018	6.11986	6.26983	5.50457	6.31066	6.70071	5.01369	6.68733	6.45388	6.05477	6.8221	6.33887	6.14431	6.15171	5.25342	5.67748	5.67815	6.73817	6.46365	6.82666	6.35258	6.66928	6.53969	6.24182	6.93611	6.52142	7.03304	6.42618	5.5967	5.09774	5.23778	6.60125	5.53561	6.03808	5.97821	6.56832	6.89403	6.63373	3.59774	6.43161	5.59467	6.32434	6.7479	6.76165	5.62402	6.14894
APOA1BP	3.94002	3.65814	3.4183	3.75315	3.7607	4.63312	4.48402	3.88263	3.68509	3.68978	3.60929	3.77361	3.6132	3.76098	4.07812	3.72025	4.23906	3.89991	3.68324	4.00488	4.08454	4.17837	3.44179	3.99326	4.58686	3.91021	4.01327	4.39507	4.01878	3.92485	4.05345	3.91085	3.57816	3.69576	3.74288	3.81429	3.93804	4.17997	3.74029	3.93515	3.70311	3.57574	4.06288	3.86978	3.71931	4.55246	4.38416	3.86567	3.87391
APOB48R	3.57587	4.26486	3.09638	1.92415	3.83471	3.39291	4.22968	2.91789	4.36996	3.83233	4.51955	4.50969	3.35499	4.75073	1.955	3.53508	4.26054	3.78013	3.33299	3.17087	4.71762	4.34667	4.12976	3.17662	4.02227	4.17932	4.33057	4.59327	3.92096	4.46187	3.51416	3.69205	2.94346	3.99483	3.73845	3.60851	3.87463	4.08645	3.84675	2.46272	4.51221	2.15794	4.484	3.11381	3.81539	3.82862	4.05241	3.2676	2.43284
APOBEC2	1.08216	1.38532	1.24719	1.13209	1.03728	1.50199	0.491626	1.25271	0.789315	2.42398	1.13301	0.303754	1.12309	1.32669	0.653296	1.34423	1.03731	1.51484	0.92006	0.232231	1.26505	1.28586	1.07313	1.05249	1.03448	1.45407	1.42578	0.729975	0.859564	1.21424	0.632418	1.30468	1.27636	0.774681	1.27243	1.1684	1.08985	1.06967	0.852196	0.824876	1.82066	1.4203	1.19171	0.994585	1.51497	1.19737	0.931993	0.997843	1.33307
APOBEC3A	3.43592	3.67965	0.153515	1.16433	3.32533	2.27573	3.22416	0.31597	4.67018	1.69637	1.99178	2.8709	1.7462	4.01858	0.783544	0.369811	2.53888	0	1.27752	1.30291	3.08444	4.41619	1.2957	1.02441	0.484429	3.86873	3.06826	4.01991	5.57048	5.06139	4.13552	0.561261	0.941045	2.25616	1.83597	1.95135	2.13024	1.18244	2.58804	1.25599	4.2691	2.00783	4.34945	0.894357	1.30411	0.441347	2.19726	2.62585	1.01638
APOBEC3B	0.64359	2.50209	1.88987	2.36152	2.75946	2.80283	1.81988	1.75451	2.84221	0.901331	3.59347	1.70475	1.28174	2.87419	3.34644	0.907975	2.5779	2.10721	2.15165	3.33744	3.01009	3.46232	2.56836	3.06976	2.20481	2.41501	3.9164	3.93089	2.26772	2.44136	1.89059	2.39777	2.86318	1.48964	4.11102	2.92009	2.25866	2.66087	2.31447	2.27209	1.96522	2.46401	1.22694	2.44708	2.67333	2.65322	2.45978	3.39643	2.36725
APOBEC3C	4.16195	5.00265	4.355	4.57271	4.85851	4.50322	4.45005	4.48591	4.55898	4.69156	4.88258	4.91463	4.51752	4.72013	4.45194	4.55496	4.62287	4.72981	4.55123	5.02332	5.03197	4.91623	4.63751	4.844	4.93288	4.73607	4.71037	5.17449	5.0577	4.96927	4.55797	4.69654	4.5292	4.43645	4.86138	5.36676	4.52246	4.78899	4.65023	5.32835	4.6641	4.45412	4.83347	4.3592	4.27505	5.00181	4.77961	5.12165	4.84634
APOBEC3D	1.53521	3.00442	2.26363	2.38506	2.38345	2.74295	1.80367	2.36099	2.54837	2.46924	2.97712	2.65895	3.40594	2.77873	2.11021	3.63186	3.40552	3.18348	1.98618	1.74922	2.49267	2.59777	2.15896	2.82347	2.21311	2.15847	2.30821	2.10512	3.04634	2.82393	3.04503	2.97346	2.56398	1.65577	2.56023	3.24988	2.48551	2.99135	2.82838	3.08434	3.13779	3.25188	2.69476	2.19633	2.29845	2.86444	1.97522	3.21785	2.89427
APOBEC3F	1.81772	3.19328	2.84787	2.50243	2.55715	2.54235	1.25214	2.4898	2.53803	3.12616	2.9841	2.97962	3.49925	2.46531	2.64	3.67259	3.2351	3.11716	2.68381	1.9357	2.49415	2.21929	2.40008	2.57455	2.46902	2.44711	2.31932	2.05449	2.84809	2.51019	3.05589	3.01792	2.56621	1.98457	2.47743	3.12649	2.38924	2.83901	2.72189	3.27273	3.08331	3.64852	2.88576	2.43078	2.36198	2.72021	2.49472	2.98746	2.98072
APOBEC3G	2.03348	3.95816	3.48706	3.29327	3.3359	3.08409	2.18764	2.9728	3.43863	3.94214	3.74907	3.48617	3.78648	3.37236	3.58754	4.16245	3.38419	3.65335	3.2246	2.92781	3.64059	3.27648	3.57471	3.44926	3.71552	3.55762	3.07457	3.17968	3.80698	3.67227	3.52472	3.29443	3.00739	2.71529	3.41412	3.84795	2.97926	3.61615	3.4407	3.83724	3.31936	4.1837	3.41078	3.1615	3.1506	3.48386	3.45016	3.78838	3.60858
APOBEC3H	0	0.284779	0.792399	0.99668	2.42743	1.26009	1.49218	1.63005	0.616268	1.8707	2.18844	1.2203	1.26105	1.71495	1.68178	0.335125	0.46938	0.813403	0.796754	1.96115	2.16575	1.87639	1.23595	1.51221	1.73379	0.410886	1.10401	2.86701	1.95607	2.20192	0.437482	0.848671	2.23567	0.761991	1.24645	1.71489	0.197193	1.30313	1.26747	1.23237	1.1472	2.25979	0.533095	1.43904	1.55483	2.04262	1.8705	0.926867	1.29052
APOE	2.76972	0.395268	0.670796	3.44712	2.58714	2.23964	1.79648	1.03068	2.18662	1.14077	1.45944	0	2.44667	1.1853	2.57769	0.727646	4.33145	3.12481	0	4.23926	0.596437	0.212436	1.19664	1.83419	1.03063	1.35392	2.03526	2.19889	1.24071	0.786395	4.59507	1.68302	1.71197	0.191002	0.975711	3.07326	1.45691	1.94486	1.77	3.17343	0.881323	2.23351	0.508252	0.0679973	3.8753	1.19461	1.56007	5.5545	1.66031
APOL1	2.91307	2.97561	2.10277	2.55967	3.02642	2.36997	1.97318	2.9641	3.18011	3.27362	3.08814	2.89814	2.9596	3.10294	2.92666	3.60065	3.30891	2.7271	1.94228	2.50522	3.29308	2.34731	2.76887	2.37567	2.772	2.58334	2.76084	2.65822	3.34313	2.83174	3.08948	2.86731	1.89387	1.923	3.26669	3.51336	2.45652	2.93166	2.78127	3.17103	3.0688	3.06209	3.13281	2.90956	2.85098	3.28964	3.14043	2.91675	2.42078
APOL2	2.95927	3.352	2.51708	2.44332	2.89313	2.30434	2.60135	2.00971	2.80907	3.22824	2.67742	3.16037	3.1169	3.24595	2.71195	3.71771	3.16876	3.12251	2.76654	2.32364	3.22631	2.74476	2.88987	2.7244	2.72018	2.66989	2.60623	2.33828	3.24788	3.17251	2.66002	2.63463	2.4827	2.18706	2.46695	3.29759	2.71525	3.09992	2.62858	3.1893	3.12004	3.01659	3.12662	2.69218	2.80306	3.14006	2.95598	2.62369	2.71464
APOL3	1.44322	4.41049	1.97111	2.85697	2.9665	1.4649	2.72399	1.49523	3.36254	3.74631	3.72639	3.3887	4.24864	2.67499	3.16343	3.83381	3.35115	2.423	1.01737	2.67136	3.10631	2.3607	3.5951	3.04764	2.16307	3.44591	2.70681	2.16753	3.74402	3.52762	3.32526	2.76892	1.0411	1.26142	1.94202	3.67889	2.66915	3.03662	3.06509	3.02412	2.45916	3.23271	3.76344	2.50863	3.70205	3.46868	3.1238	3.12927	2.81305
APOL6	2.21548	4.20791	3.25868	2.8095	3.31307	2.767	2.22901	2.96643	4.05994	3.70326	3.17546	3.41224	3.39689	3.37382	3.50806	4.04481	3.84012	3.24972	3.01237	2.28175	3.90174	3.24246	3.37338	2.97429	3.68985	3.35582	3.14502	2.75698	3.48207	3.71276	4.0818	2.91555	2.81039	2.26162	3.39888	3.69546	2.90382	3.09879	2.61009	2.96632	3.34374	3.98659	3.42289	3.10378	2.66258	3.78697	2.2816	3.37752	3.1608
APOLD1	0.964032	2.22159	1.80044	1.67201	1.68457	0.88935	0.123327	3.00401	1.31596	1.74838	2.439	2.10395	1.99475	1.93365	1.02678	1.78663	1.59817	1.11206	0.785519	1.62289	1.17771	1.44488	2.13609	1.74681	1.63367	0.807243	1.74473	1.32374	2.2708	1.25889	1.4032	2.55361	2.34872	0.781641	0.972553	1.47139	2.34992	1.25829	1.6228	1.13029	1.97947	2.05342	1.8333	2.34172	1.58958	2.4905	0.666527	1.08539	0.590572
APOM	0.371504	1.36379	0.601214	1.56292	1.26791	1.94645	1.84892	0.581896	1.0598	0.647799	1.15327	0	1.527	1.11116	1.15386	1.33823	1.10754	0.717554	1.00873	1.02224	0.795331	0.145582	1.21813	1.7977	0.689602	1.19332	0.792889	1.08506	0.861842	0.919822	0.861592	1.49524	0.507998	1.15161	0.632238	1.7959	1.40793	1.46706	1.73182	1.07852	1.67232	0.468814	1.32318	0.13133	1.64997	0.174357	1.51918	2.07386	1.32438
APOOL	1.72661	2.62404	3.0125	2.51886	2.78752	1.47418	1.02856	2.50374	1.89527	2.61214	2.36286	2.58618	2.1412	2.73367	2.28643	2.14474	2.52645	2.77672	2.6249	1.86924	2.2084	2.39572	2.42021	2.07484	1.71971	1.83875	2.00226	1.89129	2.14873	2.33549	2.27406	2.63904	2.46425	2.23219	2.56724	2.06904	2.29159	2.19246	2.16428	2.16812	1.89258	3.30793	2.03713	2.7443	1.91598	2.70269	1.66424	2.38445	2.07746
APOO	1.46678	2.26441	1.75109	2.14528	2.51171	2.42066	1.3029	2.41308	1.72107	2.03412	1.56269	1.17276	2.30382	1.77045	2.83061	1.52941	1.83478	1.75427	2.38377	2.40996	1.78525	2.38669	2.11101	2.00941	2.42301	1.73045	1.88882	2.16469	2.31306	1.76076	2.26154	1.9488	2.48814	1.73104	2.01564	2.09668	2.57329	2.53265	2.11439	2.40555	1.84804	2.03054	1.90075	2.35032	2.33468	2.66075	2.24228	2.59344	2.18304
APPBP2	2.23243	3.38067	3.3738	2.80437	2.92415	1.5968	1.42367	2.8712	2.47248	3.26521	2.98716	2.60086	2.94797	3.02586	2.91034	2.86351	2.74994	3.13306	2.91366	2.37562	2.90606	2.52014	2.92575	2.6078	2.21344	2.18758	2.94516	2.10855	2.95425	2.96986	2.9378	3.08443	2.66921	2.05581	3.04042	2.76617	2.82104	2.71002	2.87618	2.77095	2.97134	3.87079	2.64524	3.22971	2.25845	3.45371	2.10477	2.922	2.77484
APPL1	3.34693	4.55097	4.47241	4.17588	4.16349	3.28109	3.13975	4.34616	3.70604	4.16148	4.27371	3.61628	3.83749	3.94115	4.0739	4.06446	4.17449	4.09906	3.90361	2.99551	3.91879	3.66305	4.31117	4.04972	3.35035	3.79031	4.17084	3.39495	3.69827	3.80271	4.10494	4.34309	3.40611	2.80308	4.0305	3.83339	3.95223	4.03081	4.18196	3.61523	3.54588	4.5628	3.59977	4.39328	3.07864	3.70382	3.20046	3.6718	3.75557
APPL2	2.69841	3.37329	3.38407	3.67778	3.26189	2.82429	2.51798	2.82991	2.48726	3.06034	2.74962	2.82439	3.01764	3.12564	2.43376	3.21982	3.09809	3.91427	2.83245	2.34496	2.64111	2.49367	2.55908	3.08358	2.77144	2.208	2.5695	2.48043	2.95137	3.04456	2.90785	3.35126	2.73022	2.6448	2.78584	2.9775	2.86083	3.09915	2.91612	2.76288	3.09825	3.81867	2.66859	2.67199	2.92363	2.89854	2.19256	2.96507	2.66587
APP	3.47119	4.9106	5.11983	6.56898	4.69472	1.05431	0.244039	2.54931	5.50009	2.74622	5.08494	1.35994	5.09616	1.46142	4.84075	5.03408	5.31204	5.2	4.38833	1.52234	1.99874	1.24957	5.20083	4.81962	0.66637	1.89802	2.44216	1.45999	0.488052	0.594424	5.29949	0.163558	3.67265	3.59137	0.787024	4.93705	1.06574	4.69272	5.00601	4.78588	0.766919	5.40131	0.898984	0.336748	4.65783	0.536376	1.12382	4.81017	5.09284
APRT	4.59488	4.22909	4.26014	4.24002	4.15565	5.12442	5.34611	4.10587	4.11314	4.71352	4.32894	4.68203	5.08334	4.12854	5.0258	4.09422	4.84038	4.44849	4.87329	5.06099	4.67481	4.24289	4.37707	5.10719	5.12297	4.88025	4.41863	5.10574	4.76479	4.63089	4.18826	4.53132	4.5778	4.99447	3.8183	4.97566	4.893	4.98376	4.60439	5.24255	4.59499	3.47462	4.98624	4.15035	4.55594	4.98815	5.50003	5.16924	5.10609
APTX	2.65183	2.81719	3.02058	2.56339	2.91207	2.17654	2.97765	2.84972	2.86124	2.78765	2.83062	2.13804	2.96253	3.12166	3.23675	2.70649	2.72837	3.00553	2.9655	2.45036	2.69792	2.56074	2.83844	2.79527	3.02948	2.78638	2.82848	2.82037	3.12776	2.79218	2.71056	3.05373	2.87162	2.30295	2.95113	2.70303	2.88344	2.86558	2.79132	2.92653	2.49955	3.03418	2.68908	3.08064	2.80937	3.31146	3.06721	3.05664	2.92946
AQP11	1.06615	1.47528	2.00733	1.26876	1.797	0.613019	0.594178	1.62402	1.11534	1.80639	1.07689	1.47562	1.66389	1.23402	1.28474	1.86514	1.6423	2.31219	1.62352	0.891746	1.11661	1.09376	1.75952	1.78672	1.31422	0.76739	1.01073	0.84322	1.25561	1.3952	1.45373	1.94004	1.66899	0.893561	0.644112	0.759021	1.74968	1.63863	1.58131	1.46172	1.85419	1.83642	1.30415	1.78115	1.2798	1.75516	0.89156	1.4325	1.50998
AQP1	2.08494	1.41933	0.625636	3.28658	2.09852	0.868612	1.26441	0.654333	1.26533	0.890037	1.66219	0.564947	2.62362	1.76656	1.67715	0.707193	1.90762	1.2134	2.63422	3.85497	1.14283	0.318713	0.630993	2.4862	0.579768	0.730688	2.21089	1.40756	2.03861	0.983209	2.15663	1.35735	0.718766	0.505628	0.487621	3.18115	1.87923	1.50734	1.31076	1.59146	1.28626	2.84351	1.01373	0.698329	3.5248	0.264298	1.79805	3.15171	0.418959
AQP3	2.57263	1.69846	1.43335	2.36906	1.51438	1.47854	1.57274	2.56955	2.2933	1.18837	1.28471	1.53617	1.85788	2.66605	1.51842	1.54944	2.37462	1.43082	4.58408	3.47004	1.82545	1.34275	1.07628	3.00444	1.85713	1.00985	2.14923	2.0435	2.78534	2.16338	2.61022	1.32073	4.20157	3.92701	2.14386	3.24934	2.29496	1.52501	1.89404	2.43737	2.07125	2.01926	1.85086	1.71321	2.81875	2.21728	1.97222	3.53278	2.00149
AQR	2.33814	3.69727	3.71844	3.32793	3.5246	2.1606	2.30372	3.60735	3.55923	3.50504	3.421	3.21389	3.39428	3.52951	3.24516	3.39067	3.54673	3.4546	3.49869	3.1861	3.67253	3.00983	3.60697	3.26698	2.87828	3.0317	3.45537	3.37816	3.42291	3.60337	3.58301	3.26949	3.17556	2.58601	3.61382	3.35663	3.37342	3.34817	3.42966	3.29659	3.44203	3.7889	3.33601	3.54572	2.97968	3.66143	2.83384	3.59481	3.23549
ARAF	3.72734	4.10952	4.17757	3.9634	3.84824	4.23057	5.23117	3.98912	4.40363	3.79062	4.22212	4.31075	4.38743	4.25839	4.17106	4.35133	4.39027	4.15361	4.51188	4.14536	4.83753	3.91942	4.1332	4.5578	4.42286	4.19954	4.21937	4.75177	4.61267	4.74736	4.53347	4.17689	3.89351	4.45728	4.14884	4.59742	4.25276	4.41406	4.4719	4.35266	4.75833	3.76681	4.75005	3.85892	4.0148	4.64896	4.76187	4.49565	4.27232
ARAP1	3.3415	4.76951	3.60152	3.86227	3.8781	3.88514	4.50453	3.4733	5.04641	4.03619	4.39267	4.9549	4.56459	5.0423	3.44793	5.04923	4.41495	3.84816	3.62969	4.08274	5.01214	4.38131	4.51558	4.70672	4.31781	4.67659	4.17749	5.11969	5.43345	5.49079	5.18096	3.84905	3.42903	3.33735	4.02009	4.46337	4.20645	4.14553	4.25798	4.02011	5.06957	3.71157	5.17628	3.80819	4.29098	4.38643	4.45327	4.15543	3.93191
ARAP2	1.46203	3.44187	3.27331	3.52675	3.00857	0.617905	1.69594	2.30645	2.18032	3.9232	3.02077	2.54421	3.39858	2.97422	2.79805	3.44454	3.45798	2.69103	1.62593	1.76692	1.95099	2.41844	2.99965	3.09066	2.41485	2.38006	2.93008	1.1156	3.07456	3.19932	3.18234	3.02693	1.61029	1.81785	4.21352	2.76245	2.14583	2.6738	2.71112	2.6967	2.0347	3.83739	2.63499	2.51391	2.04719	3.75848	1.37246	3.19052	2.78372
ARAP3	3.48455	2.25288	2.54736	0.319782	1.92323	1.56451	2.15832	0.153754	2.80167	0.913281	3.03663	3.06307	2.46741	3.03121	1.15765	1.3401	2.78441	0.778911	2.88312	1.05141	2.39894	2.81632	2.56346	0.539027	2.17486	2.90497	2.08754	2.82541	3.41387	2.97776	2.65809	0.408902	1.72388	3.12347	2.87509	2.13965	1.37031	1.01854	2.30379	2.29315	2.9559	0.328839	3.35643	0.403381	2.79996	2.43722	1.52649	2.60506	1.9336
ARCN1	4.07822	4.99572	4.76633	4.09085	4.39489	3.58836	3.27668	4.28558	4.73298	4.41854	4.74494	4.65169	4.44458	4.71271	4.62223	5.01479	4.57184	4.48409	4.85139	3.99484	4.90032	4.63737	4.90856	5.00294	4.37268	4.41885	4.68585	4.48222	4.53418	4.65696	5.00168	4.37172	4.32918	3.86867	4.83055	4.49456	4.47376	4.3704	4.61876	4.42955	4.46228	4.63005	4.51556	4.69406	4.18246	4.74437	4.3075	4.64834	4.42296
AREG	0	1.71856	0.882721	4.59281	2.18164	2.36915	3.12296	2.67674	3.9838	2.21751	1.11048	2.6375	0.250496	1.35101	2.22724	5.44139	5.00325	2.67573	0	0.308925	3.40073	1.39995	2.65411	0.282948	5.11034	2.65546	0.0737532	4.11389	2.67761	0.756021	1.69172	0.145195	1.55737	0.0766271	1.8664	1.17805	1.91021	1.76324	2.84723	0.746545	2.57431	0.253178	1.58806	1.07387	4.46478	0	1.63202	4.0395	2.2696
ARF1	5.29871	5.7053	5.60872	5.77193	5.33554	5.98245	6.54896	5.37642	6.07439	5.25865	5.63594	5.66288	5.76005	5.80375	5.66888	5.86132	5.74872	5.59786	6.10574	5.37467	6.17626	5.45167	5.8402	5.7118	5.62081	5.92455	5.5495	6.38654	5.96321	6.01275	5.74415	5.34439	5.60413	5.78339	5.4149	5.72587	5.68462	5.68939	5.93195	5.63602	6.01597	4.95392	6.0076	5.35398	5.64112	5.78769	5.99726	5.96003	5.77149
ARF3	4.26365	5.25991	4.56632	4.88978	4.74753	4.21892	4.15371	4.77211	5.21046	4.84911	5.19811	5.29047	5.17389	5.20538	4.49794	4.54518	5.11965	4.80447	5.1932	4.50332	5.43484	4.78252	4.37573	5.14943	5.21522	4.78977	5.20673	5.38203	5.10321	5.29186	5.07693	5.10994	4.40899	4.30887	5.40752	4.97098	5.02359	4.86686	5.12997	5.19639	5.27454	4.83599	5.40575	5.03954	4.37774	5.37943	5.28694	4.98908	4.62516
ARF4	4.67664	4.92531	5.11857	4.74603	5.09418	4.7289	3.928	5.00057	4.91548	4.46395	4.98991	4.85257	4.42666	4.97302	5.38641	4.01759	4.79273	4.59591	5.22472	4.6014	4.91614	4.87394	5.01429	4.26705	4.25275	4.91083	4.8918	4.88026	4.76054	4.78718	4.61785	4.73286	5.11324	4.44105	5.00645	4.34017	4.84767	4.80724	4.82588	4.45082	4.93969	4.71943	4.73215	4.87081	4.78015	4.28248	4.47368	5.17898	4.79476
ARF5	4.90509	4.72783	4.31313	4.58269	4.45759	5.05691	5.40672	4.12703	5.18597	4.35755	4.70945	5.40764	4.15337	4.97434	4.3584	4.68806	4.85767	4.79454	5.37856	4.61231	5.12651	4.57898	4.71363	4.74698	4.72693	4.8081	4.69088	5.16863	5.08864	5.06324	4.12911	4.45632	4.84589	5.13756	4.63392	4.58806	4.76887	4.86499	4.79163	4.19576	5.0991	4.38707	5.1886	4.33342	4.59817	4.78831	5.28128	4.21132	4.60926
ARF6	3.96272	4.86764	3.9842	4.03245	4.4045	4.01288	3.96132	4.18856	4.32596	3.98129	4.44596	4.55039	4.03548	4.56463	4.10363	4.18305	3.82106	3.61423	4.15739	3.6863	4.6685	4.53861	4.47337	3.80766	3.61504	4.52246	4.78165	4.40986	4.3904	4.56765	4.13084	3.90708	3.97393	3.53362	4.40168	4.08211	4.02209	3.84546	4.13294	3.82168	4.29045	4.06807	4.25583	3.97632	4.26076	4.49481	4.04454	4.20315	3.66791
ARFGAP1	3.65221	3.20699	3.71017	3.21324	3.12258	3.34956	4.68843	3.29341	3.64131	3.61863	3.54133	3.35826	3.83861	3.67048	3.52102	3.71984	3.70141	3.39867	3.96798	3.3435	3.92258	2.97672	3.52748	3.56655	3.34952	3.15437	3.25309	3.58923	3.88434	3.94724	3.63721	3.37447	3.87277	3.77014	2.76531	3.75964	3.71387	3.61299	3.70625	3.59253	4.00318	3.17945	3.79975	3.72157	3.75819	3.57225	3.93188	3.62884	4.00264
ARFGAP2	4.11776	4.34582	4.40637	4.14186	4.28066	4.62661	5.10068	4.30609	4.32315	4.16447	4.2184	4.36703	4.54572	4.35307	4.36542	5.08352	4.28155	4.47255	4.4575	4.32715	4.47078	4.11247	4.2653	4.40213	4.64324	4.21429	4.26472	4.65617	4.5662	4.4999	4.67243	4.33066	4.27076	4.06267	3.98788	4.61678	4.47355	4.47387	4.50647	4.49586	4.77285	4.09094	4.46189	4.2364	4.27838	4.56199	4.59327	4.35584	4.61773
ARFGAP3	3.1865	3.68355	4.09476	3.6767	3.70524	2.63372	2.75282	3.54857	3.6989	3.26565	3.5116	3.55031	3.55551	3.6191	3.61333	3.99645	3.29332	2.973	3.81052	3.01141	3.42082	3.30233	3.73482	3.26397	3.21924	3.15732	3.63323	3.6632	3.5073	3.39997	3.5089	3.43974	3.61527	2.95979	3.7743	3.1974	3.43752	3.43642	3.53511	3.47151	3.4138	3.81299	3.26858	3.4154	3.16724	3.23368	2.85417	3.54863	3.65293
ARFGEF1	4.60003	4.3945	4.96344	3.91472	4.60984	3.54693	3.1597	4.52412	4.04213	4.15609	4.29572	4.04597	4.13249	4.38375	3.98612	4.49606	4.52007	4.73948	5.09882	3.56484	4.22677	4.04691	4.52033	3.79996	3.37249	3.52058	4.32225	3.88397	4.08739	4.24449	4.76405	4.31883	4.46671	3.89731	4.17909	3.69786	4.10396	4.11126	4.26679	3.9145	4.4616	4.63959	3.97139	4.18894	3.86003	4.18155	3.52208	4.26897	4.09299
ARFGEF2	2.70386	3.68165	3.77512	3.63631	3.52444	2.3852	3.35106	3.54302	3.28749	3.34922	3.30437	2.9396	3.42148	3.488	3.20773	3.08636	3.71015	3.59099	3.27158	2.8459	3.49643	2.90296	3.46895	3.28905	2.88253	2.83207	3.20655	3.23452	3.34068	3.48705	3.36427	3.31559	3.18536	2.49802	3.13688	2.55276	3.47946	3.25693	3.43748	3.101	3.69317	3.69831	3.16812	3.54377	2.92702	3.47442	2.67401	3.56726	3.59791
ARFIP1	2.14457	3.60318	3.43817	1.83284	3.22339	1.55155	1.03411	2.87074	2.98651	2.79622	3.03511	3.13795	2.66073	3.64461	2.96783	2.81673	2.36737	2.46116	2.5484	2.91855	3.39397	3.21168	3.46662	2.05498	2.80484	2.91385	2.92665	2.88384	3.09167	3.5648	2.75718	2.94857	2.24974	1.96094	3.14774	2.65797	2.27145	2.69911	2.73799	2.38157	3.13703	3.25978	3.22173	3.28741	2.63705	3.09894	2.57007	3.14233	2.59173
ARFIP2	3.27771	3.30471	3.51343	3.60813	3.12308	3.70583	3.94559	3.34343	3.206	3.26896	3.15361	3.05487	3.73861	3.56973	3.07886	4.15562	3.68929	3.45402	3.71851	3.24688	3.6267	3.1774	3.24692	3.53885	3.53825	2.93495	3.3261	3.52898	3.59079	3.37974	3.74185	3.42165	3.77734	3.60463	3.03601	3.41536	3.58363	3.52141	3.4694	3.55464	3.88663	3.52293	3.73302	3.47287	3.31526	3.69571	3.70889	3.57205	3.43927
ARFRP1	2.37641	2.39303	2.40614	2.20319	2.29797	2.56984	2.68435	2.01433	2.31981	2.70394	2.42287	2.62664	2.86978	2.45534	2.51386	2.55568	2.52892	2.47017	2.63755	2.65655	2.99013	2.08182	2.42911	2.98501	2.92999	2.17155	2.59555	2.73503	2.68199	2.8254	2.6072	2.44788	2.66533	2.23076	1.84512	2.85348	2.85598	3.06867	2.62788	2.69148	2.94681	1.91478	2.81779	2.06377	2.70597	2.73271	3.12266	2.72292	2.72416
ARG1	1.00312	0.637186	0.61325	1.54007	4.73013	2.75359	1.02689	1.00318	1.23234	2.30343	0.586601	0.803321	1.09252	3.60505	1.12008	0.839788	2.8322	0.650986	0.874819	1.51157	0.537896	2.57093	0.458102	1.14269	0.203828	1.72561	3.32508	0.768625	1.06516	1.19294	3.4467	1.12414	1.00285	0.880174	0.792886	2.18637	0.847117	1.07068	1.39223	0.710404	1.54269	2.98582	0.722962	0.29989	2.48624	0.47187	0.158479	3.4234	1.14819
ARG2	1.30508	2.83071	2.55954	2.35186	2.20096	1.51912	1.23672	2.16057	2.30094	2.48593	2.27696	2.66134	2.9568	2.56918	2.22242	3.00787	2.58761	2.48675	2.47633	1.82278	2.43853	2.26306	2.55586	2.10439	2.01434	2.05947	2.36144	2.2043	2.36107	2.69703	2.6475	2.36849	2.30324	1.64444	2.68826	2.31461	2.13767	2.13686	2.15989	2.48587	2.13968	3.21038	2.37006	2.38667	1.66744	2.58531	1.55415	2.77194	2.35703
ARGFXP2	1.51353	2.26259	1.95608	1.65273	2.28458	1.98523	1.2501	2.57292	2.07766	2.30935	2.3759	1.73119	2.18128	2.59067	1.62994	1.47515	2.53312	2.19568	1.97918	1.17886	2.24209	2.07209	2.51423	1.56651	1.86009	2.288	1.96083	1.98501	2.15124	2.59833	1.87901	2.06327	2.04713	1.23238	2.44274	1.94192	1.97844	1.84737	1.9823	1.56547	2.34368	3.05733	1.94201	1.85077	1.99535	2.51343	1.4954	1.17443	1.478
ARGLU1	5.26638	5.71822	5.95333	5.80052	5.73509	5.00199	4.84999	5.57406	5.12077	5.29042	5.36596	5.23733	5.44705	6.02283	5.07312	6.44661	5.75327	5.79258	5.37791	4.27628	5.43053	5.0255	5.10096	5.17446	5.14982	4.55258	5.06873	5.21241	5.52726	5.23904	5.11884	5.83953	5.6586	5.12998	4.84513	5.08588	5.66414	5.86224	5.43798	5.0303	6.07442	6.16912	5.21143	5.88117	5.50206	5.1584	4.8066	5.36375	5.2618
ARHGAP10	2.49435	0.130523	2.22242	1.83453	2.47464	2.97261	1.97165	1.59189	2.27044	2.54172	2.30611	1.18021	2.45098	0.367043	2.63614	0.695819	2.55381	2.23988	3.59972	0.999922	2.20218	1.67555	0.357215	2.98577	1.7842	0.091152	1.90211	0.819925	1.34474	1.7784	2.69694	0.842075	2.82917	2.18654	2.44662	0.576837	2.09173	2.2658	2.55541	0.82611	2.2489	3.87007	1.35727	1.53124	0.527491	2.60017	2.47101	2.65279	0.845282
ARHGAP11A	1.5492	3.35283	3.50427	3.33522	3.60349	2.28755	1.82394	3.8713	3.34505	2.27861	3.89744	2.31039	2.86108	3.52162	3.6427	2.32646	2.79582	2.75814	2.80811	3.43737	3.27766	3.33804	3.60074	3.361	2.19523	2.94425	4.4738	3.69475	3.43971	2.88078	3.1814	3.69048	3.38484	2.12743	3.78731	3.28454	3.76466	2.85929	2.94364	3.16926	2.90944	3.45713	2.43503	3.89867	2.92512	3.54075	2.30893	3.40072	2.80123
ARHGAP11B	2.41497	3.29828	3.34283	3.52784	3.37656	2.42645	1.53702	3.70469	3.6014	2.56617	3.63796	2.52425	3.04135	3.15122	3.27324	2.86595	3.44092	2.8184	3.34193	3.21984	3.19587	3.09503	3.69104	3.63058	2.33332	2.15091	4.33286	3.41961	3.25727	3.20113	3.61633	4.16439	4.06344	2.35962	3.21244	3.49063	3.5542	3.05926	3.26402	3.14969	3.31698	3.39181	2.55153	3.77504	2.97346	3.45522	2.44723	3.44665	2.96836
ARHGAP12	3.06217	3.42369	2.6873	3.48487	2.88098	2.32266	2.45022	2.87769	2.96361	3.57647	3.64873	3.18922	3.42673	3.43485	2.71091	2.83233	3.60014	3.73454	3.11794	2.71671	3.04747	3.14718	3.58941	2.79832	3.16601	2.89337	1.79027	3.09873	3.26281	3.4018	2.50629	2.96106	2.90364	2.07559	2.92679	3.02992	3.21062	2.61566	3.67252	2.66214	3.44337	1.55474	2.8728	3.05149	3.09993	2.9816	2.23697	2.8087	2.02539
ARHGAP15	3.85919	4.6478	4.67405	4.08685	4.37606	3.91183	3.60973	4.42328	3.99675	4.3999	4.26476	3.78694	4.07206	4.60239	4.61281	4.15259	4.26658	4.67999	4.38079	3.44712	3.80772	3.97786	3.92647	4.17279	3.92858	4.0815	4.27151	4.07112	4.03946	3.78028	4.58485	4.75456	3.93021	3.30903	4.52588	4.17417	4.19944	4.51025	4.07234	3.34131	3.59866	4.66886	3.97215	4.55805	3.75746	3.82792	3.8498	4.34153	4.61777
ARHGAP17	3.56205	4.78985	4.73125	4.68398	4.31583	3.95195	4.27558	4.22068	4.50845	3.82484	4.76686	4.55856	4.85409	4.26714	4.39308	4.23391	4.33997	4.23319	4.23106	4.15981	4.67729	3.97999	4.65637	4.74799	4.6783	4.41002	4.66396	4.20246	4.67273	4.59463	4.45801	4.77045	4.22306	3.61558	4.32355	4.72984	4.62609	4.75431	4.7935	4.79868	4.63329	4.29121	4.59903	4.28337	4.43153	4.41544	4.40553	4.28861	4.26569
ARHGAP18	1.72684	3.10352	2.09524	2.78544	2.71763	1.33899	0.97733	2.66512	2.17317	1.74625	3.23413	2.37118	2.34447	2.92211	2.27396	1.97234	2.63051	3.08832	3.16723	2.51177	3.22919	2.67989	2.94606	2.85939	2.11663	2.67465	2.84255	2.76383	2.81688	3.11335	2.9583	2.87696	2.3525	1.88414	3.02494	2.91505	2.16219	2.38129	3.01526	1.67826	2.19656	2.83325	2.69376	2.70385	2.36219	2.28053	2.11181	2.20266	2.03564
ARHGAP19	1.49599	3.24813	3.05796	3.07925	3.30224	2.07391	1.86802	2.56979	3.38533	2.66649	3.28613	2.83634	2.82072	3.26146	3.13572	2.92151	2.81989	2.78607	2.76485	2.84362	3.16388	2.94981	3.3568	3.12269	2.72671	2.8664	3.78772	3.59826	3.17008	3.28599	3.11552	2.95891	2.8867	2.02326	3.4652	3.09202	2.9818	2.85985	2.95721	3.10123	3.1	2.82198	2.72314	2.85477	2.96445	3.19117	2.67463	3.28057	2.85502
ARHGAP1	4.09123	4.55347	4.59392	4.45404	4.42241	4.04116	4.19659	4.20398	4.87449	4.15477	4.93973	4.79847	4.51434	4.83434	4.03451	5.1861	4.73037	4.31388	5.39948	4.13154	4.97728	4.39091	4.91419	4.87165	4.71523	4.35099	4.86511	5.06879	4.97702	5.1205	5.11684	4.33328	4.55585	5.00524	4.74693	4.47756	4.49871	4.58906	4.87464	4.46124	4.67533	3.98581	5.01873	4.35501	4.12868	5.4108	5.11653	4.40884	4.24236
ARHGAP21	2.97395	1.50089	0.485181	2.68433	1.08978	2.04249	2.40406	0.405569	2.89266	3.02697	3.64323	1.04086	3.60614	1.96024	1.16084	1.07284	2.26684	2.6393	3.60637	2.35089	2.9211	2.07121	3.51285	1.66673	0.654126	1.32053	2.42091	2.15238	3.15755	3.51206	3.08995	2.64813	3.05958	3.03798	3.28307	1.98296	2.4489	0.558862	3.32865	2.75282	3.57831	4.32777	2.49141	2.4512	2.22864	3.02588	2.03522	3.56476	0.471531
ARHGAP22	1.39898	0.69392	0.984019	1.26838	0.982249	3.31478	2.93197	2.94674	1.50089	2.84016	0.903326	2.31048	1.37988	2.40483	1.46296	3.87184	2.84419	3.31135	1.69382	2.60309	2.04319	1.78279	1.12205	2.57493	0.518815	0.542106	1.46509	0.809547	2.94671	2.60469	2.9624	3.47054	0.915032	0.441637	1.20237	2.82419	2.21538	0.913857	1.14106	2.80475	2.50795	2.99879	2.98808	3.34399	0.915347	2.4135	2.45618	2.2352	0.729913
ARHGAP23	1.74547	2.27714	2.76818	2.50681	2.35623	2.13739	2.27439	2.28756	1.68917	2.37002	2.47679	1.58149	2.70665	1.70507	2.53968	2.98083	2.78871	2.97225	2.8269	2.39036	1.35963	1.40187	1.92227	2.38695	2.20554	1.14235	2.33974	1.35573	2.1836	1.41153	2.67362	2.39431	2.66883	2.64753	1.81575	2.84709	2.85799	2.47115	2.35697	2.36563	2.0796	3.4804	1.83798	1.95149	2.5655	3.46765	1.91362	2.97843	2.76095
ARHGAP25	3.97568	4.55578	4.77078	4.1694	4.14704	3.5558	4.24884	4.1514	4.15717	4.55944	4.56228	4.30506	4.51122	4.7497	4.39594	4.82376	4.20564	4.54864	4.65605	3.53562	4.29873	4.28633	4.45603	4.66468	3.60631	3.91258	4.32888	3.70256	4.50036	4.45428	4.86755	4.40011	4.62756	4.1249	4.04152	4.58774	4.10399	4.17251	4.57968	4.11588	4.74535	4.27149	4.46954	4.32087	3.89182	4.32451	3.97459	4.13808	4.40935
ARHGAP26	1.90721	4.11951	2.47156	2.73124	2.85175	2.05781	2.61581	2.19472	3.35817	3.0768	3.55288	3.81776	3.23688	3.37294	2.01809	2.84934	3.18272	2.24216	2.8243	2.24744	4.40521	3.43639	3.76006	2.46611	3.08073	3.21128	3.16297	3.20367	3.50627	4.24341	2.59582	2.31688	2.56618	1.92204	3.25995	2.88859	2.75063	2.46822	3.33931	2.74056	3.85588	2.37488	3.57644	2.26963	2.9152	3.45911	2.49337	2.28225	2.31224
ARHGAP27	2.84294	4.71585	3.84274	4.53572	3.54851	3.48883	4.30893	3.20008	4.38398	2.79079	4.49815	4.77198	4.77548	4.40256	2.92249	4.60981	4.31191	4.07397	3.81158	3.64218	4.91485	3.86457	4.43384	4.46914	3.98935	4.22043	3.94315	4.29578	5.06825	5.22686	4.49762	3.90171	3.81649	3.6583	3.47019	4.56708	3.99044	4.20562	4.32107	3.50555	4.57861	3.45163	4.99757	3.367	4.11074	4.52541	4.0128	3.89499	3.40851
ARHGAP30	3.94083	5.33033	4.18574	4.45768	4.54381	4.36306	4.0678	3.77506	5.04956	4.47256	4.93767	5.16843	4.78949	5.17457	3.95667	4.81965	4.59096	4.61349	4.38364	3.83783	5.33615	4.8245	5.02886	4.45161	4.86059	5.02584	4.71539	5.0572	5.10669	5.49141	4.64648	4.4284	3.85164	4.06864	4.75212	4.71522	4.32065	4.51175	4.56733	4.28553	4.8675	4.04598	5.18912	4.10183	4.56778	4.7948	4.82061	4.22952	4.30766
ARHGAP31	0.50461	3.10306	0.863106	2.60862	1.0622	0.370853	0.529127	0.535101	2.35738	1.01772	2.18226	2.7044	1.98887	1.15563	0.349016	1.29727	1.36188	0.435742	2.62561	0.867959	2.97785	1.81587	2.23544	1.09446	2.62731	2.21001	0.779757	1.64025	2.00531	2.49979	1.74683	0.511552	2.03099	1.89952	1.78458	2.43051	1.49313	1.66426	1.70841	2.35707	2.03773	2.22506	2.67281	0.355611	1.46781	0.380314	1.30731	1.97408	0.860676
ARHGAP32	0.960282	0.0752549	3.04039	3.3359	0.475817	2.02676	1.53312	0.105345	2.32459	2.87361	0.407924	1.97553	3.17974	0.96382	2.21928	3.82734	3.00853	1.3632	1.30117	1.22327	1.88456	1.59557	0.419058	2.98047	1.05586	0.151016	0.233616	1.23325	0.855944	1.86093	2.78052	0.0948277	1.38424	0.68477	1.55817	0.221925	0.114489	0.491054	0.335429	2.67939	1.68955	3.89063	1.7473	2.41708	2.1014	2.33921	1.02886	1.96704	0.803103
ARHGAP33	2.75192	2.18717	3.46115	2.96017	2.53938	3.56677	4.35694	2.57354	2.79907	3.14313	2.96749	2.57677	4.01508	2.8165	2.19911	4.09945	3.16469	2.79042	3.2484	2.78374	3.16295	2.24836	2.2926	3.54503	3.88776	2.17651	3.32672	3.7858	3.42266	3.33815	3.40052	2.9699	3.89515	3.86339	2.40646	3.51861	3.5441	3.34283	3.14395	3.51121	3.99019	2.74983	2.88332	3.05895	3.21687	3.64241	3.17211	3.20215	3.14282
ARHGAP4	3.15294	4.73328	4.63392	4.91425	4.49957	5.29043	6.41006	4.56865	4.90108	4.92056	4.80352	4.90155	5.44898	5.06649	4.69105	5.3372	5.42089	5.27575	1.95844	4.61654	5.29248	4.34519	4.8003	5.45644	5.41756	4.52346	4.61673	5.43637	5.34604	5.27682	4.88466	4.49042	2.21491	2.78619	3.91583	5.30866	5.24826	5.37232	5.46261	4.78605	5.47722	4.2033	5.46003	4.52485	5.27501	5.18316	5.66265	4.70634	5.10084
ARHGAP5	1.67015	0.678673	0.58158	2.61347	3.1507	1.74551	1.38399	0.420058	1.5175	3.56239	2.42345	1.33909	3.10314	1.09635	0.87682	0.599965	2.8512	3.63582	2.90236	1.49213	1.02753	1.36603	0.469346	2.65472	0.13096	0.25231	1.21249	0.501755	1.23703	0.831122	2.6581	0.475852	2.76744	1.49929	0.722392	0.934281	2.07919	2.87257	2.84265	2.75034	1.76294	4.05811	0.784849	2.53865	1.85075	3.4051	1.37949	3.09385	0.970969
ARHGAP9	4.18405	4.99667	4.89367	4.47317	4.95899	4.40322	4.89994	3.89183	4.99012	4.45538	4.69808	5.03608	4.73404	5.17704	4.41529	4.76447	4.76207	4.98329	3.8958	4.07695	4.80496	4.71949	4.46915	4.53901	4.7458	4.60825	4.49761	4.89778	5.08604	4.99321	5.07444	4.7872	3.59657	3.54771	4.58332	4.61355	4.62723	5.11058	4.77493	4.47225	5.20434	4.26418	5.09374	4.70725	4.48885	4.54039	4.61434	4.58476	4.46629
ARHGDIA	5.21473	5.27939	5.02003	5.26064	4.91303	6.23538	7.03833	5.10234	5.46194	5.05636	5.41423	5.85847	5.76337	5.44759	5.41329	5.63151	5.63243	5.10365	6.05584	5.3073	6.21793	5.46379	5.46032	5.58192	5.68428	5.81722	5.44977	6.45133	5.86069	5.9566	5.77155	5.16357	5.56096	6.25787	4.95885	5.69282	5.54023	5.45852	5.73204	5.40741	6.07046	4.605	6.21707	4.96391	5.33539	6.35214	6.28535	5.54257	5.47621
ARHGDIB	7.21896	7.39366	7.6402	7.01973	7.21296	7.18619	7.19744	6.56473	6.74298	6.97713	7.39744	7.42867	7.45912	7.4019	7.37237	7.11543	7.1628	7.15331	7.42809	6.39327	7.67789	7.56142	7.41361	6.89459	7.34839	7.5773	7.58937	7.96909	7.43129	7.44619	7.57811	7.02663	7.42239	7.12795	7.29559	7.22671	7.11751	7.0978	7.35647	7.00152	7.16772	6.79075	7.46115	7.09893	7.00915	6.6447	7.33256	6.82615	7.46709
ARHGEF11	1.92586	2.95134	0.90018	0.788642	1.39977	2.63501	2.84981	1.13058	2.54474	0.768904	3.76388	2.78465	3.30754	3.47516	0.208942	0.775518	3.75978	2.64327	1.54652	2.84172	3.98411	2.7874	2.3112	2.79424	3.0751	3.37136	0.841281	3.0659	4.08303	4.60533	3.4025	0.214518	0.968995	2.31591	3.18899	1.29892	1.46689	2.53383	3.86666	2.45739	3.91434	0.621622	3.71774	1.87643	2.86921	0.775849	2.15901	2.54809	1.08151
ARHGEF12	0.542895	1.10501	3.7424	2.75705	1.87178	0.311464	0.97422	0.405173	1.36028	0.757076	2.43321	0.728091	1.11679	1.89288	2.43006	3.96512	2.09099	2.9227	0.277739	2.19706	1.37949	0.371345	1.90951	2.72567	1.52163	1.59338	1.67581	0.756849	1.52409	1.35354	3.08413	1.25095	0.2687	1.71875	3.00356	2.8731	1.48589	0.701991	1.60486	1.72572	0.626678	3.02383	0.971695	1.19318	2.84231	0.179037	0.825479	3.76909	3.0781
ARHGEF17	2.11573	2.276	2.74613	3.13259	1.9486	1.90434	0.734559	2.01617	2.4686	2.43314	1.60441	0.358791	4.29938	1.56729	2.30623	4.89866	3.42798	2.8253	3.09558	1.43	0.873058	0.81717	0.890761	3.32542	0.366194	1.48393	1.30418	1.1714	2.23003	1.49423	3.10824	1.76435	2.70708	2.84149	1.9949	3.06429	3.05404	1.9258	2.69602	2.98637	1.13458	3.21958	1.60572	1.61412	1.5788	2.98449	1.44733	2.0769	2.71854
ARHGEF18	3.084	4.35892	4.20695	4.13896	3.80124	3.97246	4.10582	3.70357	3.72377	3.33153	4.42046	4.07552	4.29905	3.86743	3.85603	4.96406	4.48918	4.52896	4.14327	3.56454	4.64864	3.75026	4.24282	4.32368	4.94135	3.97638	4.55132	4.39734	4.3003	4.19592	3.75042	3.75402	4.54763	3.43493	3.88534	4.4715	4.43056	4.10827	4.76745	4.1849	4.64752	4.09336	4.62197	3.65278	3.68372	4.95747	4.49603	3.99408	4.35068
ARHGEF19	1.97307	1.64935	2.30221	1.82701	1.15383	1.95449	1.94718	1.66619	2.40674	1.993	1.66093	0.735153	2.55136	1.93364	1.88352	2.54903	2.43505	1.94099	2.18179	1.45786	2.49989	1.26365	1.65197	2.3366	2.37187	1.78202	1.70185	2.19796	2.18829	1.57173	2.16183	1.57682	2.48501	2.23402	1.64982	1.91104	2.08669	2.23892	2.31839	2.06199	2.14232	1.51255	2.18716	1.9914	2.2598	2.37512	2.22176	2.23359	2.37651
ARHGEF1	4.74459	5.19546	4.80491	4.7891	4.64398	5.23887	6.03071	4.5153	5.48089	4.60723	5.19248	5.58193	5.54486	5.57277	4.2404	6.27889	5.71087	5.22849	4.82949	4.73273	6.00518	4.73512	5.10165	5.54147	5.61698	4.9229	5.06018	5.82268	5.90253	6.05712	5.25598	5.04245	4.98214	5.11198	4.56046	5.61515	5.31883	5.39471	5.13536	5.19571	6.14676	4.40666	6.00158	4.74539	5.36784	5.8281	5.5803	5.34716	5.10285
ARHGEF2	5.23702	5.10445	5.27364	4.31009	4.87352	4.48819	5.48006	4.5335	4.87765	5.18486	5.00911	4.96752	5.10338	5.14155	5.02954	5.35469	4.89944	4.9202	4.87775	4.48515	4.88613	4.73855	4.9509	4.89206	4.99945	4.7389	4.95688	4.62581	5.08235	5.20289	5.14245	4.88345	4.60803	4.67627	4.88438	4.87535	4.63934	4.91561	4.75564	5.10384	5.15892	4.91389	5.12402	4.9819	4.69891	5.15994	4.89849	4.87441	4.95649
ARHGEF3	1.68112	4.39464	2.84912	3.26495	2.53422	2.78967	3.10909	2.60984	3.17047	3.8297	3.62789	4.17952	3.73431	4.08947	2.98366	3.65204	3.37058	3.86269	3.38002	2.59282	4.61189	4.06269	3.68621	3.51005	2.90165	3.27021	2.85487	3.78276	4.09695	4.54154	3.74217	3.7511	2.84693	2.36627	3.66917	3.57258	2.65639	2.4925	3.30809	2.79986	3.31504	3.74511	3.94739	3.34989	3.07167	3.83266	3.07862	3.23322	3.02728
ARHGEF6	4.19348	5.08686	5.1597	4.69868	5.3319	3.95581	3.2455	4.41185	4.55298	4.06947	4.85875	4.73564	4.51672	4.88746	5.1402	4.55202	4.98373	5.76469	4.96974	3.47533	4.5387	4.40302	4.79592	4.36225	4.47066	4.29291	4.58707	4.71578	4.5581	4.65358	4.95694	4.74808	4.43966	4.37521	4.70701	4.47288	4.4646	5.12942	4.7015	4.97137	4.65935	4.59298	4.46754	4.76059	4.03494	4.66286	4.16021	4.66891	5.27986
ARHGEF7	2.96693	3.85882	3.35358	3.84385	3.73145	3.24221	3.8142	3.49815	3.51571	3.8293	3.81217	3.46563	4.09629	3.74921	2.85357	4.54333	3.92375	3.57643	4.35942	3.1004	3.71781	3.15969	3.46284	3.74401	3.36526	3.23132	3.41704	3.38447	3.59031	3.68546	3.71768	3.62783	4.4099	3.41624	3.28488	3.5536	3.42105	3.65405	3.92717	3.27638	3.94505	4.47281	3.64335	3.42757	3.19851	3.75204	3.08089	3.68499	3.07055
ARHGEF9	1.6267	2.04705	2.72908	2.60593	2.28341	1.74558	1.93704	2.10782	1.23003	2.18318	2.13837	1.80665	2.17399	2.19283	2.6204	2.28641	2.4495	2.44902	2.25361	1.57325	1.93099	1.7287	2.21235	2.5535	3.05621	1.60296	1.82531	1.12193	1.97815	2.09166	2.48911	2.38786	2.11419	1.54226	1.40033	1.81425	2.26695	2.42732	2.2666	2.18549	2.06007	3.15874	1.93168	2.42928	1.6805	2.50253	2.16546	2.58881	2.03978
ARID1A	4.78224	5.24006	5.42922	4.97427	5.27497	5.09483	4.52649	5.03242	5.27773	5.04354	5.24411	5.28681	5.24456	5.17188	5.03246	5.75561	5.31401	5.12675	5.10911	4.79087	5.2851	4.88772	5.41611	5.11715	5.42175	5.01348	5.45319	5.09738	5.3484	5.37556	5.32832	5.15322	5.13929	4.37859	5.21118	5.33405	5.15806	5.2735	5.34765	5.46269	5.45359	5.46324	5.22977	4.93413	4.84115	5.73167	4.86373	5.38129	5.15766
ARID1B	3.7702	4.27664	4.28772	4.74534	3.89093	4.01134	3.11294	4.30605	3.52226	3.79117	3.67593	3.9773	4.26389	3.93692	3.69879	4.61418	4.73573	4.33981	3.92396	3.7882	3.78795	3.6172	3.72941	4.06973	3.71217	3.38513	3.69252	3.56111	4.15624	3.89122	3.9157	4.56016	3.53409	3.14509	3.63303	4.16874	4.31165	4.02081	3.92634	4.40564	4.43121	4.83555	3.94227	4.36648	3.08373	4.5425	3.28406	4.19136	4.01165
ARID2	2.85205	3.91526	4.06551	4.1476	3.7683	2.70746	3.02576	4.04208	3.56863	3.71399	3.61475	3.54375	3.7736	3.92877	3.28558	4.16587	4.069	3.9079	3.71693	3.28702	3.90858	3.05045	3.65181	3.73138	2.92354	2.76163	3.73975	3.23971	3.54439	3.73665	3.72643	4.1541	3.40205	2.45651	3.64952	3.71172	3.67979	3.46389	3.83457	3.56826	4.06864	4.38899	3.39534	3.74389	3.08165	3.9988	2.17001	3.94247	3.39485
ARID3A	2.79419	3.08855	3.11	2.59643	2.86031	2.68344	2.59885	2.3092	3.6195	2.25351	3.45271	3.32646	3.50681	3.55016	3.15926	3.43491	3.59795	3.07828	3.13425	2.36001	3.66916	3.2293	3.78223	3.21553	3.15822	3.59754	3.67381	3.54062	3.48469	3.64572	3.40559	2.57052	2.73816	2.97474	3.41997	3.46713	3.12524	3.33321	3.6972	3.22779	3.4454	2.56693	3.64519	2.56692	2.98495	3.90672	3.07841	2.83145	2.80805
ARID3B	1.62495	2.5554	1.85079	2.1065	2.41957	2.09918	3.56982	3.29597	2.5706	2.02234	2.46276	2.61645	3.17858	2.57221	1.74148	2.46048	2.27399	1.7566	3.14015	2.12156	2.8224	2.04106	2.30955	3.12369	2.65683	2.60352	2.58635	2.61632	2.89567	2.73226	2.63639	2.34582	3.79294	2.27479	2.30318	3.1632	2.4828	2.42861	2.33133	2.47245	2.74033	1.40619	2.72141	1.82589	2.33945	1.79276	3.3655	2.67719	2.31353
ARID4A	4.08182	3.78263	3.95811	3.46629	4.15018	3.23357	3.26601	3.8934	3.48133	3.677	3.60204	3.96322	3.19108	4.06058	3.68997	3.87661	3.44204	3.99823	3.44828	3.07557	3.37258	3.88396	3.64596	3.20893	3.06778	3.28381	4.12899	3.05515	3.44138	3.47175	3.2438	3.75916	3.58683	2.46382	3.88145	3.11248	3.2971	3.38415	3.472	3.29592	3.67094	4.07034	3.31025	3.9385	3.95278	3.41937	2.84476	3.23594	3.36754
ARID4B	3.99983	4.2614	4.45413	4.15118	4.41007	3.59132	3.64035	4.09012	3.77869	4.14753	3.90487	3.74365	4.09495	4.22688	3.78595	4.48242	3.94526	4.32471	3.73664	3.62074	3.85812	3.87568	4.10223	3.67155	3.57283	3.73239	4.15327	3.56483	3.82224	3.91125	3.87038	4.17874	3.81074	2.75575	4.06489	3.60619	3.7387	3.77029	3.70673	3.69483	4.04014	4.64632	3.78539	4.29152	3.84189	4.1435	3.22295	3.90709	3.92142
ARID5A	2.93293	3.16593	2.63975	3.52885	2.73082	4.50652	4.86795	3.4399	2.99136	3.13553	3.38205	3.385	3.32297	3.11807	2.91695	3.7599	3.69034	3.27391	3.69937	2.86261	3.5924	2.97956	3.19795	3.81638	3.76144	3.36101	2.92207	3.21174	3.50265	3.42182	3.34982	3.46102	3.94885	4.2353	2.84199	3.29113	3.72192	3.4307	3.72241	2.98877	3.73826	3.0935	3.44121	2.22639	2.82503	3.12183	3.95	3.47773	2.71653
ARID5B	0.318908	3.29614	2.22352	2.01513	2.37313	2.10258	1.54413	1.98107	2.26822	1.32817	1.28851	2.64174	3.0048	2.17355	2.03556	3.38505	2.50261	2.94579	0.975332	1.67345	2.52963	2.46438	1.83069	2.74177	0.833489	2.53169	2.01126	2.43218	2.70603	3.11156	1.87165	2.09539	2.66663	1.13641	0.923809	2.73518	1.83325	1.70978	1.28145	2.48593	3.40592	2.9606	2.18081	1.83345	2.65258	2.25652	1.41249	2.88615	3.34517
ARIH1	3.13251	4.12054	4.1985	3.83032	3.99443	3.00779	3.90787	3.89558	3.71152	4.05607	3.82384	3.65404	3.76516	3.91897	3.86228	3.88047	3.80917	4.16084	3.83261	3.26895	3.73366	3.43755	3.93557	3.66067	3.30083	3.33261	3.66578	3.65135	3.78336	3.87602	3.79245	3.86736	3.53193	3.11719	4.00697	3.58261	3.72776	3.66853	3.85703	3.57155	3.96113	4.40218	3.54818	3.95479	3.57109	4.11403	3.15585	3.79558	3.82634
ARIH2	3.71311	4.14057	3.96154	4.45708	4.0333	3.95634	3.79215	3.94014	3.82247	3.89586	4.02134	3.67388	3.87509	4.01834	3.9201	4.04986	4.20987	4.24217	3.97858	3.91886	3.87073	3.49418	3.92714	3.92576	3.94128	3.87326	3.96103	4.04972	4.16532	4.03035	3.98383	4.11836	3.70345	3.47537	3.54459	4.04141	3.97684	4.32038	4.124	4.20976	4.20858	4.12073	3.88693	3.91711	4.06879	4.14256	3.71616	4.1572	3.77789
ARL10	0.619498	1.68105	2.82078	2.4015	1.44238	0.298411	0.167145	0.354149	0.923391	2.78009	0.779298	0.995616	2.6243	1.17502	1.3649	3.61028	2.27035	2.49624	2.95075	1.08126	1.26682	0.163383	1.1224	2.01665	1.70717	0.467738	0.246202	0.652366	1.46017	1.4094	2.39341	1.64185	1.46271	1.1981	1.10035	1.71686	0.386212	1.14729	1.26452	2.73734	1.72677	3.02589	1.47728	1.35855	0.992812	0.249523	0.592399	1.47254	2.07853
ARL11	2.71947	3.26694	3.26004	2.05098	2.75497	1.64677	1.45146	2.63099	3.05439	2.9812	3.30235	3.2995	2.72204	3.53924	2.62858	3.45708	2.77091	3.05622	2.6284	2.09725	3.10745	2.99733	3.50579	2.62875	2.83339	2.70968	3.32412	2.66507	3.166	3.35646	2.90286	3.04439	2.49758	1.81269	3.16966	2.6455	2.94941	2.76903	2.85327	2.53761	2.72946	2.99349	3.39219	3.05707	2.71137	3.12215	2.51134	2.28068	3.26942
ARL13B	1.64818	2.13323	1.96991	1.68224	2.18172	1.24081	0.45198	2.26801	1.24894	2.30853	2.02955	2.40649	2.07683	2.04422	2.00893	1.58975	1.4376	1.88777	1.80084	1.76914	2.02669	2.07016	2.17416	1.87623	1.3126	1.29939	2.10455	1.4635	1.85061	1.86044	1.82194	2.06095	2.20186	1.22788	1.56108	1.31953	1.75291	1.71657	1.78285	1.99448	1.5599	2.44581	1.68184	2.229	1.78745	2.129	1.1755	2.08509	1.79448
ARL15	1.87228	2.65295	2.17435	1.99653	2.52994	0.875729	0.813278	1.9457	1.57754	2.15446	2.8579	2.27014	2.29638	2.68258	1.88589	2.12392	2.20533	2.7134	2.00737	1.6422	2.43001	2.36619	2.46377	1.67811	1.19414	1.34935	2.33064	1.72305	2.21559	2.24836	2.11108	2.06249	2.11426	1.46499	1.96605	1.32553	1.69138	1.90734	2.19548	2.34263	1.97529	1.02946	2.07517	1.86652	2.03463	2.29816	1.38882	2.17808	1.94601
ARL16	3.40049	2.95495	3.4328	3.15631	2.90077	3.32652	3.52523	2.79439	2.59103	3.0807	3.13954	2.50241	3.39346	3.39773	3.06651	3.39518	3.49969	3.5851	3.39459	2.71689	3.24962	2.77522	2.71833	3.64226	3.54235	2.3493	2.99832	3.43154	3.58827	2.85895	3.37639	2.50681	3.24895	3.3456	2.25263	3.0981	2.72675	3.89415	3.01971	2.81155	3.62504	3.16738	2.88878	3.15197	3.41848	3.17528	3.81701	3.26311	3.01603
ARL17A	3.39687	3.81503	3.98306	3.7896	3.31102	2.59337	2.2529	2.73159	3.80131	3.89484	3.36354	3.65004	4.30086	3.73345	3.49396	3.37206	3.87263	4.23033	3.8916	2.66805	4.03524	2.81649	4.00072	3.74919	3.31111	3.2702	3.99002	3.73988	3.84754	3.8012	4.07842	3.78591	4.62722	3.64619	3.47346	3.72937	4.21481	3.90404	3.92056	3.75307	4.25815	4.55195	3.32464	2.88673	3.62624	3.74745	2.91684	3.29959	3.12468
ARL17B	0.623299	0.840122	2.95856	0.934792	1.17631	0.219651	0.191443	0.726833	0.949129	0.885693	0.71533	2.63281	0.75224	0.810859	0.765436	1.02566	2.61727	3.03206	0.990343	1.46641	1.00095	2.75988	3.09541	0.585914	0.641178	0.668718	1.0884	0.304679	0.739556	0.313723	2.72557	1.01912	0.435601	1.14889	0.850791	2.68733	3.04161	2.57405	1.12475	3.20499	0.944597	4.39393	2.62593	3.08763	1.0686	0.591478	0.539916	2.23245	2.48951
ARL1	2.86503	3.18422	3.85701	3.32124	3.509	2.58188	1.93061	3.42225	3.22115	3.47254	3.28815	2.91712	3.16298	3.39826	3.71589	2.93138	3.12108	3.44476	3.59712	2.84471	3.16249	3.07545	3.48905	3.04202	2.6132	2.92311	3.41585	3.18673	3.37499	3.08481	3.33106	3.53206	3.15934	2.46895	3.58718	3.04916	3.27588	3.21765	3.3168	3.2166	2.92328	3.56686	2.95842	3.66912	3.10214	3.31505	2.73474	3.49607	3.26441
ARL2BP	3.12976	4.14807	4.11513	3.89241	3.98225	3.89569	3.33766	3.94617	3.31802	4.01802	3.99633	4.26206	4.01164	4.06505	4.01681	3.5492	3.64511	3.88128	3.84187	3.82787	4.35838	3.95668	4.14835	3.85247	3.94221	4.12616	3.80128	4.05481	4.11181	4.13527	3.81345	4.06552	3.38411	3.232	4.44867	3.78511	3.87695	3.78605	3.76108	3.9479	3.835	4.25094	4.11637	4.27121	3.46414	4.16689	3.76889	3.99376	3.9035
ARL2	4.29816	4.10856	4.01064	4.37474	4.15243	3.51226	4.35149	3.64878	4.21865	4.36412	3.76881	3.97546	3.93336	4.13863	4.58683	4.64558	4.38545	4.40742	4.44824	3.83863	4.32047	4.07795	3.75575	4.80421	4.72535	3.58587	3.66535	4.6719	4.13407	4.0714	4.79546	3.97505	4.10626	4.70012	4.56107	4.54039	3.9803	4.57439	3.98822	3.95276	4.15871	3.01484	4.04215	4.15236	3.8431	4.67663	4.78136	4.36537	4.4036
ARL3	1.43884	2.55336	1.30837	2.3554	1.64863	2.14931	1.07873	2.00819	2.22524	1.78117	1.55849	2.55693	2.15923	1.81417	1.41778	2.80904	2.03523	1.89012	2.26556	2.06514	1.82044	1.86637	1.54903	2.00516	1.6018	2.22373	1.76363	1.78183	2.28616	2.47874	2.21141	2.39486	2.02916	1.66354	1.84514	1.64898	1.6682	1.82611	1.67462	1.92013	2.66831	2.18423	2.26463	2.06656	1.42438	2.13156	1.65527	2.14752	1.58486
ARL4A	2.85958	3.49787	3.02105	3.45822	3.36784	2.92413	2.98415	3.48874	3.62079	1.70797	2.95826	3.59995	2.14768	3.64252	3.81366	2.49795	3.32943	3.3089	3.10746	2.53888	4.22557	3.10203	3.28906	3.34993	2.20504	3.3127	1.9981	4.35272	3.55468	3.59727	2.53649	3.13048	3.34563	2.79285	3.48586	2.9653	3.04881	3.3404	3.32089	2.62834	3.60705	3.09758	3.0223	3.11447	3.74907	1.76379	2.8049	3.26378	2.97898
ARL4C	1.26877	2.20839	1.7712	2.70069	1.9189	1.67025	2.06941	1.033	2.84295	1.8404	3.52093	2.56361	1.97635	2.46639	2.34265	3.50793	2.68123	2.13419	3.42494	1.64417	2.75051	1.95471	2.76098	3.25126	1.48513	1.2328	3.58175	1.1185	2.35952	1.99217	2.98312	2.0175	3.45964	2.13281	1.44063	3.07868	1.70688	2.45923	2.30442	3.2032	2.48218	4.06808	2.47154	2.12558	3.20394	1.18208	2.26172	3.5598	2.36046
ARL5A	3.24986	4.40391	4.14129	4.06505	4.29077	3.42397	2.57744	4.22626	3.79278	4.12761	4.20518	4.03065	3.77088	4.06385	4.25305	3.49809	3.81679	4.09591	3.50518	3.36484	3.85938	4.00304	4.36598	3.42694	3.2463	3.98848	4.12608	3.54682	3.82605	3.77847	4.052	4.0131	3.55465	2.47218	4.02257	3.82082	3.79339	3.52158	3.83713	3.63426	3.31174	4.459	3.69204	4.18498	3.77038	4.0104	2.86374	4.02361	3.48006
ARL5B	1.62937	3.30007	3.56347	3.77894	3.32517	1.66685	2.2438	3.55684	2.81406	3.1465	2.71507	2.13209	2.86185	3.02371	2.92592	3.54967	3.46663	3.27565	2.75916	1.48416	2.42996	2.39924	2.86631	2.38909	1.87034	2.18938	2.44319	2.11556	2.56117	2.49594	3.0897	3.02754	2.91764	2.19561	2.78597	2.37264	2.88808	2.79416	3.34064	2.66623	3.17359	3.85789	2.6473	2.88037	3.13847	2.69943	1.02307	3.75358	2.53467
ARL6IP1	5.00671	5.51572	5.26954	5.56905	5.41823	4.80407	4.5863	5.2775	5.46728	4.45472	5.73286	5.05425	4.85138	5.34484	5.45164	4.81006	5.18702	5.36479	5.46665	5.03252	5.27888	5.04443	5.74194	5.37394	4.92518	5.39265	6.01642	5.64982	5.22924	4.96163	5.1533	5.1778	5.44294	4.62118	5.81021	5.37417	5.41435	5.14241	5.26359	5.26287	5.15153	5.30627	4.9855	5.47553	5.17567	5.20713	4.83525	5.74449	5.10003
ARL6IP4	5.06997	4.4128	4.63848	4.62926	4.69097	5.21702	5.79858	4.58075	4.86211	4.45766	4.80872	4.90732	4.94873	4.95142	4.85647	4.58261	4.88486	4.64392	5.16417	4.85614	5.1393	4.58241	4.72169	4.9567	4.83682	4.88764	4.83714	5.33966	5.07441	4.8855	5.0217	4.76164	5.02234	5.10989	4.45616	5.00265	5.0115	5.22687	5.17453	5.13803	4.90411	3.94102	5.08846	4.52408	4.71052	4.80004	5.55835	5.1012	4.8068
ARL6IP5	5.20049	6.14984	5.20748	4.92642	5.35262	4.45853	4.59214	5.396	5.2227	5.93362	5.40568	5.93219	4.97003	5.96078	4.96549	4.73211	5.14615	5.86798	5.4716	4.66859	5.67997	5.44641	5.21962	5.09933	4.95168	5.38702	5.5623	5.58175	5.50974	5.57191	5.20621	5.68281	4.85491	4.43753	6.18365	5.36795	5.08821	5.10939	5.02374	4.8132	5.58413	4.88708	5.74646	5.93087	5.29752	5.26269	5.08331	4.75241	5.11864
ARL6IP6	3.31122	4.2634	3.98673	3.93207	4.14105	3.49153	2.0648	3.64914	3.6827	3.58022	3.80913	3.88209	3.53788	3.82378	3.88582	2.96445	3.10379	3.76225	3.82473	3.148	3.79269	3.977	3.80065	3.40462	3.2614	3.5154	4.09531	3.85629	3.54282	3.48513	3.51172	3.47386	3.64818	3.05567	4.17289	3.46476	3.88347	3.50493	3.62231	3.63943	3.70508	4.26449	3.24318	3.99058	3.11009	3.86499	3.20576	3.82234	3.5457
ARL6	0.986093	1.00455	0.45825	0.704515	1.32642	0.407896	0.0552068	1.7153	0.523378	1.85267	0.996784	0.076772	1.41838	1.50721	1.04861	0.974365	1.15823	1.08891	1.56365	0.709311	1.17059	1.09506	0.80496	0.939782	0.906628	0.706249	0.702883	0.623774	1.07223	1.33451	1.17252	1.49397	1.0001	0.798116	0.824365	0.806102	1.14398	1.1229	0.870916	1.28745	0.914188	1.45216	0.96403	1.79871	1.02808	0.807142	0.634136	1.26976	0.833306
ARL8A	3.85082	3.763	3.59167	3.55572	3.46953	3.83171	4.93132	3.03946	3.97098	3.34802	3.69509	4.29791	3.46199	3.87667	3.38337	4.2345	3.48855	3.76603	3.64399	2.82958	4.17611	3.55009	3.69315	3.21203	3.92313	3.90246	3.49481	4.06266	3.77967	4.10566	3.63254	3.33106	3.08748	3.46067	3.62754	3.32814	3.37071	3.83244	3.87857	3.40393	4.13968	3.11878	4.07353	3.14708	3.51646	3.89994	3.56944	3.24018	3.71302
ARL8B	4.32715	5.1243	4.84696	3.99225	4.75149	3.46029	4.67614	4.78272	4.68275	4.38727	4.81206	4.64635	4.11186	5.13883	4.75276	4.18124	4.35379	4.42147	4.84774	4.06635	4.88629	4.61835	4.99089	4.219	4.13421	4.66279	5.11246	5.08401	4.70594	4.81358	4.74364	4.63071	4.31261	3.953	5.15332	4.18426	4.71011	4.29888	4.62527	4.26024	4.41918	4.68443	4.62448	5.34048	4.39961	4.97074	4.21726	4.33013	4.73709
ARMC10	2.83018	3.2685	3.64878	3.08466	3.56435	3.00237	1.74777	3.67669	3.20816	3.28378	3.36826	3.32901	2.54759	3.38607	3.61064	3.00857	3.33077	3.22087	3.26602	2.73632	3.09547	3.07093	3.53521	3.1895	3.02507	3.11581	3.43787	3.06979	3.22706	3.17744	2.79211	3.39817	2.83522	2.31022	3.61977	3.07873	3.30557	3.22967	3.27345	2.47151	2.99286	3.31993	3.08128	3.76157	2.67493	3.64428	2.98425	2.93752	3.37983
ARMC1	2.82804	3.74467	4.41243	3.6743	3.8656	2.40108	1.6331	3.37897	3.08025	3.66717	3.59392	3.17222	3.23766	3.32522	3.77048	3.32442	3.71919	4.11295	3.92996	3.22866	3.37778	3.16955	3.69523	3.2562	2.92421	3.06913	3.44215	2.86931	3.22085	3.20624	3.71279	3.50499	3.45279	2.64572	3.74281	3.27305	3.51499	3.43299	3.32114	3.37632	2.87186	3.98405	2.9722	3.71443	3.0543	3.77119	2.68542	3.83933	3.52179
ARMC2	0.638308	1.60669	1.17687	1.63712	1.28135	0.741372	0.756552	1.29405	0.798911	1.68473	1.09674	1.16305	1.8687	1.20253	1.05423	1.17061	1.40224	1.78835	1.62992	0.848377	1.09783	1.03489	0.627511	1.29162	0.911146	1.09718	1.04105	0.825388	1.38468	1.58483	1.26525	1.69545	1.06524	0.919435	0.98619	1.25651	1.2808	1.35325	1.06189	1.09991	1.3117	0.887897	1.28529	1.48985	0.93512	1.19179	0.979004	1.19282	0.770296
ARMC5	3.33287	1.98351	3.12684	2.93718	2.46954	4.30947	2.61456	3.51084	2.60197	2.85583	2.20738	2.98127	3.07256	3.27188	2.978	3.11034	3.78185	3.15231	3.50437	3.13041	2.98194	2.53157	2.12222	3.52636	3.59951	1.99943	2.20672	3.08103	3.11572	2.76344	1.90993	3.32994	3.52556	3.56198	2.70883	2.97362	3.33268	3.40281	2.96759	3.06177	3.76237	2.74788	3.83239	2.84048	2.66401	3.07137	3.60287	3.26057	3.34565
ARMC6	2.27669	3.12749	3.51127	3.14555	2.96791	3.56554	3.07327	3.13447	3.56795	3.31999	3.18672	3.03225	3.76368	3.15655	3.77013	4.12546	3.48701	3.18593	3.68031	3.62701	3.48864	2.78536	3.29718	3.75036	3.3672	3.26724	3.19474	3.797	3.50611	3.27661	3.71882	3.49096	2.89971	3.19324	2.49516	3.72569	3.63659	3.55838	3.6571	3.88969	3.26046	2.4624	3.62238	3.19006	3.22702	4.5435	3.92998	4.33105	3.74973
ARMC7	2.42352	2.91705	2.55841	2.12635	2.34953	2.85135	2.93572	2.59071	2.84347	3.02923	3.11554	3.49711	3.04102	3.2058	2.03151	3.24109	2.84033	2.90535	3.25656	3.15037	3.47401	2.74635	2.78742	2.96002	2.8838	2.56554	2.72974	2.96746	3.29073	3.46285	3.0249	2.85296	2.90617	2.92265	2.87894	2.92608	2.8147	2.75395	3.01939	3.07009	3.72504	2.95029	3.55989	2.55767	2.83235	3.45641	2.91905	2.92298	2.58518
ARMC8	3.20869	3.92478	3.9383	3.73355	4.39373	3.29405	3.25921	3.70349	3.27438	3.61748	3.59981	3.19925	3.42722	4.00841	3.50174	3.58661	3.76741	3.81005	3.45374	3.57349	3.7764	3.58151	3.7477	3.34233	3.00341	3.22396	3.73475	3.31906	3.68563	3.63333	3.92212	3.87223	3.37715	2.71128	3.43923	3.37259	3.6162	3.94138	3.69167	3.55872	3.70163	4.21009	3.38273	3.77412	3.42894	3.76073	3.08014	4.34965	3.64171
ARMCX1	2.81603	2.67202	2.90731	2.57312	1.70707	1.31841	1.17489	1.59336	2.39143	2.51896	2.12543	1.61374	3.18934	1.41449	2.39043	2.00682	1.7149	1.84535	3.38478	1.64187	1.86346	0.524196	1.54829	1.74404	1.7156	1.62474	1.45818	1.06822	1.83761	1.71957	2.95264	2.48295	2.68313	2.0202	1.95774	2.24062	1.9297	1.87088	2.24783	2.55272	1.80547	3.07573	1.69411	2.24899	2.53608	2.52061	1.42295	2.5768	1.83819
ARMCX3	3.15901	3.3757	3.45079	3.3643	3.29507	2.80371	2.45891	3.39584	3.30151	3.53346	3.13885	2.99109	3.28129	3.64966	3.39385	3.03879	3.2433	3.4011	3.68583	2.63012	3.34492	3.06179	3.29904	3.04447	2.87511	2.23711	3.16405	2.95346	3.31486	3.59823	3.46585	3.47864	3.31826	2.77471	3.49137	3.09128	3.20115	3.26495	3.13373	3.07046	3.42853	3.80429	3.19063	3.54603	3.28224	3.42232	2.58593	3.43534	2.7837
ARMCX5	1.9636	2.42491	2.9266	2.45779	2.41738	1.6264	1.66633	2.22061	2.31034	2.6538	2.71013	2.09775	2.68329	2.44628	2.66685	1.98904	2.81563	2.90805	2.00337	1.90386	2.34001	1.71003	2.38191	2.60083	1.65034	1.99044	1.9426	1.98226	2.17476	2.29018	2.76512	2.45814	1.89849	1.69496	2.00048	1.94234	2.7511	2.46933	2.65578	2.60633	2.26536	3.24678	2.17834	2.61413	2.30992	2.37359	2.09964	2.60725	2.30934
ARMCX6	1.73114	2.01459	2.3616	2.33173	2.02799	1.38539	2.0422	1.58823	1.66714	2.13354	1.74574	1.93721	2.25398	2.11704	2.14738	1.8891	1.73772	2.23954	2.57375	1.73557	1.71374	1.75734	1.38606	1.73098	1.94603	1.33934	1.90383	1.77834	2.06155	2.2261	2.06958	2.17483	1.77555	2.30783	2.0468	2.16358	2.08291	2.29186	1.86743	1.91795	1.94162	1.99524	2.02533	2.30752	1.79767	2.32639	1.99335	2.3144	1.99116
ARNTL2	0	2.35655	0.898857	2.25146	1.02072	2.34965	0.846084	2.65474	0.902747	0.336456	2.34134	1.25395	2.28118	1.43373	1.93184	0.315891	2.11585	1.17632	2.37616	0.882152	2.4602	1.30472	2.3551	1.9227	0.337289	0.812971	1.63138	1.65275	1.52141	1.44074	0.369755	1.66358	1.01182	0.147662	0.0388778	1.62193	2.06566	0.629645	1.74971	2.31595	0.491015	0.220496	0.761157	2.55355	1.0162	0.910826	1.76298	0.980936	1.35339
ARNTL	1.21323	3.65584	1.42742	1.65781	2.43747	1.7833	2.86479	2.17272	1.69628	1.55117	1.5852	2.87822	2.36825	3.24314	1.60361	2.87027	2.64575	1.79539	0.625354	1.95052	3.38974	1.92701	0.888196	2.26363	2.554	2.63927	1.14588	2.69651	3.28358	3.18761	2.25356	1.04902	1.65148	1.3447	2.16871	2.11397	1.22004	2.38542	1.80836	2.73547	2.81666	2.84538	2.59849	1.75986	2.64669	2.29852	1.79181	2.30799	2.18516
ARNT	3.89315	4.3154	4.32889	3.46931	3.87583	3.157	2.51815	3.79029	4.37359	3.47963	4.18649	3.79339	3.82006	4.29228	3.31628	4.23075	3.81769	3.83337	3.98262	3.28937	4.16877	3.83767	4.27305	3.53483	3.64639	3.76792	4.39086	3.78331	4.07424	4.29702	4.19499	3.9363	3.53585	3.21381	4.20611	3.81318	3.84285	3.6486	3.82154	3.51002	4.13976	3.93052	4.08665	3.78213	3.98079	3.89753	3.59204	3.75374	3.63994
ARPC1A	3.36584	4.23999	3.96176	4.21849	3.80106	3.73231	3.93474	3.77699	4.26908	3.61817	3.64689	4.19364	3.6006	4.12882	4.23519	4.03709	4.06894	3.79147	3.95755	3.50689	4.39438	3.87043	4.00478	4.13497	3.55607	4.14666	3.92674	4.41027	4.49705	4.53256	3.57733	3.59155	3.58951	3.31451	3.66713	4.19674	4.06775	4.13939	3.95793	3.50603	4.03254	3.54684	4.20156	3.72423	3.90116	4.04082	4.12211	4.08091	3.8226
ARPC1B	5.19458	5.96931	5.00126	4.97979	5.32691	5.57389	5.82436	5.0039	6.32634	4.89362	5.95622	6.36786	5.07746	5.92809	5.61518	4.84559	5.67631	5.14495	5.37526	5.4012	6.45795	5.91864	6.1416	5.65689	5.87371	6.52017	5.83217	6.58825	6.23587	6.46026	5.0317	5.13265	4.92735	5.48551	5.75885	5.62902	5.70313	5.80231	5.97253	4.73316	5.7533	3.93765	6.39937	5.15434	5.79369	5.70991	6.4256	4.7864	5.48647
ARPC2	6.16296	6.59252	6.40579	6.06715	6.40929	6.22688	6.51145	5.92916	6.62552	5.93327	6.3642	6.63973	6.14084	6.59437	6.41922	5.70761	6.02417	6.00522	6.36098	5.667	6.68447	6.59368	6.39766	6.02731	6.3544	6.5438	6.607	6.89242	6.5277	6.49865	6.55569	6.11671	6.22209	5.82971	6.58283	5.99994	6.1393	6.32174	6.3579	6.00133	6.31457	5.72125	6.52915	6.30207	6.18754	6.32074	6.5195	6.08885	6.16418
ARPC3	6.20631	6.7698	6.29661	6.16708	6.29119	6.43469	5.92811	6.03349	6.55538	5.89338	6.61464	6.86342	6.1084	6.58264	6.47295	5.50599	5.90099	6.35162	6.28887	6.01636	6.61579	6.68991	6.66734	6.05096	6.08061	6.86471	6.84818	6.85697	6.4612	6.58539	6.21532	6.25507	6.2994	5.74773	6.8459	6.04378	6.35993	6.31364	6.28545	5.98149	6.27095	5.5954	6.60855	6.36634	6.11273	6.02227	6.20812	5.86152	6.13483
ARPC4	4.94881	5.36216	4.6486	4.87982	5.15134	4.7312	5.36133	4.43115	5.28684	4.61601	5.11953	5.31382	4.92451	5.45938	4.96372	4.49745	4.71129	4.6134	5.08276	4.89862	5.56796	5.39442	5.14285	4.7853	5.0078	5.35665	5.47429	5.77379	5.28019	5.35528	5.0067	4.59152	4.56557	4.82284	5.0976	4.99582	4.9571	4.97414	4.98014	4.88448	5.03911	4.14392	5.35859	4.81564	5.16493	5.18675	5.43865	4.74677	4.73717
ARPC5L	3.01293	3.79284	3.89699	4.31089	3.82667	4.20756	4.13555	3.93754	4.14704	4.16518	3.66115	3.58968	4.17139	3.89157	4.24428	4.13897	3.75112	3.54076	3.80238	3.57697	4.03722	3.86636	3.70867	3.93739	3.94103	4.18755	3.78792	4.27616	3.79481	3.51034	3.66965	3.7012	3.95404	3.11956	3.69102	3.89208	3.71831	3.89161	3.90889	4.01311	3.91008	3.59124	3.71945	3.84003	3.99255	4.26934	4.09973	3.99226	3.72333
ARPC5	5.07346	6.25773	5.80878	5.10427	5.78974	4.4463	3.34932	4.66641	5.71789	5.17111	5.65158	5.55015	5.32668	5.86744	5.283	5.04059	5.0106	5.16417	5.26114	4.7014	6.2888	5.79242	6.14251	4.80583	5.36507	5.95807	5.83911	5.82525	5.62316	5.87294	5.68658	4.54824	4.96471	4.53251	6.0148	4.96281	5.16392	5.40381	5.25281	4.80342	5.4111	5.00525	5.58384	5.20522	4.92922	5.2359	5.04449	5.28938	5.14546
ARPP19	3.61647	4.82942	4.8668	4.72283	4.63853	4.04406	3.88373	4.83781	3.93944	4.46393	4.44076	4.3789	4.27482	4.63101	4.35373	4.24396	4.27887	4.72443	4.87541	3.50579	4.46617	4.21383	4.57742	4.02469	3.88658	3.88238	4.52427	4.20062	4.15741	4.27117	4.50341	4.62204	4.16317	3.67601	4.53019	4.07852	4.33844	4.08419	4.28658	4.01138	4.55663	4.83628	4.21511	4.91684	3.76601	4.55727	3.774	4.39432	4.31237
ARRB1	3.66899	4.5571	4.66445	3.98378	3.92002	4.10458	2.94936	4.17391	4.82246	4.50682	4.3639	4.66905	4.67417	4.29316	4.37781	5.18101	4.74943	4.54804	4.28766	3.37981	4.70121	4.15076	4.37549	5.12986	3.15917	4.10938	3.86635	4.47467	4.96025	4.97528	5.12671	4.37322	3.28306	3.68344	4.14104	4.33761	4.0085	4.33162	4.28578	4.18271	4.60445	4.24668	4.80726	4.32271	3.56549	4.59407	4.49082	4.39824	4.3798
ARRB2	4.82356	5.6579	3.98035	4.7901	5.14684	4.59518	5.87229	4.12572	5.80881	4.38142	5.64475	5.73082	5.21951	5.53543	4.482	4.9222	5.26042	5.44082	5.16001	4.40047	5.87787	5.37094	5.67749	4.89126	4.23097	6.13325	5.33045	5.81752	5.98347	6.26891	4.77927	4.45564	4.71965	4.95461	4.26724	5.17918	5.03558	5.12734	5.53642	5.21346	5.51864	4.01889	5.8819	3.76777	5.52445	4.86312	5.34667	4.37579	4.58068
ARRDC1	4.33183	4.17853	4.03139	3.67875	3.63766	4.43639	5.33281	3.90204	4.29912	3.89942	4.16419	4.56437	4.64976	4.57586	4.16425	4.35458	4.5097	4.44988	4.54902	4.14303	4.77677	3.84368	4.14438	4.43613	4.30066	4.02119	4.3461	4.93182	4.92389	4.7529	4.1037	3.99218	4.4688	4.76521	3.59619	4.11891	4.74406	4.33175	4.77094	4.42462	5.06966	3.11355	5.03485	4.20426	4.49014	4.3471	4.99012	3.93303	4.63375
ARRDC2	2.69933	4.19601	3.42113	3.03829	3.03481	3.53266	4.19593	2.83319	3.72824	3.28798	3.55754	4.08808	4.31662	3.81241	3.40084	4.1873	4.00934	3.85704	3.24974	3.36215	4.01124	3.22847	3.42209	3.72851	3.86467	3.371	3.38324	3.88046	4.33067	4.48874	3.89301	3.43473	2.98624	3.03043	3.17174	4.01197	3.34925	3.59061	3.66918	3.82485	4.00235	3.71366	4.26906	3.29092	3.96332	4.23925	3.83123	4.67667	3.70259
ARRDC3	3.3264	4.15497	3.22318	4.32003	2.48882	1.15114	3.57556	1.94218	2.13918	3.08055	3.17908	2.32327	2.06988	3.67348	3.14824	2.30568	2.89771	3.81811	1.66236	1.56605	3.16175	2.52381	3.56497	3.55727	0.798756	2.86776	2.69122	2.51921	3.17761	4.01651	2.42908	2.75859	1.80684	1.96015	1.72576	2.73311	3.49307	2.53007	2.36141	3.07125	2.51324	3.61337	2.26081	2.28322	2.64764	3.10013	1.73785	2.77495	2.59281
ARRDC4	2.36557	3.88969	3.85722	3.29759	2.79041	1.2572	2.39677	3.10127	2.78391	2.67571	2.6925	3.32111	2.72958	3.60369	3.36891	2.6463	2.63609	2.15959	2.29656	1.90225	3.7949	2.78275	2.71257	3.44615	1.94285	3.29836	2.36331	2.50809	3.80362	4.20218	2.76881	3.21109	2.92301	2.397	3.15081	2.21379	3.57845	2.52958	2.82441	3.32576	2.6807	3.64962	3.16164	3.00194	2.74767	2.75269	2.61409	3.34793	3.32951
ARRDC5	2.88681	2.72261	2.02564	2.41354	2.50652	1.48612	1.98037	2.07506	2.4213	1.72946	2.61071	3.37574	2.89215	2.93461	1.53376	3.91074	1.84743	2.26935	1.95967	1.5644	3.18367	1.36727	2.81342	2.80031	2.69271	2.03061	2.04015	2.35238	2.92049	2.97214	2.4527	2.52628	2.47529	1.26348	2.05593	2.77714	2.41825	2.82144	2.54434	2.56674	3.52323	2.02594	3.11023	2.27533	2.8537	2.41664	2.90104	1.92496	2.35537
ARSA	3.50909	3.36182	2.95455	3.07894	2.76701	2.77725	4.79013	3.01121	3.57623	1.7427	3.51489	3.86607	3.54148	3.87021	3.5505	4.62912	2.75214	2.3173	3.59921	3.59505	4.20413	2.41466	3.47531	4.08493	4.75696	3.40547	1.56992	4.31075	4.38444	4.53115	3.36845	2.40783	3.61364	4.4099	3.30048	3.42831	2.1344	3.21751	3.35075	3.69297	4.17634	1.94402	3.8488	3.35311	3.31481	2.24687	4.3592	3.20367	3.63917
ARSB	2.20539	3.08174	2.49425	3.07323	3.00855	2.11964	1.99288	3.08906	2.21837	1.79437	3.52793	2.79193	2.63663	3.17143	2.98536	2.25296	3.04644	2.34368	3.42153	2.57178	3.10568	2.7975	3.24072	2.85506	2.71493	3.04813	3.1879	3.38425	3.21942	3.33401	2.49743	2.44902	3.01342	2.8509	3.18779	2.8671	3.08171	2.80318	3.24253	2.35595	2.57923	2.35046	2.99674	2.8394	2.7237	2.84123	2.40409	2.55143	2.52679
ARSD	4.36762	3.08503	3.63878	3.35121	3.41523	4.05112	2.63833	3.6877	3.08976	3.47061	3.77124	4.14289	3.67934	4.6125	3.79444	1.96501	3.32417	3.88957	4.22846	2.7778	4.28089	3.86957	3.61269	4.08763	3.70474	3.07894	3.44772	3.72308	3.55921	4.27502	3.17451	3.99467	3.20451	3.58762	3.90847	2.68594	3.50699	3.46409	3.46897	3.07321	3.96381	2.37786	3.90963	3.96101	3.18185	0.0744194	3.69948	2.91082	4.06541
ARSG	1.17859	2.22313	1.04869	0.521949	1.09482	0.729319	0.183621	0.351134	1.83918	0.284586	1.77126	1.28116	1.78599	1.03612	0.47766	1.37518	1.68715	0.682409	0.602787	0.959852	1.52479	1.42112	2.29367	1.17995	0.544727	2.21581	2.00358	1.11395	1.26037	1.80647	1.61451	0.482816	1.16596	0.810012	0.426828	1.5718	1.33822	0.940754	0.836559	1.69142	1.52086	2.32413	1.58442	0.327672	1.28679	1.69167	0.797449	1.76505	0.842945
ARSK	1.00921	1.30804	2.1246	1.49046	1.9982	1.23714	0.525739	1.90428	1.01241	1.91031	1.43065	1.29115	1.81616	1.71095	1.85181	1.46798	1.71816	2.17851	2.21221	1.67267	1.6595	1.55447	1.28351	1.731	1.25647	0.90161	1.33664	0.873963	1.66623	1.38477	1.27708	2.20239	2.01628	1.17793	1.80981	1.2227	1.7466	1.75049	1.72702	1.86916	1.40181	2.70459	1.25206	2.24649	1.30143	2.23615	1.44295	1.49574	1.63791
ARTN	0.797801	1.07474	2.12371	0.330207	0.830709	1.45862	1.86106	1.40604	1.48843	0.188223	2.82788	3.32198	2.0537	3.01782	2.8623	1.81572	0.623306	0.43979	3.73326	2.35751	2.99604	1.45132	2.96216	2.88449	3.53965	0.84157	0.836153	3.68958	1.42958	2.85026	1.95992	1.93727	3.6357	3.00237	1.38712	2.7394	0.777398	1.78745	2.34478	0.448007	3.09166	0.0780339	3.25758	2.11616	0.527423	1.03083	1.87411	1.28668	0.817975
ARV1	2.60034	2.93541	3.15961	2.79285	3.66142	2.33905	1.22925	3.32039	2.97074	3.41561	3.0805	2.82879	2.97442	3.26546	3.53383	3.42852	2.97671	3.27424	3.25753	3.60077	3.0654	3.02809	3.18782	3.30302	3.1201	2.93606	3.25385	2.91199	3.32834	3.01747	3.30357	3.37383	3.17014	2.32859	3.19281	3.58162	3.45265	3.33427	3.13661	3.45104	2.71679	3.22605	2.93208	3.42059	3.25156	3.13297	3.10177	3.99258	3.02937
ARVCF	1.20269	1.15697	1.58228	2.95333	0.91714	1.87631	1.36473	1.09479	1.07363	2.90197	1.15845	0.414405	3.17677	0.70056	1.09658	3.00192	2.45608	2.36275	2.71079	1.86577	0.970558	0.741387	0.996582	1.91086	0.626846	0.252656	1.35873	0.774721	1.67345	1.07799	2.03684	1.43466	1.65847	1.35186	0.299071	2.13029	1.52238	1.05807	2.22537	3.15069	1.27985	3.1885	1.44413	1.42685	1.86871	2.28054	1.28523	2.08029	1.99278
ASAH1	5.10913	5.38543	5.08604	4.06756	4.9447	4.04405	4.52217	4.30228	5.49308	4.57299	4.96592	5.1988	4.36608	5.33672	4.43207	4.33394	4.87176	5.33318	4.42394	4.03498	5.51399	4.85498	5.40505	4.20833	4.46592	5.2638	4.51453	5.23764	5.69511	5.78004	5.7818	4.5092	3.78569	4.00368	4.77379	4.0666	4.60622	4.6369	5.04366	4.64086	5.20064	5.04669	5.16158	4.93568	4.77788	4.48758	4.44397	4.84685	4.53472
ASAP1	2.85266	4.0907	3.79071	3.53583	4.12858	2.97632	2.50556	3.2877	4.24629	2.70028	4.03175	3.58243	3.84475	4.02766	3.3271	3.50579	4.17772	3.27102	2.911	3.4712	3.59247	4.07813	4.2558	2.76964	3.32103	4.15158	4.17325	3.80128	3.81295	3.82679	4.45163	2.79256	2.74272	2.44163	4.10426	3.75484	3.47125	3.05256	3.88956	3.47979	4.02534	3.66932	3.58688	2.82665	3.94257	3.18564	3.11394	4.15745	3.07935
ASAP2	0.737489	0.598387	2.22156	0.901086	0.473287	0.343887	0.822376	2.27354	1.23149	1.99639	2.47799	1.47118	1.6818	1.6483	1.09891	1.56905	0.87303	0.611517	2.63615	1.67929	0.829469	0.790959	2.64076	1.95036	0.262231	0.694619	1.20406	0.340734	1.35695	1.39995	1.90848	3.20663	1.46666	0.542506	1.54082	0.157692	1.04739	0.417631	2.15411	2.39549	1.04453	0.895065	1.77214	2.81201	0.449203	2.26557	0.753186	0.840939	0.408781
ASB13	2.30406	2.5955	2.91928	1.83867	2.14528	1.97978	1.73035	2.85993	2.79678	2.69236	2.52872	2.45924	3.38243	2.73951	2.49242	2.45514	3.08901	2.6119	2.51661	2.61782	2.907	2.66798	2.70456	2.75721	1.31894	2.43542	2.52179	2.75811	3.00149	2.5362	2.94984	2.87784	2.36705	2.11396	2.43202	2.3591	2.87973	2.70213	3.09897	2.90014	2.54384	2.55782	3.13574	3.08618	2.03183	2.49546	3.13667	2.34284	2.52097
ASB14	1.74802	2.15633	1.57741	2.03554	2.22836	1.25529	1.25484	2.21628	1.67948	1.65255	1.76678	1.43894	1.63869	1.93676	1.72698	1.84862	1.91457	1.91757	1.78733	0.179406	1.502	1.7544	1.88362	1.63397	1.27759	1.46734	2.0566	1.28042	1.34342	1.4647	1.38797	2.13555	2.07429	1.27421	1.44992	1.69254	1.87978	1.77707	1.88571	1.55305	1.81703	2.47008	1.40055	1.9508	1.64676	1.38652	1.06754	1.36742	1.3201
ASB16	1.4902	1.6711	1.18986	1.14827	1.42356	0.995108	0.779459	1.10174	1.1045	1.35956	1.31613	1.11916	1.87999	1.94103	0.918321	1.65234	1.80292	1.85085	1.42128	0.449382	1.64186	0.961316	1.52696	1.62688	1.50426	0.874943	1.49744	1.29143	1.44854	1.75581	1.31603	1.332	1.57201	1.2381	0.926679	1.53183	1.60543	1.64025	1.31946	1.43852	1.60437	1.80936	1.43664	1.22385	1.58892	2.20233	1.54748	1.22057	1.53002
ASB1	2.12241	2.66231	2.43087	2.38041	2.31934	1.64834	1.25453	2.18511	2.205	1.98445	2.60607	2.44134	2.33627	2.64801	1.90792	2.28441	2.88632	2.62033	2.35927	1.98068	2.53487	2.36345	2.51212	2.61372	1.91985	2.15862	2.42529	2.2157	2.67858	2.84733	2.32541	2.23323	2.21913	1.59357	1.81573	2.27786	2.63865	2.40495	2.22431	2.28109	2.74978	2.88034	2.49751	1.94399	2.29657	2.48622	2.46426	2.55135	2.01145
ASB3	3.81846	3.6751	3.94563	3.40303	3.80444	3.48095	3.18193	3.67917	3.30466	3.40146	3.34073	3.26866	3.69044	3.80966	3.57987	3.31948	3.3652	3.56978	3.29946	3.20406	3.13571	3.41918	3.47245	3.31537	3.61436	2.48096	3.39562	3.4374	3.52565	3.39506	3.2531	3.63372	3.52723	2.5426	3.30324	3.26817	3.4706	3.61554	3.63648	3.53845	4.05994	3.6367	3.45014	3.87494	3.54005	3.40549	3.16733	3.45885	3.35458
ASB6	2.47858	2.60237	2.7391	2.73423	2.56185	3.08341	2.24727	2.71408	2.6712	2.74539	2.46627	2.64802	2.81739	2.78276	2.43892	3.06021	3.01895	2.62224	3.07713	2.4268	2.81171	2.34339	2.36462	2.62178	2.84501	2.38789	2.64792	2.83041	2.98932	2.92941	2.73949	2.59112	2.84347	2.56427	2.09039	2.84498	2.86031	2.67196	2.7074	2.83515	2.98591	2.49048	2.80363	2.48813	2.72056	2.90461	2.78536	2.9329	2.708
ASB7	2.03681	2.96038	2.88231	2.17188	2.65314	1.66506	2.3624	2.64097	2.69265	2.71164	2.62917	2.4319	2.65285	2.81001	2.37499	2.72564	2.56972	2.8401	2.65731	2.25443	2.71527	2.49592	2.77743	2.50747	2.08871	2.26545	2.62087	2.02436	2.66785	2.63347	2.66433	2.63112	2.29813	1.88174	2.85476	2.45954	2.56177	2.54379	2.53893	2.42228	2.43359	2.97746	2.58365	2.79662	2.22206	2.72438	1.93981	2.60219	2.64677
ASB8	3.41918	3.64499	3.4414	3.22848	3.57796	2.90825	3.31649	3.18077	3.18626	3.41394	3.35106	3.47647	3.21555	3.66865	3.37189	3.39604	3.28987	3.66583	3.51126	3.00602	3.42831	3.48881	2.78616	3.18515	3.04614	3.42616	3.74939	3.19916	3.29647	3.51546	3.35796	3.46174	3.3042	2.74731	3.56062	3.27576	3.27472	3.31064	3.03483	3.32541	3.12831	3.72455	3.33645	3.48709	3.10995	3.64181	3.18086	3.49592	3.12524
ASCC1	2.70542	3.78983	3.49185	3.39462	3.35318	2.71835	2.86872	3.33914	3.07305	3.61213	3.06025	2.91671	3.40248	3.29602	3.4665	3.70195	3.4524	3.25573	3.13087	3.12949	3.78786	3.15866	3.1713	3.27348	3.43708	3.16335	3.21504	3.2804	3.20489	3.36783	2.86112	3.38768	3.03676	2.51134	3.40567	3.16035	3.30347	3.32163	2.99985	3.23232	3.43804	3.5125	3.10122	3.4218	2.75117	3.37193	3.20559	3.43857	3.41179
ASCC2	3.37386	3.62152	3.62066	3.42026	3.52656	3.9341	4.15967	3.34145	4.04714	3.59121	3.71875	3.59897	3.88308	3.63455	3.53201	4.37623	4.02657	3.65297	3.7905	3.79514	4.01497	3.43237	3.6986	4.00072	3.91323	3.68251	3.64718	4.03775	4.07667	3.96642	3.95283	3.63115	3.78004	3.82843	3.38269	4.09786	3.81351	3.8302	3.89716	3.91463	3.83197	3.57121	3.9761	3.33401	4.00441	3.88684	4.03074	4.19437	3.72532
ASCC3	1.99689	3.39826	3.60496	3.35807	3.51725	1.75305	2.09154	3.6125	3.01039	3.55626	3.27902	2.80761	3.24673	3.29167	3.33605	3.06403	3.69052	3.04813	3.17211	3.12524	3.50089	2.89444	3.34041	3.10283	2.5363	2.30739	2.98936	3.1413	3.24734	3.2887	3.22645	3.26333	2.93774	1.99917	3.10153	3.22777	2.94537	2.90532	3.17133	3.23202	3.04097	3.91776	2.84313	3.34044	2.692	3.91755	2.60648	3.40874	2.94324
ASCL2	2.72379	1.92368	0.639855	0.319873	1.18935	1.32769	1.23856	0.987052	2.10149	1.32868	0.417979	1.60066	1.01058	1.15499	0.460166	3.31588	1.74366	2.18301	1.511	1.44358	1.62953	0.616179	0.680413	1.96447	2.88307	1.65223	1.60032	1.349	1.69758	1.81587	1.66713	0.740117	1.82818	2.2683	1.95585	1.09061	2.10049	2.22943	0.319874	2.57961	1.71839	0.713664	2.50552	1.61	0.675468	0.25289	1.85205	1.32611	1.31156
ASF1A	2.82601	3.78975	4.05324	2.97595	3.53372	1.7128	1.33333	3.20542	2.87317	3.64519	3.52468	3.42081	3.33279	3.22894	3.43539	3.26156	2.84006	3.61981	2.9952	2.77147	3.15238	3.05265	3.62132	3.36966	2.9274	2.72451	3.47295	2.54309	2.98288	3.0041	3.38724	3.61492	3.08303	1.86212	3.17548	3.29706	3.39948	3.27613	3.46391	3.37584	2.68217	3.86304	2.91973	3.5394	3.06034	3.48914	2.59616	3.73038	3.39073
ASF1B	1.80312	3.32623	3.16066	3.59166	3.17307	2.65322	1.9524	3.26464	3.84193	2.26385	4.24	2.67917	3.38957	3.11757	3.39187	2.53536	3.35621	2.77284	2.88004	3.49455	3.90715	3.8497	3.69213	3.65984	2.3272	3.65234	4.51107	3.94883	3.56878	3.24366	3.33813	3.04129	4.19374	2.60624	3.74614	3.76323	3.70317	3.44848	3.59475	3.39839	2.90429	3.23114	2.91941	2.97274	3.47434	4.37668	3.50183	3.50041	2.80554
ASH1L	3.00332	4.2744	4.12394	4.16978	4.16014	2.78184	2.19237	4.22681	4.11443	4.41309	3.81103	4.15431	4.14813	4.20871	3.54547	4.62093	4.38329	4.23293	4.12456	3.16341	3.92037	3.57555	4.17024	3.57844	3.17823	3.23015	4.06577	3.50445	3.90121	4.13902	4.22978	4.30899	4.47224	2.95219	4.00474	3.80937	3.92656	3.69059	3.9527	3.91997	4.50789	4.79627	3.92306	3.84042	3.72003	4.23924	2.37901	4.18543	3.63317
ASH2L	3.49553	4.06953	4.31461	3.78871	4.26762	3.26496	2.49737	3.90829	3.92245	3.83597	4.23194	3.95987	4.0386	4.09765	4.03545	4.06812	4.37753	4.72823	3.93235	3.97684	4.02681	3.9215	4.19824	4.15559	3.66955	3.77443	4.31579	3.95786	3.98267	3.95138	4.72085	4.23493	3.79311	3.32371	4.11755	4.08245	4.04866	4.17281	3.93861	4.12301	3.77835	4.19065	3.8279	4.22042	3.62758	3.9558	3.78313	4.45102	4.00098
ASL	2.58563	2.48305	2.80806	1.74218	2.51116	3.28579	3.69965	2.72628	3.11335	2.87864	2.99247	3.43703	2.53996	3.30919	3.01373	2.67093	3.08671	1.95935	3.33051	3.42543	4.2204	3.37381	3.22518	2.53582	2.87876	3.15712	3.05244	4.04294	3.34281	3.78781	2.53254	2.84786	2.90688	3.24083	3.42027	3.16423	2.86488	2.8149	3.05338	2.84678	3.94904	2.42868	3.65614	2.89733	2.93536	3.36877	3.59026	2.33188	2.94603
ASMTL	2.74817	2.79169	2.63414	2.80545	3.11624	3.18985	3.47144	2.49531	1.96201	2.72431	2.50244	2.43919	3.70772	2.87638	3.02392	3.03047	3.18822	2.87995	3.57585	2.62768	2.98205	2.44645	2.52337	3.37605	3.00813	2.66485	2.85949	3.32778	3.19051	3.04023	2.96168	3.10992	3.00414	3.121	2.64525	3.33871	2.856	3.31708	2.7647	3.90396	3.29547	2.20013	3.17212	2.6568	1.84394	3.20178	3.24795	2.85269	3.25556
ASNA1	3.33748	4.18728	3.83214	4.11165	3.97855	4.27507	4.03375	3.89785	4.15797	3.86877	4.05493	4.00489	4.11335	3.94252	4.12845	4.10555	4.14572	4.05223	4.54402	4.28544	4.41329	3.86416	4.08545	4.36295	4.34934	4.27224	4.23376	4.48538	4.31194	4.3156	4.13384	4.02612	3.85454	4.28171	3.70042	4.30933	4.17632	4.33409	4.17194	4.19683	3.93363	3.53705	4.36973	3.90458	3.92515	4.79445	4.67868	4.20119	4.28069
ASNSD1	3.09275	3.77886	3.99396	3.37264	3.78608	2.99805	2.15959	3.68889	2.84043	3.72076	3.26047	3.34657	3.39898	3.47071	3.80462	3.33396	3.38533	3.64332	3.59909	3.13229	3.41873	3.46167	3.46353	3.15859	3.1562	3.28924	3.54335	2.90741	3.33912	3.26642	3.66073	3.73261	3.27776	2.6112	3.83488	3.4043	3.46452	3.46567	3.38408	3.27053	3.31634	4.05583	3.25008	3.80955	3.15643	3.7312	3.02062	3.90222	3.59174
ASNS	4.70767	2.29219	3.71006	2.31239	3.23012	2.40337	3.33374	3.43281	2.45883	3.2139	2.02125	1.88342	2.67296	3.23886	2.99469	3.15495	3.41205	3.65523	3.42528	3.21382	2.83452	1.37037	2.73534	2.39235	3.61119	2.84988	2.17917	2.79099	3.12702	2.76883	2.8029	3.24351	4.01254	3.43599	2.05489	3.28765	3.5687	3.4546	2.99051	3.40379	3.23165	2.8535	2.75677	3.80879	3.3806	2.74944	3.19743	2.89485	2.95917
ASPHD2	1.04474	1.91794	0.587996	1.88527	1.14305	0.67461	1.44687	0.726303	1.79162	0.846677	1.5068	1.81302	2.26879	1.24764	0.998384	2.41294	1.71157	1.08889	2.1335	1.22278	1.41567	1.09613	2.08494	0.790404	2.09545	1.31676	1.77119	1.3354	2.12807	1.60752	1.80796	0.658836	0.934271	0.94232	0.918961	1.92663	1.36688	1.18091	1.63264	2.29013	1.62403	2.12104	1.94051	0.66375	1.49522	2.3256	1.61958	1.46232	1.05387
ASPH	3.64351	3.95709	4.23575	4.2699	3.87867	3.02515	2.50256	4.09443	4.16419	4.16091	3.89066	3.74182	3.48133	4.25914	3.62423	3.43737	4.4358	5.04878	4.77439	2.64839	3.73844	3.82941	4.02127	3.68077	2.58184	3.39536	3.37471	3.98763	3.5957	3.78843	4.13477	4.48701	3.9792	3.38736	4.03996	3.35827	3.71332	3.70697	3.96936	2.96227	4.39878	1.08117	3.32669	4.01549	3.60236	3.17548	2.59884	3.81204	3.44275
ASPM	0.84248	2.87282	3.11799	3.52473	3.40695	1.25534	0.546456	2.39772	3.40678	1.61468	3.64461	1.36798	2.72968	2.24145	2.7662	2.58731	2.84114	2.28385	2.42912	3.05976	1.83215	2.60117	3.42493	3.22231	1.49333	2.23794	4.2458	2.83639	2.43619	2.20993	3.04169	2.92919	3.30405	1.66919	3.35353	3.27301	3.20914	2.8466	2.67682	2.81824	2.19251	3.6303	1.00135	2.73069	3.22415	2.34517	1.78853	3.44408	2.2461
ASPN	0.717139	1.18984	1.3262	1.84449	1.94603	0.397285	0	2.23442	1.71952	1.25701	1.64289	1.19267	1.27325	1.5883	1.46326	1.38153	1.73386	1.55878	1.05298	0.940768	1.20895	1.56857	1.96994	1.40483	0.143693	0.542524	2.18173	0.941092	1.12092	1.26085	1.58888	1.80503	1.85579	0.208619	1.52572	1.40732	1.45089	1.21701	1.62222	1.33699	1.60985	2.43803	0.8943	1.29035	1.36198	2.09739	0.187692	1.49011	1.04578
ASPRV1	0.916514	1.23151	2.09903	1.72468	1.28986	1.08499	0.605797	1.04481	1.71256	1.80971	1.04122	1.73246	2.67637	1.25803	0.669047	2.274	1.35908	1.42761	0.826446	0.80363	1.05062	0.838739	1.11639	1.3238	2.01159	1.47524	1.3048	0.624379	1.33747	0.978547	1.69849	1.44621	0.571424	0.685106	0.982433	1.87547	1.20568	1.69012	1.4854	2.16243	1.80449	1.2797	1.34438	0.904438	1.48189	1.40069	0.876907	2.14095	1.70133
ASPSCR1	2.40654	2.85438	2.50208	2.4459	2.15753	3.20265	3.52981	2.37065	2.5022	2.28834	2.58118	2.78692	3.18841	2.52694	2.74808	3.00058	2.92522	2.96503	2.40057	2.8564	2.90205	2.27626	2.86782	2.8125	3.4512	2.84435	2.90317	3.27594	2.92994	2.85809	2.89868	2.51575	2.47716	2.78002	2.27964	3.21189	2.96655	2.87929	3.01087	3.251	2.92476	2.07941	3.08685	2.36621	2.88116	3.67948	3.19541	2.98049	3.1388
ASRGL1	3.34941	1.71368	0.0961887	1.96053	2.38992	2.90764	2.70355	2.76477	3.37957	0.291658	2.16807	2.52278	2.3625	3.46139	1.68273	1.43135	2.27314	2.54921	0.561323	2.94533	3.16881	3.06278	0.685659	1.99299	2.30463	2.3019	4.02392	3.5907	2.80676	3.00247	3.31314	1.98549	2.91675	1.73995	3.06637	0.698989	3.22954	2.95738	1.10473	3.30491	3.57756	2.1555	3.14613	3.27822	2.87543	1.08729	2.97643	1.9266	1.66167
ASTE1	1.81715	2.71679	2.74129	2.50645	2.16865	1.53566	1.19594	2.15113	2.0902	2.46423	2.25419	2.15238	2.21142	2.44417	2.43055	2.37735	2.28364	2.20793	2.40204	1.50159	2.48427	2.25959	2.25973	2.16612	1.31529	2.02555	2.49124	1.69026	2.38675	2.62221	2.32342	2.38036	2.09841	1.5377	2.4341	2.11149	2.25067	2.45257	2.04834	2.34777	2.12236	2.68251	2.2338	2.54986	1.86442	2.35615	1.75412	2.3194	2.12543
ASXL1	3.83578	4.02224	4.28776	4.18008	4.14441	4.25063	4.05085	4.36384	3.78415	3.98585	3.83392	3.70651	4.38908	3.93903	3.89513	4.42334	4.17591	4.34651	4.19031	4.04815	3.81676	3.56122	3.98595	3.88183	3.71992	3.68635	4.14894	3.82089	3.97711	3.95323	4.05984	4.17111	4.08725	3.66516	3.86392	4.12643	3.92943	3.92858	4.02169	4.02648	4.46234	4.5878	3.70581	3.9948	3.98986	4.05691	3.54707	4.21342	4.00713
ASXL2	1.86622	3.82077	3.57085	3.37048	3.31597	1.94352	0.684424	3.38382	3.44412	3.47294	3.30045	3.19709	3.42276	3.50166	2.71616	3.50006	3.54417	2.78681	3.10647	3.31679	3.56952	2.99317	3.52229	3.12623	2.73185	2.64693	3.20002	3.21369	3.46131	3.61222	3.27214	3.15243	2.77507	2.5049	3.49523	3.15782	3.14043	3.06103	3.30654	3.24113	3.77501	3.78519	3.25776	2.98405	2.69399	4.05371	2.08093	3.7786	2.84884
ATAD1	2.80896	3.81303	4.23552	3.47884	4.0447	2.33098	2.48038	3.89327	3.25541	4.07904	3.68873	3.42632	3.60416	3.63585	3.80914	3.55669	3.68519	3.8138	3.49253	3.2256	3.25245	3.23482	3.73654	3.34487	3.0394	2.91103	3.55166	2.97717	3.4039	3.12754	3.94547	3.99753	3.49987	2.44004	3.36142	3.08201	3.60793	3.57009	3.61675	3.51747	3.35915	4.12395	3.22114	3.84055	3.0704	3.77818	2.83719	4.05379	3.55131
ATAD2B	2.04954	3.49257	3.12101	3.17957	3.0213	1.95406	1.92769	2.77	2.98323	2.86357	3.08337	2.93303	3.03472	3.08484	2.8421	3.18741	3.31429	3.36297	2.9072	2.43682	3.05932	2.53808	3.37211	2.83355	2.06801	2.12389	3.0279	2.54874	2.85677	3.14437	2.78012	3.08087	2.64323	1.85616	2.87294	2.7912	2.93154	2.94634	2.96905	2.78505	3.45724	3.44017	3.04666	2.92388	2.95122	2.83608	1.89951	2.89651	2.47655
ATAD2	2.43518	3.7864	4.06611	3.67443	4.06087	3.01322	2.73688	4.09297	3.6025	2.94633	4.169	2.69978	3.23024	3.7161	3.73898	3.48199	4.0023	3.71386	4.05314	3.66766	3.64404	3.74198	3.75389	3.51581	2.32144	3.19389	4.55493	3.63163	3.40753	3.26891	3.9663	3.66647	4.0961	2.65166	4.14209	3.6234	3.76283	3.6321	3.58732	3.40221	3.54858	4.06138	2.885	3.95046	3.798	4.14915	2.62005	3.92231	3.08401
ATAD3A	2.28576	2.31487	2.9544	2.57103	2.74576	3.25545	3.34277	2.89803	2.78591	2.73014	2.61021	1.89967	2.96564	2.45673	3.286	3.34071	3.39067	2.40754	3.07569	3.29438	3.07754	2.32334	2.65456	3.33168	3.35326	2.85906	2.77922	3.29823	3.19335	2.39136	3.10508	2.72945	2.90055	3.14472	2.08969	3.52292	3.22127	3.26388	3.18348	3.54904	2.92627	2.00103	2.89938	2.40123	3.01116	3.41916	3.56106	3.68964	3.14439
ATAD3B	2.98479	2.69273	3.05234	3.02592	3.04392	3.37538	4.02079	3.0169	3.15289	2.87685	2.72588	2.52996	3.16906	2.75734	3.2674	3.83872	3.81282	2.83648	3.27388	3.11805	3.0092	2.43019	2.67158	3.49897	3.71297	2.62193	2.43504	3.16976	3.25428	3.06046	3.27212	2.60514	3.35275	3.43042	1.91663	3.84962	3.36233	3.48043	3.45492	3.60108	2.54708	2.45332	2.95316	2.54445	3.39053	3.48242	3.53219	3.66322	3.44762
ATAD5	1.8825	3.08523	3.18366	3.28379	3.50715	2.1471	1.20975	3.04995	2.57438	2.81418	3.25939	2.21022	2.79709	2.74309	2.87598	1.8291	3.19845	3.23095	2.50179	2.81473	2.8058	2.74778	3.13729	2.91199	1.5872	2.17678	3.56216	2.53486	2.49856	2.51376	3.28476	3.13521	3.51904	1.81258	3.1411	3.2211	3.0685	3.03075	2.95929	3.00721	2.9439	4.28066	2.08445	2.95635	3.02087	2.50274	1.70128	3.1808	2.54396
ATE1	2.01746	3.10356	3.39813	3.099	3.07578	1.96849	1.60171	2.97681	2.67894	3.02439	2.96351	2.62786	3.02691	2.91331	2.71705	3.29097	3.09767	3.21885	3.19208	2.55159	2.76268	2.43371	2.89766	2.73575	2.06232	2.44283	2.68882	2.28408	2.80548	2.83347	3.09616	3.12399	2.68276	2.32893	3.02766	2.68357	2.68783	2.88063	2.94896	2.52218	2.58185	3.70079	2.61396	3.24052	2.19294	3.19734	1.58688	3.29201	2.79989
ATF1	2.81059	3.92284	3.74448	3.21494	3.72625	2.32631	1.27058	3.47975	3.35743	3.56807	3.6797	3.70749	3.12168	3.55515	3.48712	3.09209	3.04334	3.43333	3.00665	3.1273	3.16982	3.41639	3.69504	3.05684	2.81006	3.34945	3.7212	2.95648	3.29205	3.182	3.4631	3.54104	2.95157	2.29836	3.79933	3.01991	3.32788	3.16611	3.26589	3.28181	3.07258	3.54016	3.1988	3.76664	3.11913	3.58023	2.64953	3.59491	3.1919
ATF2	2.48676	4.01161	4.02517	3.74435	3.57772	2.51406	3.07391	3.82917	4.00968	3.80359	3.85501	3.38494	3.93307	3.85674	3.52922	4.07617	4.12247	3.93838	4.05662	3.39891	4.12345	3.18541	3.7205	3.64062	3.01143	2.94033	3.72485	3.29626	3.70946	3.98036	4.0638	3.98409	3.28732	3.05073	4.0346	3.55889	3.66869	3.73005	3.81037	3.40931	3.66187	4.45916	3.68861	3.94555	2.94269	4.19298	2.55716	4.05736	3.61969
ATF3	1.61789	1.22491	2.79288	3.89894	2.22896	4.24432	3.70103	3.75669	2.95254	1.73091	2.50735	2.16817	2.63422	1.92301	3.47171	1.92626	3.37335	3.31701	1.98424	1.68209	1.68349	1.95082	2.5441	3.94791	2.35187	1.53099	0.965909	1.64581	3.25103	1.86198	2.71801	3.26265	2.59282	1.73768	1.38798	1.68481	2.85945	1.97225	3.13186	2.4781	1.66661	2.27118	2.06544	1.60845	3.3547	3.23549	2.31676	2.33636	1.73654
ATF4	6.12621	5.80605	6.13212	5.83594	5.76964	6.86169	6.38426	6.1796	5.58123	5.96102	5.47428	6.03363	6.0808	5.97464	5.83718	6.59616	6.09608	5.9076	6.25592	5.63353	5.645	5.45482	5.52545	5.66228	6.32655	5.80226	5.4907	6.1218	5.84832	5.65866	5.93591	6.07553	6.16078	5.92289	5.27638	5.65787	5.86926	6.13606	6.11367	5.9268	6.52456	5.53064	5.85137	5.79632	5.79375	5.73948	6.01198	6.08355	6.05839
ATF5	2.2927	2.56082	2.63311	2.21798	2.59081	2.798	2.64433	3.42083	2.86982	2.25991	2.65718	3.26794	3.08347	3.08992	2.56312	2.06152	2.67576	1.76462	2.44688	2.56585	2.63553	2.81688	2.61221	2.29128	3.41704	2.68426	2.20667	3.04842	3.64196	3.4928	3.08841	2.42694	2.63227	2.08223	2.12124	2.54952	2.54921	2.85665	2.70934	2.953	3.39877	1.90347	3.47503	2.03625	2.54703	2.73476	2.88307	3.36759	2.57488
ATF6B	4.83877	5.12255	5.06731	5.10167	4.89832	5.26394	5.15438	4.92632	5.02714	5.09282	5.17684	5.33282	5.33906	5.1868	4.92268	5.29165	5.18355	5.17965	5.33912	4.92539	5.31745	4.63674	5.23685	5.33204	5.48624	4.99286	5.12689	5.63025	5.44977	5.39172	4.91912	5.06244	5.11809	5.03989	4.92472	5.22564	5.26427	5.3726	5.17683	5.48563	5.28713	4.89691	5.38553	5.22012	4.85453	5.2938	5.46677	5.11305	5.09724
ATF6	3.52659	4.53131	4.63273	4.05936	4.21972	3.27507	3.3786	4.20544	4.27143	4.07812	4.28027	4.31765	3.97292	4.60994	4.20241	4.65971	4.43702	4.36621	4.55811	3.64457	4.52225	4.01333	4.33249	3.91724	3.58076	4.03226	4.24125	4.34377	4.33176	4.70565	4.39256	4.30559	3.75495	3.68074	4.44992	4.05414	4.00494	4.05823	4.18139	4.22157	4.08426	4.72349	4.18777	4.41386	3.55068	4.38587	3.6294	4.47501	4.03545
ATF7IP2	2.77113	2.07711	3.56168	2.85525	3.33004	1.81935	1.83923	3.40408	2.71272	3.95914	2.76393	2.14293	3.25557	2.93565	3.60641	4.10025	2.70362	3.09117	2.79717	2.84471	2.50535	1.70831	2.65785	2.87771	3.23305	1.3959	2.00973	2.07255	2.67219	2.38398	3.38511	3.16933	3.22621	2.2149	0.890532	2.88695	2.91595	2.85398	3.02637	3.10453	2.5001	3.74164	2.35206	3.01753	3.04954	3.28715	2.67796	4.06224	3.00773
ATF7IP	3.27678	4.51773	4.376	4.63104	4.41434	2.61964	2.85327	4.11203	4.03201	4.76733	4.11264	3.74474	4.54421	4.39517	3.83407	4.67307	4.27657	3.85293	4.02966	3.98837	4.31466	3.29442	4.26296	4.43473	3.61749	3.45219	4.36813	3.69067	4.27763	4.54113	4.71925	4.33737	4.04163	3.24259	4.38577	4.20461	4.15565	4.18785	4.20507	4.49193	4.18475	4.91962	4.24503	3.92802	3.59736	4.1718	3.06252	4.51157	4.16867
ATF7	2.93924	4.41491	4.3744	3.80154	3.94164	3.09353	2.76066	3.87628	4.09775	4.08837	4.13419	4.24424	4.41376	4.0931	3.7588	4.36802	4.18304	4.17447	4.17489	2.95166	4.35612	3.66577	4.11228	4.00802	3.4316	3.77417	3.82384	4.09679	4.28085	4.57736	4.14469	4.0964	4.00986	3.49436	4.02651	3.91594	3.78007	3.87795	4.10503	4.07329	4.52299	3.93863	4.18518	3.80522	3.63953	4.09986	3.29726	4.04409	3.87407
ATG10	2.04733	2.60293	2.41811	1.97406	2.61749	1.6377	1.2047	2.13952	1.2747	2.04697	2.1694	2.60736	2.32491	2.45722	2.58312	1.6938	2.34506	2.40049	2.66392	1.52575	1.55252	2.39366	2.43369	2.13923	1.43837	1.80113	2.37867	1.67566	1.78404	2.1996	0.986869	2.80839	2.39937	1.53153	2.52736	2.15549	2.36483	2.15742	2.42188	1.69034	2.53692	3.14022	1.71692	2.20023	1.59306	2.23731	1.75575	1.84701	1.80566
ATG12	3.08256	3.75871	3.71478	3.4294	3.63879	3.15845	2.64562	3.56066	2.72424	3.46959	3.3668	3.58489	3.34195	3.73118	3.33966	3.37095	3.27244	3.59762	3.32426	2.59545	3.41093	3.46294	3.54082	3.11434	3.03788	3.04047	3.47312	3.27052	3.32475	3.46331	2.9025	3.68755	3.19881	2.76309	3.55805	2.98302	3.4226	3.46111	3.30721	3.00007	3.59551	3.88199	3.17971	3.69225	3.21576	3.43354	2.83274	2.88734	3.2511
ATG16L1	2.44853	2.8799	2.82906	2.6817	2.83925	2.36209	2.91165	2.59382	2.91824	2.58211	2.75991	2.33548	2.68138	2.88132	2.72453	3.08944	3.12408	2.79689	2.84961	2.87459	3.01875	2.41256	2.66388	2.71199	2.81955	2.28834	2.7104	2.70466	2.94392	2.9566	2.8573	2.48318	2.64244	2.37946	2.21772	2.49717	2.87738	2.9647	2.80467	2.77973	3.00556	2.77649	2.74844	2.57851	2.89783	2.9429	2.58922	3.3046	2.6986
ATG16L2	6.20363	6.16776	5.44684	5.51082	5.63258	5.60405	5.52103	5.38244	5.89008	5.59184	5.75889	6.24997	5.96051	6.43088	4.75525	6.64358	6.24149	6.09095	6.05661	4.57316	6.09462	5.40652	5.84021	6.18169	5.80318	5.29356	5.88592	5.80158	6.43284	6.44004	6.38261	5.61921	5.77484	5.85788	5.29736	5.52409	6.38388	5.91814	6.05471	5.63193	6.73112	5.96551	6.2002	5.87188	6.07233	5.90269	5.88717	5.40308	5.59322
ATG2A	2.53495	2.49002	2.24339	2.83478	2.24054	3.2242	3.63302	2.43709	2.64753	2.62999	2.49768	2.47066	3.16086	2.75165	2.22222	3.76353	2.92928	2.82479	2.86049	3.06218	3.19781	2.11854	2.63647	3.77985	3.04037	2.50426	2.43978	2.99706	3.23401	3.38062	3.2444	2.84517	2.46537	2.82844	2.12996	3.19105	2.97888	2.84596	3.03715	2.99763	3.28644	2.28509	3.27879	2.40462	2.8143	3.00396	3.09881	3.50193	2.7509
ATG2B	2.54258	3.40005	3.14471	3.34315	3.14879	1.87238	1.66819	3.11945	2.72131	3.304	2.71907	2.6464	3.17227	3.12283	2.2631	3.84901	3.23835	3.19811	3.16525	2.58131	2.95683	2.52832	2.6698	2.95092	2.4225	1.97939	2.76171	2.39947	2.91928	3.11078	2.87479	3.31819	3.00384	2.56049	2.97346	2.92855	2.83068	2.91053	2.78166	2.96074	3.38565	3.87986	2.73385	3.17679	2.745	3.03776	1.90748	3.39336	2.71241
ATG3	4.00014	5.20418	4.76507	4.1715	5.04342	4.42259	4.78173	4.5064	4.97688	4.42227	4.99803	5.50589	4.4878	5.35162	4.85663	4.09683	4.24209	4.20224	4.45136	4.72257	4.96348	5.62008	5.18203	4.34311	4.39317	5.34472	5.23754	5.70586	5.34023	5.28449	4.66929	4.59598	4.31409	3.71145	5.62308	4.51378	4.72587	4.70347	4.71158	4.47641	5.0191	4.39037	5.10079	4.83551	4.84342	5.24718	4.65361	4.81015	4.43093
ATG4A	2.48878	2.73235	2.52722	2.60936	2.80355	1.76555	2.00948	2.46921	2.38293	2.33556	2.34246	2.57006	2.50444	2.98215	2.43646	2.34709	2.51883	2.47294	2.57062	2.68477	2.78874	2.55965	2.48583	2.26606	2.69317	2.19034	2.75941	2.77112	2.71545	2.62618	2.71915	2.34745	2.53264	1.96835	2.71139	2.82158	2.60431	2.61225	2.39718	2.5736	2.61041	2.9471	2.48829	2.84331	2.85498	2.44609	2.30816	3.31967	2.3445
ATG4B	3.54491	3.61503	3.58762	3.54409	3.34803	3.83273	4.16622	2.99326	3.83027	3.36321	3.40952	3.52505	4.0659	3.68243	3.15696	4.07098	3.68722	3.71757	3.84144	3.48278	3.90035	3.19132	3.29219	3.83784	3.86385	3.11399	3.44606	3.78761	3.99675	3.95771	3.7537	3.37423	3.74141	4.02142	2.73994	3.76852	3.94623	3.93812	3.81486	4.01895	4.28207	3.45557	3.77921	3.15425	3.53092	3.8848	4.04588	4.13841	3.87109
ATG4C	2.28375	3.64776	3.71778	2.9969	3.5015	2.42116	0.922515	3.27575	3.36615	3.2154	3.45465	3.3201	3.12679	3.11008	3.40201	2.94412	3.21782	3.64311	3.1021	2.77867	3.20803	2.91538	3.46126	3.05693	2.90228	2.82078	3.20556	2.52467	3.17098	3.30806	3.16464	3.37781	2.87667	1.91237	3.32944	2.9225	3.07115	3.43957	3.28396	3.03673	2.68884	3.65785	2.9861	3.50406	2.68164	3.30597	2.64966	3.43187	3.07769
ATG4D	2.8576	3.00922	2.47437	3.42371	2.86142	3.52995	4.5337	2.59702	2.83991	2.55809	2.4993	2.53604	2.96865	3.03735	2.20561	3.5191	2.99555	3.20424	2.87022	3.09567	3.14063	2.53687	2.41233	3.09641	2.99102	2.82877	3.16179	3.06288	3.0174	2.72384	2.72185	2.88561	3.05414	3.36098	2.10969	3.35204	2.99028	3.20486	2.69681	2.88037	3.45219	3.59962	3.11225	2.58615	3.57767	3.36884	3.14694	3.99168	2.3849
ATG5	2.77131	3.44045	3.3597	2.75419	3.15701	2.77807	2.31235	3.12762	3.03077	2.90951	3.0948	2.91377	3.01751	3.16735	3.19091	2.79208	2.98281	3.118	3.10747	2.67993	3.26449	2.98628	3.15162	2.78499	2.97633	2.95896	3.12124	3.14636	3.21599	3.26979	3.13303	3.02852	2.71141	2.31838	3.17522	2.82414	3.04514	3.00271	3.06257	3.02652	3.01938	3.33928	3.01962	3.11374	2.67453	3.30514	2.65414	3.35355	3.11048
ATG7	2.86041	3.11217	3.13574	2.14033	2.93045	2.33529	2.45868	3.07643	3.23542	2.59502	3.15211	3.7713	3.1791	3.66361	2.87135	2.42487	2.96475	2.28471	3.22122	2.73284	3.48741	3.12581	3.58609	2.77317	2.48724	3.05595	3.30763	3.54749	3.43766	3.76519	3.35968	2.98585	2.92261	2.69258	3.47579	2.68938	3.1789	2.67863	3.20835	2.71347	3.42381	2.49014	3.39572	3.06885	3.24481	3.11903	3.14492	2.77725	3.08475
ATG9A	2.93547	3.74359	2.85128	3.63849	2.90401	1.94996	2.95528	2.12161	3.18729	3.57447	3.17375	3.28839	3.69415	3.34002	2.73511	3.75972	3.33897	2.73724	3.31571	3.23714	3.69347	3.21451	3.48943	3.15358	3.37442	3.33495	3.03477	3.27362	3.96212	4.03255	3.83327	3.03279	2.76207	3.4431	2.91358	3.92569	2.76175	2.77724	3.3201	3.81501	3.62939	3.77849	3.79162	2.53041	3.54662	3.92003	3.03853	4.21256	3.3224
ATHL1	3.76519	4.00341	2.71709	3.5935	2.79498	3.41143	4.34531	2.46231	3.60883	3.70572	2.05639	3.07678	2.93221	3.06793	2.45494	5.08961	4.43858	3.69051	3.89296	2.88373	3.81355	2.60232	2.27083	4.16229	4.58007	2.97695	2.62825	3.76249	4.19127	3.99369	3.54924	2.52562	4.27274	3.97588	2.55833	4.0035	3.53963	3.43065	3.02525	4.71069	4.15499	5.32291	3.78277	2.16601	4.2811	4.03368	3.55812	3.65892	4.43479
ATIC	3.34641	3.85891	4.61387	4.05472	4.48251	4.26362	3.74871	4.48873	3.99638	4.38168	4.16231	3.92239	4.43643	3.95097	4.90969	4.25815	4.3566	4.32405	4.13747	4.60646	4.19614	3.78714	4.47772	4.20596	4.42474	4.1556	4.04823	4.27477	4.20258	3.94226	4.3335	4.63376	3.86002	3.26778	4.21825	4.48707	4.50756	4.41162	4.41176	4.54407	3.46022	4.46467	4.0891	4.71374	3.93557	4.63972	4.50482	4.68471	4.36851
ATL1	0.253509	1.6862	1.84023	1.8906	1.82607	1.83426	0.254139	1.7636	0.752013	1.9061	2.03214	1.04801	1.12988	1.25532	1.95169	1.91229	1.59731	2.72647	2.31917	0.784768	2.0275	0.795521	1.32757	1.7114	2.07247	0.716338	3.30768	0.667289	1.02164	1.15705	1.04455	0.989269	0.831342	0.115716	2.03952	1.4625	0.822037	1.70446	2.03066	1.70941	1.42438	2.90673	1.20879	1.73648	0.88016	0.722467	1.13656	1.05024	1.65327
ATL2	3.463	3.78756	4.16781	3.36452	4.03906	3.26028	3.5813	3.74156	3.35552	3.69367	3.57669	3.19789	3.37731	3.71436	3.69098	3.42016	3.55887	3.73005	3.71924	3.07889	3.35064	3.40533	3.64009	3.13178	3.34004	3.14685	3.85555	3.33832	3.44587	3.39904	3.51382	3.60852	3.46266	2.99921	3.64651	3.12061	3.75799	3.66067	3.61839	3.29386	3.96762	4.229	3.17848	3.86506	3.4148	3.62199	2.98793	3.79692	3.44498
ATL3	3.27879	4.41763	4.0606	4.03014	3.70996	2.88197	3.22944	3.7217	4.4624	3.74812	4.53163	3.46556	3.75691	4.14005	3.81978	4.47118	4.29023	3.72519	4.24114	3.6158	4.64577	3.81756	4.42188	4.46535	3.61332	3.87418	4.12212	4.18136	4.06189	4.2245	4.05074	3.62227	3.58921	3.32818	4.50209	3.51392	3.95632	3.86295	4.05636	3.69198	3.69457	4.41887	3.88679	3.79096	3.18822	4.54589	3.15756	3.74273	3.84153
ATMIN	2.75095	3.60839	3.58264	3.49388	3.2676	2.60483	2.64176	3.16917	2.69747	3.2017	3.30597	3.13185	3.16481	3.34517	2.97318	3.30488	3.14237	3.43878	3.30299	2.7335	3.29115	3.01684	3.34317	3.08023	3.11166	3.14901	3.20234	3.14316	3.22737	3.35311	2.61678	3.18971	2.73351	2.66398	3.50498	3.16526	3.17429	3.13452	3.23042	3.30977	3.00646	3.99383	2.95908	3.34491	2.77734	3.63171	2.70384	3.35487	3.06651
ATM	3.0682	4.4899	3.66188	3.82275	3.93781	2.28468	2.23412	3.8758	4.0565	3.61093	3.88092	3.92613	3.7227	4.31661	3.31646	4.68214	3.81186	3.29176	3.69164	3.03503	4.19104	3.92274	4.14314	4.18847	3.32245	3.23454	3.42374	3.46754	4.25658	4.23661	3.99063	3.56516	3.80619	2.96463	3.71986	3.84792	3.52229	3.52964	3.65156	3.68618	4.33851	4.33575	3.93773	3.72603	3.94934	3.51688	2.6284	4.03767	3.82439
ATN1	3.25282	4.11914	3.07204	3.90951	1.32689	4.18447	4.73643	3.7414	3.28129	3.8896	4.02608	4.14242	4.73234	3.48633	3.43706	4.29175	4.70371	4.03646	4.47517	3.54275	3.79126	2.99043	3.76973	3.81281	3.55409	3.4531	3.70931	3.61729	4.22601	4.14253	4.30698	3.25995	4.28528	4.20077	3.45003	4.34713	4.00768	1.64082	4.29595	4.69687	4.83493	4.45944	3.9861	3.35813	3.69583	4.03497	3.71388	3.95969	3.43635
ATOX1	4.42299	3.9804	3.55804	3.31706	3.76947	4.28328	5.01371	3.82611	3.07515	2.74598	4.01241	4.06158	3.99837	4.02129	4.5571	3.65446	3.89258	3.64276	4.26647	3.32562	4.01459	3.91958	3.57531	3.85186	3.80782	4.41606	3.86669	4.07569	4.08931	4.18803	3.48346	3.78704	4.0238	4.26999	3.43703	3.68299	3.90402	4.16014	4.11656	3.87782	3.53811	2.61171	3.89614	4.01239	3.92254	3.79918	4.30053	3.25653	3.70499
ATP10A	0.0373299	3.15275	0.619283	3.58805	2.42166	0.219761	0.437331	0.0939419	2.25435	0.11343	2.74306	2.12557	4.05288	0.512778	1.63818	4.14368	2.38509	0.634166	0.488787	0.738104	3.62714	0.845931	1.57095	3.15231	3.25493	2.76829	1.4917	0.884996	2.20763	1.84609	2.9446	0.878446	0.153099	0.325655	1.07615	3.55	1.65509	2.28679	2.76099	3.06265	0.963602	0.341618	1.59993	0.266973	2.08459	3.38837	3.08897	1.8642	0.811549
ATP10D	2.3605	3.43085	3.15038	2.72841	3.19723	1.99234	1.00973	2.56773	2.6499	2.33689	2.81309	2.846	2.9163	3.08774	2.71987	3.33911	3.26132	3.12265	2.6185	2.31937	2.7535	2.25818	2.67908	2.68873	1.73423	2.20434	2.3999	2.30077	3.17464	3.20921	2.65311	3.10675	2.17156	2.07565	2.2091	2.87988	2.44839	3.16769	2.74337	3.10301	3.27337	3.84218	3.15013	2.53033	2.14667	3.6616	2.12512	2.62067	2.62177
ATP11A	3.25452	4.05786	4.12096	2.7787	3.91478	3.03521	2.5644	3.58682	4.44737	3.24038	3.96938	4.31106	4.44115	4.31614	3.3246	4.79973	3.90456	4.13309	4.61429	3.2521	4.63745	3.80892	4.16575	3.46415	3.43836	3.47635	3.97273	4.47765	4.51877	4.66333	3.86269	3.70715	4.27907	3.78861	3.62108	3.76646	4.0565	3.91162	4.08351	3.89229	4.30947	4.56573	4.50926	3.69338	2.76193	4.39652	3.29785	3.533	4.02686
ATP11B	3.25573	4.66264	3.70392	4.75094	4.5122	3.42822	3.81515	4.24541	3.96012	4.53105	4.1525	4.18383	4.09844	4.63053	3.76938	4.11591	4.35348	4.56513	4.06617	3.42589	4.18003	4.12504	4.17781	4.01819	3.67087	3.79677	4.11757	4.14187	3.88625	4.05345	4.40099	2.86676	3.88192	3.38725	4.43598	4.04911	4.01777	4.02942	4.05091	2.83778	4.21697	3.9431	3.78051	4.30791	3.57036	3.85369	3.11994	4.44466	3.90501
ATP11C	1.53094	3.21984	3.54474	3.14377	2.68975	1.56353	1.32682	2.69842	2.47898	2.77505	2.72767	2.21561	2.94621	2.6994	3.0793	3.03987	2.60086	2.95441	2.46788	1.93914	2.3259	2.31421	3.03642	2.41377	1.82362	2.17903	2.6074	1.94739	2.36568	2.35587	2.668	3.1316	2.03661	1.45822	2.43354	2.33869	2.40388	2.32075	2.49452	2.71654	2.30157	3.95976	1.9693	3.16675	2.36142	2.74966	1.66198	3.30758	2.45252
ATP13A1	3.44049	3.8681	3.80108	3.97587	3.61582	3.81699	4.48103	3.58021	4.28114	3.75001	3.89151	3.53951	4.31296	3.81725	3.93875	4.76251	4.30387	3.94057	4.16931	4.07625	4.15336	3.47145	3.99644	4.2422	4.91536	3.90773	3.71642	4.27684	4.50505	4.26649	3.98825	3.74179	3.97118	4.0368	3.18375	4.49349	4.25259	4.25017	4.28198	4.2635	4.22739	3.41185	4.32263	3.91578	3.84294	4.84941	4.6646	4.35371	3.9711
ATP13A2	3.0505	2.99477	1.54868	3.39634	2.78018	2.82256	3.73075	3.04177	3.5865	3.60019	2.64741	3.33443	4.18823	3.28751	2.3285	4.71454	3.4439	2.59874	3.51278	3.43419	3.9127	2.90476	2.96946	4.1588	3.02748	3.14254	3.15562	4.02553	3.82554	3.9704	4.08704	3.60931	2.93018	2.93123	3.17658	3.93542	3.37193	3.36984	2.89221	3.70728	3.72032	3.43677	3.94946	2.78157	2.75795	4.10819	4.03996	3.50102	2.67511
ATP13A3	3.60245	4.68008	4.31045	4.00815	4.7002	3.61802	3.37469	4.52252	3.8622	3.76851	4.37046	3.82344	3.78604	4.34393	3.7722	4.19869	4.08416	3.66018	3.96256	3.39579	4.01984	4.17414	4.34105	3.83614	2.95988	3.70501	4.57198	4.07483	3.8932	4.12554	4.03718	4.14006	3.93531	3.33465	4.0131	3.64428	4.0894	3.79541	4.23532	3.70678	4.28307	4.89739	3.38789	4.36352	3.83184	4.43014	3.19508	4.07579	3.33057
ATP1A1	4.93492	5.27016	5.29441	5.2512	4.99344	5.47165	5.60982	4.86975	5.15767	4.82707	5.2297	5.52734	5.33988	5.27963	5.49574	5.40736	5.62195	5.12623	5.24255	5.06761	5.53763	5.36382	5.34407	5.21207	4.92861	5.35921	5.48297	5.80446	5.69084	5.63712	5.50157	4.9522	4.99846	4.90318	5.13919	5.35334	5.37606	5.2952	5.36806	5.51831	5.58439	5.17	5.4615	5.28764	5.26692	6.11721	5.70895	5.62708	5.37075
ATP1B1	3.48337	2.34785	1.94357	3.30557	3.02169	3.04854	2.75181	3.23631	1.9234	3.16846	3.2067	3.23045	3.29558	2.50441	1.79172	3.24532	4.00968	4.5088	4.32306	1.51822	2.42637	2.29904	2.41684	3.1926	0.803868	1.98958	1.77796	0.663702	3.19033	2.45613	3.10446	3.0152	3.65749	2.99611	1.12613	2.96938	3.15046	3.16106	3.17549	3.41708	3.32793	4.02155	2.84382	3.54162	1.88017	2.66413	3.24951	3.03452	1.02792
ATP1B3	3.89986	4.77329	4.73146	4.42792	4.76858	4.42123	3.87249	4.7185	4.3596	3.87922	4.62225	4.90331	4.70999	4.99108	5.02674	4.28068	4.71784	4.48306	5.02009	4.32677	4.98339	4.78769	4.98351	4.39102	4.26461	4.9791	4.90813	5.26301	4.98097	4.84556	4.82763	4.51188	4.68833	4.12284	4.86717	4.38419	4.84145	4.58869	4.96062	4.52351	4.64045	2.85344	4.73906	4.67423	5.23641	5.32027	4.48035	4.47483	4.6781
ATP2A2	3.71906	4.63088	4.83247	4.62509	4.49436	4.19174	4.81786	4.61104	4.68549	4.29336	4.65743	4.20985	4.65665	4.49789	4.75599	4.68716	4.8822	4.26491	5.06348	4.12246	4.81113	4.0054	4.78508	4.37928	4.34329	4.36942	4.42286	4.87827	4.58545	4.7137	4.54793	4.36242	4.60995	4.21033	4.17879	4.52907	4.60308	4.39194	4.74227	4.53614	4.76758	4.91462	4.58281	4.28123	4.52283	4.85958	4.07874	4.75105	4.40757
ATP2A3	5.71267	4.23508	4.81435	5.31888	5.23363	5.59301	5.55087	5.19141	4.45734	5.08479	4.88754	5.05933	5.28226	5.5925	4.88148	4.94815	5.29505	5.72349	5.33426	4.71132	5.11481	5.13508	4.47547	5.26363	4.83844	4.35312	5.45482	5.45734	5.21679	4.8047	4.59663	5.3975	5.17225	5.30628	4.32952	5.228	5.27096	5.58355	5.0293	5.49932	5.60783	5.07893	5.27319	5.43785	4.44735	4.72569	5.77195	4.94327	5.43111
ATP2B1	3.02707	4.96652	3.35421	2.45678	3.05764	2.90398	2.81722	3.51922	3.50168	2.96924	3.7994	3.80137	3.72222	3.70365	2.97765	3.57921	3.02539	2.59234	4.50026	2.60037	3.29098	3.53598	3.84125	3.09219	2.18102	3.16686	3.36354	3.00065	3.66015	4.38424	2.97026	3.5532	3.27063	3.74436	3.12246	3.21649	2.67167	2.7371	3.60264	3.22853	3.9874	2.25012	3.61926	3.51466	3.18054	2.11841	2.88718	3.0574	2.57032
ATP2B4	4.19194	5.0719	2.70687	5.37255	4.84576	3.8757	2.71837	4.35213	4.57658	4.12368	4.39597	4.73745	4.7371	4.88469	3.2719	5.37972	4.81701	5.27071	4.87686	4.29084	4.37275	4.153	4.31967	4.28584	4.65019	3.85912	4.96525	4.23306	4.57945	4.62685	5.01412	4.85518	4.0288	4.02489	5.40858	4.54617	4.45761	4.44526	4.10688	5.01457	4.97413	5.71666	4.37197	5.08381	3.98977	5.19927	4.07495	4.9965	3.52397
ATP2C1	3.86204	4.15747	4.69182	4.1762	4.45884	3.59912	3.06422	4.52769	3.56095	4.37858	4.04665	3.78233	4.06806	4.38052	4.43733	4.26321	4.43578	4.81382	5.05859	3.76426	3.84036	3.81303	3.90764	3.98088	2.92623	3.21705	3.96345	3.56886	4.08332	3.97154	4.41035	4.8233	4.03208	3.77948	3.78946	3.73991	4.182	4.28719	4.1312	4.07658	3.99616	4.8151	3.84653	4.85915	3.77877	4.36262	3.57387	4.70279	4.36014
ATP5A1	5.48068	6.26855	6.20744	6.03452	5.99482	5.88807	5.6241	5.80896	5.18855	6.08202	5.82348	5.53194	6.07894	5.92353	6.34743	5.52292	5.97003	5.92232	6.14656	5.96767	6.20712	5.87817	6.11644	6.00639	6.22495	6.16051	5.97541	6.23803	5.91123	5.66906	5.79251	6.07161	5.56726	4.91124	6.07318	5.95264	6.09742	6.2547	6.09478	6.24769	5.52601	5.20575	5.67514	6.25851	5.63535	5.61001	6.19966	5.92192	6.03553
ATP5B	5.412	6.44132	6.44231	6.2468	6.19427	6.1937	6.23855	6.02299	6.05845	6.06791	6.18651	6.13676	6.26697	6.06073	6.65406	5.84051	6.34766	6.04702	6.46764	6.25051	6.65499	6.13139	6.49296	6.40396	6.71921	6.35323	6.29695	6.66555	6.36918	6.17704	6.32763	6.30175	5.70739	5.66468	6.18807	6.48824	6.42137	6.44299	6.49698	6.50987	6.0274	5.74842	6.2769	6.48001	5.8739	6.55763	6.59313	6.53014	6.3192
ATP5C1	4.92122	5.75675	5.6159	5.41494	5.46025	5.57545	5.06448	5.5081	5.42743	5.51192	5.34972	5.32398	5.59741	5.3781	5.76829	5.47271	5.37139	5.40271	5.88241	5.31661	5.72877	5.30977	5.63279	5.48259	5.47042	5.6724	5.52072	5.70277	5.51155	5.36224	5.54245	5.70273	5.47117	4.7933	5.45651	5.6176	5.57949	5.58763	5.49459	5.56109	5.06636	5.15612	5.46236	5.76183	5.11995	5.40177	5.66462	5.55684	5.63579
ATP5D	4.12287	3.74357	3.64559	3.91477	3.45824	4.87725	5.85633	3.84706	4.11172	4.15107	3.67646	4.61132	4.56538	3.68143	4.34998	4.55112	4.5324	4.04239	4.14987	4.76084	4.44621	3.94903	4.02299	5.05619	4.87645	4.50623	4.0595	4.72628	4.56837	4.29655	4.56089	4.14654	4.49157	4.70375	3.46172	4.79486	4.48063	4.68611	4.43885	4.59803	4.23497	2.70113	4.71685	3.33936	4.38498	4.88773	5.00574	3.95502	4.22959
ATP5EP2	3.04605	2.61819	2.00811	2.57026	2.67925	2.97604	0.883049	1.40134	2.33115	2.34189	2.10989	1.59344	2.53648	2.66969	2.03372	1.03337	2.16106	1.36488	2.37465	2.68543	2.86094	2.74035	2.37617	1.97798	3.11018	2.70326	2.58611	2.70411	2.65393	2.05726	2.59296	1.85186	3.0973	1.37152	2.3891	2.66397	2.1862	2.1111	2.08467	2.86759	3.00094	1.71492	2.69511	2.94687	2.18016	1.95032	2.38003	3.00846	2.35705
ATP5E	6.60145	6.52259	6.11308	6.37348	6.36669	6.64074	6.53976	6.05763	6.44775	6.14708	6.30672	6.90243	6.31714	6.57586	6.39597	5.55737	6.01383	5.74646	6.22992	6.66759	6.49671	6.61267	6.31609	6.20897	6.3424	6.55787	6.48272	6.75945	6.60301	6.42063	6.39284	6.10775	6.31307	5.95729	6.20917	6.35858	6.35672	6.28035	6.42698	6.44077	6.50628	5.8641	6.51537	6.11442	6.40111	6.01064	6.437	6.40239	6.25256
ATP5F1	4.36091	5.08606	4.96352	4.6765	4.93159	4.53737	4.03226	4.54279	4.75513	4.74583	4.79619	4.82727	4.8845	4.77359	5.11904	4.63813	4.60304	4.43404	4.81612	4.70164	4.97614	4.9178	5.04222	4.81919	4.78971	5.05508	4.99068	4.99336	4.83004	4.78996	4.72211	4.78085	4.55665	3.80678	4.90224	4.7591	4.83915	4.85083	4.87146	4.99981	4.45999	4.32957	4.67631	4.91556	4.5221	4.73057	4.89745	4.88056	4.81039
ATP5G1	4.67369	4.26887	4.38814	4.86616	4.8366	4.72864	4.21563	4.4584	3.97482	4.25468	4.5411	3.26173	4.58756	4.27012	5.2863	3.79635	4.48573	4.12451	4.5809	4.86304	4.56626	4.94262	4.33371	4.53173	4.35421	4.38337	4.78557	4.64494	4.47838	4.12301	4.62024	4.32799	4.63523	4.36663	4.35647	4.76474	4.74559	4.80683	4.50349	4.59655	4.23349	4.16633	4.37131	4.77915	4.49559	5.15339	4.8658	4.73247	4.42295
ATP5G2	5.70953	5.89364	5.96947	5.94914	5.72301	6.46461	6.47902	5.7636	5.65846	5.85366	5.80996	5.84849	6.31108	5.69214	6.29752	5.3251	5.77941	6.06281	5.96129	5.72786	5.72674	5.81239	5.86061	6.09098	5.94328	6.19063	5.9999	6.00767	5.94528	5.76758	5.90376	6.00518	6.00623	5.5789	5.89415	5.98785	6.22264	6.18228	6.05108	6.13029	5.63847	5.58804	5.81372	5.89402	5.84657	6.07045	6.27995	5.64168	6.09963
ATP5G3	3.50937	4.20167	4.18259	3.55876	4.33232	3.94404	3.97713	4.23244	4.2056	4.08174	4.09331	4.1939	4.51274	4.10238	4.87424	3.73321	4.34067	4.24411	4.54164	4.10686	4.6104	4.25672	4.29604	4.18931	4.41976	4.67459	4.08151	4.68296	4.47041	4.20211	4.39698	4.2343	4.30907	3.58781	4.21345	4.71886	4.57086	4.62019	4.61633	4.67287	4.02121	3.87144	4.37191	4.34422	3.9578	4.47476	4.50988	4.59705	4.34758
ATP5H	5.16025	5.07224	4.67861	4.51347	5.02024	5.21854	4.70391	4.84532	4.69236	4.80184	5.02256	4.81804	4.798	5.0816	5.21333	4.31589	4.48665	4.48292	5.24256	4.93866	5.22116	5.19021	5.07353	4.85561	4.79253	5.25497	5.11327	5.34358	5.20441	5.06303	4.81637	4.76978	5.49811	4.70101	5.1277	4.82821	5.15672	5.01127	5.02523	4.95292	4.83787	4.64959	5.00638	4.90371	5.1495	5.45014	5.22705	4.71686	4.72879
ATP5I	5.31813	4.87081	4.80776	5.09521	4.88293	5.16893	5.94637	3.69514	4.58283	4.71441	4.90854	4.56897	4.9468	5.10551	5.24035	4.2222	4.64249	4.5138	5.13412	4.86486	4.8933	4.9587	4.48295	4.91495	4.71068	5.01509	4.63834	5.07911	4.97215	4.93056	4.8502	4.9194	3.95781	4.67912	4.57185	4.63367	4.98594	5.00751	4.8368	4.82788	4.8925	4.46261	4.72832	4.76467	5.29863	5.41962	5.43517	4.9677	4.96845
ATP5J2	5.79187	5.64722	4.22817	4.81435	5.13818	5.58146	6.12965	4.62532	5.15624	4.51212	5.14024	5.79745	4.08614	4.99049	6.05558	4.15385	4.46591	4.6186	5.50284	5.71748	4.78749	5.38823	4.58107	5.41188	5.28352	5.80954	5.11604	5.93399	4.88659	4.98801	4.76591	4.87708	5.55208	5.97153	4.95528	5.35783	5.06203	5.44707	5.55035	4.10919	4.93645	4.23936	5.1225	5.00718	5.56302	5.42046	5.3031	4.83583	4.60093
ATP5J	5.35849	4.73686	4.82264	4.96414	4.86526	4.93205	4.51226	4.73054	5.26009	4.75891	4.56025	5.12351	4.62045	4.63252	5.28256	4.01182	4.37176	4.6359	5.01632	4.54726	4.57238	5.10406	4.51067	4.61081	4.32559	5.04324	4.82032	4.92823	4.49078	4.40395	4.47968	4.69682	5.11559	4.91404	4.98281	4.44799	4.91262	5.17775	4.62411	4.64496	4.21549	4.37153	4.59957	4.87484	4.82242	4.63345	4.68768	4.65549	4.72274
ATP5L	5.20478	5.27002	5.00122	5.15572	5.07794	5.17709	5.08927	4.77412	4.67844	5.08445	4.89923	5.17414	5.00378	5.06411	5.13893	4.97512	4.67199	5.12821	4.84721	4.56774	4.81841	4.94047	5.01337	5.52624	4.71096	5.00291	5.01521	4.95712	4.74522	4.82994	5.1399	5.02115	4.88349	4.68767	4.93303	4.71525	5.00222	5.07246	4.93275	4.96704	4.57845	4.80546	4.64366	5.03636	4.9155	4.73801	4.97045	4.60412	4.9511
ATP5O	5.19125	5.51356	5.63213	5.81302	5.42405	5.80272	5.47915	5.2851	5.53937	5.49064	5.29954	5.2731	5.69859	5.31583	5.85305	4.54658	5.35716	5.44893	5.47052	5.3142	5.58506	5.5412	5.55217	5.59098	5.8595	5.80156	5.52397	5.75577	5.47857	5.33399	5.48937	5.48314	5.3679	4.59765	5.77181	5.61212	5.70008	5.63408	5.54929	5.76368	5.06926	4.89669	5.42617	5.61821	5.24891	5.43212	5.70727	5.57341	5.62098
ATP5SL	3.79912	4.10262	4.11816	3.90784	3.55854	4.44235	3.75578	3.82224	3.70542	3.82663	3.9919	3.91042	4.24163	3.86808	4.06002	4.57365	4.08281	3.98649	4.27455	4.01657	4.13864	3.68632	3.98561	4.17154	4.32592	3.85195	4.25772	4.40527	4.13917	4.00901	4.09203	4.12123	3.97797	3.78251	3.88588	4.21889	4.18113	4.03258	4.17449	4.12519	4.11249	3.5538	4.2506	3.87576	3.78955	4.71522	4.2892	4.14807	4.17751
ATP5S	1.98574	2.58758	2.79335	2.60158	2.6867	2.31467	2.02757	2.67525	1.93629	2.88471	2.71626	2.59032	2.71625	2.91914	2.63195	2.81194	2.64995	2.85995	2.65426	1.98621	2.78977	2.28949	2.70949	2.66796	2.3036	1.97683	2.69063	2.52553	2.36295	2.56465	2.53481	2.67558	2.5989	2.05751	2.70107	2.7098	2.63554	2.75567	2.52603	2.58435	2.72459	2.73048	2.36224	2.89092	2.08474	2.26187	2.43502	2.30901	2.54336
ATP6AP1L	0.360179	1.42968	1.38627	0.975785	0.955691	0.48592	0.312972	1.121	0.34901	1.40713	0.757681	0.154816	1.4874	1.5963	1.27421	1.00779	1.81408	2.10266	1.31134	0.509976	0.397835	0.57067	0.653613	1.11497	0.679384	0.0857086	1.18879	0	0.702811	0.714637	0.703917	1.31003	0.593557	0.655384	0.482914	1.19524	1.4961	1.17503	1.11605	1.57255	1.38687	2.37972	0.791118	0.32245	0.724902	2.13269	0.678441	1.43503	0.645861
ATP6AP1	5.29723	4.87427	4.46817	4.50272	4.63434	5.05919	5.67793	4.45946	5.18289	4.65056	4.76233	5.18304	4.68159	5.10724	4.06589	4.72982	4.86198	4.92219	5.52286	4.65828	5.41643	4.48766	4.61042	4.84658	4.93149	4.64147	4.81003	5.3491	5.06259	5.31735	5.08957	4.68056	4.7822	5.13994	5.01944	4.76174	4.87912	4.97938	4.90336	4.87851	5.03829	4.26926	5.26824	4.6438	4.5219	5.12593	5.2528	4.71072	4.5234
ATP6AP2	5.05303	5.22273	4.78741	4.73159	5.08261	4.35219	4.0481	4.94497	5.80632	4.79218	5.42653	5.04141	4.51823	5.36101	4.95241	4.16908	4.68898	4.46627	5.00814	4.21952	5.17635	5.1	5.43508	4.56315	4.54912	5.08791	5.43002	5.25944	5.16209	5.28568	4.97894	4.69994	4.67555	4.21529	5.52128	4.26439	4.89127	4.57205	5.00097	4.61515	4.66241	4.74833	5.16836	4.98844	5.12103	5.04523	4.75652	4.99889	4.65136
ATP6V0A1	3.90142	3.45018	1.61343	4.24367	3.48872	2.52611	4.65196	3.32693	3.89578	2.47557	4.01756	4.33912	3.34406	4.368	1.80462	3.48209	3.61676	3.59467	3.88267	3.78321	4.76165	3.23894	3.53434	3.93472	2.80604	3.27291	3.68579	4.06651	4.37126	4.70132	4.27174	3.81315	3.24495	3.60884	3.86197	4.21136	3.42691	3.12103	4.18803	3.32001	4.04371	3.29098	4.52507	3.18544	4.03635	2.52681	3.95108	4.14652	2.306
ATP6V0A2	2.76801	3.42924	4.01817	3.66142	3.72642	3.18874	1.92931	3.65896	3.05077	3.51058	3.59325	3.48881	3.39575	3.60342	3.09704	4.0536	3.64318	3.88716	3.35441	2.94788	3.22632	3.05431	3.47567	3.31066	3.85131	3.22078	3.05988	3.14897	3.516	3.21667	4.29616	3.98952	3.21898	2.71399	3.3162	3.23082	3.35823	3.85293	3.89101	4.0017	3.68894	3.73337	3.31756	3.39123	2.66143	3.99639	2.61431	4.13836	3.522
ATP6V0B	4.97429	4.83413	4.68557	4.5228	4.65212	5.47844	5.82774	4.61786	5.1311	4.02995	4.93051	5.45235	4.79429	5.26712	5.29165	4.92479	4.77626	4.31027	5.58596	4.73645	5.35525	4.90022	5.10479	4.78784	5.35878	5.27252	4.77271	5.8356	5.40003	5.49489	4.81502	4.46209	5.15609	5.17399	4.53563	5.01294	5.05702	5.27174	5.2811	4.69591	5.59904	3.70014	5.38224	4.50652	4.84618	5.17846	5.41383	4.74356	4.99674
ATP6V0C	5.25768	5.30487	4.93851	5.52013	5.0721	6.13589	7.279	5.19899	6.13227	5.06883	5.54011	6.23665	5.65465	5.73423	5.29194	5.29269	5.59066	5.17682	5.78269	5.61572	6.40322	5.62969	5.59138	5.80764	5.38665	6.21005	5.4509	6.70283	6.20424	6.33499	5.92789	5.13876	5.64807	6.12065	5.07266	5.8493	5.72594	5.58757	5.87682	5.7019	5.98143	4.69037	6.52223	4.90484	5.59712	5.74887	6.05428	5.72352	5.35654
ATP6V0D1	3.92103	4.71508	4.30348	3.91155	4.20399	3.927	5.22109	3.75043	4.66329	3.76557	4.94732	5.03184	4.67389	5.00197	4.3988	3.77823	4.38988	3.68578	4.561	4.43454	5.47203	4.82476	5.00907	4.2162	4.63449	5.24764	5.01842	5.58786	5.30707	5.53653	4.22644	3.88355	4.06011	4.57541	4.46106	4.70545	4.52245	4.53195	4.85406	4.48433	4.83769	3.63732	5.49014	3.733	4.93882	4.80793	5.02556	4.51552	4.4201
ATP6V0E1	5.96092	5.71859	5.25536	5.29302	5.66462	5.01251	4.69181	5.1525	5.52197	5.1519	5.54951	6.02216	5.2406	6.0246	5.628	4.8596	5.47028	5.52328	5.76616	4.89134	6.14373	5.81625	5.70583	5.35649	5.91859	5.8193	5.83356	6.04954	6.00904	6.10915	5.9615	5.13932	5.32582	5.31518	5.60771	5.36592	5.60601	5.83746	5.72542	5.27452	5.65465	5.20296	6.08305	5.54937	5.64435	5.71907	5.95861	5.2425	5.51132
ATP6V0E2	0.577574	1.59126	0.973922	2.21194	1.0603	1.67884	2.27008	2.43553	1.62802	1.493	1.41009	2.03299	2.28693	1.42184	2.18001	2.11325	2.24144	2.40335	0.402367	1.82535	2.73995	1.891	1.48005	1.89391	2.34471	2.23148	1.01609	2.64102	1.58428	1.78076	1.413	1.24017	1.19621	0.715571	2.26315	2.15038	2.16524	1.499	1.00895	2.14643	1.5058	1.00913	2.29827	1.39306	1.69605	2.9699	2.43727	1.87572	1.92046
ATP6V1A	3.1454	4.91557	3.813	4.20387	4.26516	2.46004	2.83441	3.90635	4.30831	4.18781	4.29114	4.33947	4.11033	4.60324	3.61164	4.00021	4.22642	3.9819	4.12299	4.09901	4.77862	4.13356	4.64191	4.02208	3.0554	4.36576	4.37395	4.32698	4.39696	4.59785	4.24595	4.09492	3.27769	2.6089	4.75707	3.97255	4.04427	3.8704	4.22169	3.88841	4.27525	3.91188	4.35116	4.30611	4.10045	3.76842	3.70533	4.46582	3.24399
ATP6V1B2	4.11091	5.48406	4.53839	4.1658	4.56468	3.59138	4.71685	4.37715	5.29858	4.28424	5.1249	5.4705	4.42595	5.55346	4.36868	4.67065	5.00699	5.27684	5.07285	4.37022	5.83939	5.07452	5.3717	4.47833	3.68107	5.41126	5.3981	5.05129	5.39407	5.68548	5.34674	4.41749	4.34002	4.0465	4.56817	4.31184	4.89155	4.38098	4.90992	4.22555	5.17087	5.20276	5.4257	4.74001	4.76404	4.89511	4.53147	4.45864	4.50263
ATP6V1C1	2.60242	3.71641	3.9109	3.0976	3.62079	1.99094	1.6391	3.0558	3.62935	3.18882	3.43207	3.33724	3.14826	3.55446	3.18272	3.38551	3.69482	3.49177	3.01919	2.82038	3.5274	3.22577	3.55104	2.86197	2.57529	3.24182	3.48932	3.24818	3.2918	3.44452	3.80111	3.16137	2.90283	2.61618	3.51535	3.06418	3.19306	3.17581	3.37672	3.09004	3.18848	3.69533	3.17154	3.37026	3.13752	3.30946	2.6805	3.7404	3.20787
ATP6V1C2	1.38944	1.44352	1.46282	1.3759	1.78425	1.5458	2.02758	1.50769	1.3939	1.37534	1.25756	0.516846	1.93931	1.61801	1.93363	1.43765	1.70946	0.997897	1.90585	0.678009	1.29057	1.44495	1.52541	1.36107	1.80825	1.19254	1.48173	1.90363	1.41755	1.47181	1.46228	1.03681	2.28082	1.68542	1.34126	1.24579	2.21248	1.66302	1.69297	1.51279	2.09514	1.60983	1.31865	1.37486	1.26469	1.51841	1.05756	1.63641	1.24963
ATP6V1D	3.07585	3.87667	3.26827	3.63573	3.63611	2.44845	2.09283	3.45336	3.57799	3.4355	3.47386	3.71841	3.42221	3.70758	3.42231	3.34642	3.2205	3.23354	3.9257	3.3637	3.55696	3.42291	3.67368	3.38551	2.88728	3.70575	3.76657	3.49705	3.58166	3.75962	3.4787	3.32496	3.68126	3.02209	3.77701	3.26173	3.44952	3.40017	3.28338	3.26007	3.3195	3.66015	3.46735	3.58449	3.49111	3.35399	3.15398	3.90484	3.28188
ATP6V1E1	4.43961	4.97152	4.47967	4.07164	4.60235	4.35841	4.52178	4.18079	4.90552	4.29315	4.79658	4.96961	4.3248	4.95942	4.54913	4.53131	4.37469	4.451	4.7525	4.28185	5.06616	4.74404	4.68368	4.23747	4.35625	4.74237	4.81554	4.8535	4.69735	4.84245	4.70369	4.20552	4.47518	4.10949	4.76186	4.39228	4.54773	4.63138	4.5022	4.51628	4.57281	4.16285	4.73459	4.5904	4.31471	4.4076	4.61549	4.67206	4.52215
ATP6V1E2	1.09668	1.68263	1.61897	2.28317	1.45252	1.51518	1.18032	1.54587	1.64975	1.67017	1.85699	1.42938	1.25783	1.45272	1.51385	1.1096	1.72144	2.15231	1.43024	1.2704	1.17569	1.6406	1.40741	1.53612	1.6692	2.10098	1.66624	1.5321	1.58502	1.77093	1.12172	1.4892	0.904789	1.19597	1.62721	1.43274	1.85035	1.42597	1.21337	1.61034	1.80248	1.67598	1.83269	1.45764	1.54673	1.86085	1.29833	1.25992	1.99932
ATP6V1F	4.8806	5.07523	4.48325	4.94013	4.75268	5.26676	6.01297	4.52162	5.24516	4.69232	4.99126	5.20547	4.32308	5.103	5.17386	4.53699	4.76565	5.01177	4.7161	4.9823	5.14844	4.92666	4.9154	4.72975	4.84089	5.22038	4.86978	5.30221	5.09249	5.217	4.66137	4.8389	4.69124	4.78374	4.74623	4.93126	4.93433	5.15866	5.07947	4.24675	4.73531	4.55466	5.26506	4.7621	5.06032	5.24713	5.27912	4.18791	4.81652
ATP6V1G1	4.09109	4.83307	4.78627	4.49864	4.50789	4.69275	4.2463	4.25407	4.54568	4.87336	4.45816	4.53844	4.49917	4.37485	4.75646	4.05361	4.28667	4.4754	4.21416	3.85651	4.53839	4.35427	4.60812	4.18513	4.54237	4.65593	4.5838	4.69258	4.52437	4.3872	4.57161	4.35378	4.03718	3.54723	4.60754	4.28606	4.57346	4.61061	4.64958	4.66438	4.66795	4.50808	4.42311	4.60602	4.2005	4.60286	4.22781	4.64079	4.74989
ATP6V1H	2.95724	3.72312	4.15598	3.58041	3.75742	3.4256	3.31334	3.63605	3.41193	3.61137	3.50112	3.6744	3.35057	3.72267	3.67699	3.46157	3.719	4.15374	3.86555	3.2978	3.84015	3.60732	3.49872	3.3133	2.92915	3.3704	3.71705	3.7202	3.6325	3.56152	3.81678	3.72693	3.18471	2.63676	3.59957	3.16264	3.61615	3.53389	3.38104	3.45255	3.75393	3.82067	3.58226	3.88643	3.22348	3.5299	3.56012	3.62894	3.37173
ATP7A	1.51217	2.74331	2.63789	2.82001	3.1242	1.05268	1.72877	2.08419	2.16188	2.46983	2.32669	2.33068	2.33809	2.57453	1.58244	2.42631	2.55027	2.85298	2.22451	2.40635	2.19075	1.89833	2.22657	2.30882	1.24184	1.69289	1.96161	1.37323	2.52428	2.49412	2.58818	2.69838	1.99139	1.36554	2.02661	2.64979	1.81144	2.2387	2.17848	2.49531	2.47322	3.44694	2.16472	2.14002	2.49134	1.99296	1.09599	3.11681	1.94263
ATP7B	0.787142	0.355072	1.94479	2.22637	2.67504	0.552307	0.186654	2.21803	0.689058	1.01168	0.145567	0.702275	2.62061	1.07475	0.857567	1.63235	1.63735	0.827642	3.45146	3.59431	0.732588	0.25998	0.335398	1.21883	0.427406	0.990126	0.994663	0.363752	1.96909	0.361761	1.66817	2.07126	2.97046	1.66016	0.320045	2.12509	1.60988	0.936014	0.677629	3.00218	0.76774	2.61831	0.177548	0.528183	2.08726	0.287195	2.17065	4.11607	0.794074
ATP8A1	1.81731	3.73129	3.94333	4.52529	4.14303	2.30218	1.94468	2.89692	2.98117	4.62699	3.38043	2.9441	3.74093	3.43125	2.91689	3.92115	3.8901	3.79921	2.98667	2.22963	2.85822	1.5088	3.21499	3.84019	2.73453	2.3951	2.4458	2.49955	2.79155	2.54374	3.91951	3.53905	2.3733	1.80324	2.93937	3.54546	3.52604	3.84622	3.25879	3.33455	3.44113	4.67842	2.85134	4.04377	3.15754	3.57014	2.36177	3.78655	2.64094
ATP8B1	0.830947	1.73032	1.31361	1.69572	1.51219	0.308921	0.0453869	1.99621	1.14862	1.93155	1.46642	1.58377	1.98971	1.47205	1.40387	1.88026	1.5656	2.28072	1.3008	0.336977	1.30087	0.955325	2.15972	1.22852	0.290687	0.868164	1.50671	0.569595	1.43512	1.68619	1.52916	1.68844	1.54543	0.352522	0.950214	1.05563	1.42689	1.19876	1.8994	1.1679	1.50706	1.78382	1.36214	1.47478	1.40287	1.82998	0.449468	1.24442	1.56589
ATP8B2	1.6715	3.39264	3.88257	3.89717	2.40995	2.3547	1.57022	2.82559	2.98348	3.17404	2.78362	2.69369	4.3252	2.52247	3.19706	4.48096	3.80143	3.75628	3.50839	2.85805	2.03612	1.6343	2.38687	3.41183	2.8399	2.42697	2.38512	1.54727	2.94902	2.17712	3.62049	3.58887	2.87005	2.07324	2.05546	3.63941	3.09408	2.90648	3.36516	3.68999	2.68318	3.96969	2.89583	3.28316	2.70457	3.16676	2.94614	3.55041	3.58917
ATP8B3	2.46288	2.06943	2.23045	1.5262	2.57119	2.74351	1.91896	2.65105	3.03384	1.4026	2.21201	2.07967	1.90503	3.28869	2.08781	3.15463	2.0447	2.02413	2.12218	2.51277	2.79781	2.61493	2.16428	2.40068	4.07214	1.53103	3.21489	3.37033	2.96228	2.88819	2.4021	2.01379	2.42876	2.64716	2.97693	2.06986	2.84643	2.19308	1.97057	2.56259	3.02387	2.74767	2.31904	2.65024	2.31358	3.79015	3.12217	2.25505	2.693
ATP8B4	5.13291	2.27138	4.88692	4.65355	5.21426	4.51975	3.51591	5.09747	4.65087	5.53125	4.04797	4.60297	3.36142	5.75205	3.88208	5.32625	3.14553	4.32416	4.95327	4.2477	4.97213	4.98489	3.69827	4.99986	4.41353	1.30466	5.02572	5.05748	4.67583	4.96141	5.24973	5.28174	4.37356	4.78625	4.97349	3.30825	4.51578	4.34904	4.04425	4.04538	5.73984	3.76325	4.57389	5.92342	4.29317	5.21336	4.49213	4.68215	3.71367
ATP9B	2.79773	3.22634	3.46117	3.39206	3.25012	2.64887	2.39017	3.42999	2.66008	3.11724	3.61892	2.60246	3.43831	3.27654	3.17628	2.96728	3.48348	3.45702	3.48088	3.27011	3.37786	2.55594	3.51369	3.4815	3.35806	2.67273	3.29995	3.29742	3.4336	3.56332	3.14038	3.45801	3.41789	2.85647	3.08453	3.3677	3.38785	3.2895	3.49613	3.41715	3.69824	3.83067	3.34304	3.14369	3.07023	3.34091	3.06175	3.17004	3.24993
ATPAF1	2.15787	3.01279	2.92883	3.10592	3.34153	2.65042	1.93422	3.13438	2.69418	3.08416	2.90993	2.88698	2.8648	2.84205	3.1079	2.61074	2.83526	2.90547	2.75735	2.98479	2.93511	2.77847	3.07684	2.93804	2.93893	2.99162	2.9867	2.91924	3.07282	2.91529	2.79041	2.95204	2.81155	2.08326	3.07236	3.21172	3.12327	2.89721	2.83611	3.03935	2.70771	3.30534	2.55787	3.12074	2.98142	3.05997	2.94537	3.36737	2.68178
ATPAF2	2.65494	3.65805	3.68297	4.18098	3.59521	3.797	3.87177	3.54996	3.24291	3.62733	3.58088	3.35649	3.95153	3.66024	3.3282	3.39557	4.09853	3.79279	3.68178	3.35235	3.62846	3.39147	3.57849	3.66704	3.86418	3.37208	3.58374	3.87808	3.62065	3.61814	2.98022	3.76745	3.78293	3.17691	3.11594	3.90619	3.97882	3.96652	3.7842	3.82795	4.15433	3.24084	3.78101	3.37545	3.72681	3.41755	3.48506	3.0686	3.53858
ATPBD4	1.74092	1.98632	2.36713	2.07812	2.57928	1.09628	0.728303	2.04022	1.53298	2.35106	2.10494	1.46067	1.98423	2.40337	2.20089	1.04396	2.70143	2.66763	2.34215	1.964	2.31883	1.89298	2.17293	2.20095	1.2066	1.81857	2.16952	2.08353	2.01756	2.29425	2.08063	2.53166	2.03169	1.74484	2.29977	1.41883	2.19699	1.97	2.0767	1.9543	1.84988	2.76183	2.14833	2.20047	1.9285	2.34153	1.7496	2.28593	1.81846
ATPIF1	4.545	4.62427	4.59167	4.688	5.15772	5.14243	4.97693	4.6528	4.84076	4.64307	4.72058	4.87254	4.7421	4.90552	4.72661	4.72819	4.42189	4.35054	5.01043	5.3302	4.78173	4.70734	4.46825	4.89998	4.67231	4.78824	5.10323	5.06131	4.9939	4.67136	4.82365	4.89206	5.20667	4.58195	4.55421	4.96218	4.9436	5.22312	4.76243	5.01335	4.83355	4.31858	4.90137	4.66642	5.14044	4.61432	5.27042	5.47424	4.42002
ATRIP	2.25392	2.40502	2.4819	2.14476	2.34829	2.33155	1.77705	2.38751	2.248	2.56351	2.48105	2.17906	2.38226	2.33458	2.54391	2.33693	2.54208	2.4909	2.5417	2.55515	2.6539	2.19514	2.30322	2.35225	2.3487	2.06637	2.79796	2.33147	2.49511	2.31443	2.36474	2.50344	2.59755	2.36034	2.56322	2.68987	2.53111	2.48863	2.33657	2.73042	2.4715	2.60638	2.36025	2.66754	2.3202	2.80388	2.63623	2.40219	2.45943
ATRN	2.49772	3.7537	3.49626	3.28355	3.27766	2.76215	2.10217	3.33226	3.36807	2.89705	3.54036	3.03049	3.20921	3.60498	3.34134	2.83978	3.62709	3.12447	3.54892	3.17528	3.98832	3.18658	3.55641	3.50896	3.07091	3.13657	3.26193	3.74111	3.38289	3.88075	3.06691	3.25565	2.7189	2.76159	3.99847	3.04396	2.96406	3.17694	3.48841	3.06012	3.444	3.52432	3.51709	3.35505	2.52233	3.56737	2.94561	3.19677	2.98218
ATRX	3.91183	4.28656	4.36419	4.22601	4.52347	3.39839	1.96458	4.1686	3.69392	4.16514	3.97626	3.73526	4.05567	4.17589	4.04145	3.96874	4.24072	4.5239	3.80952	3.27798	3.75016	3.6936	4.06251	3.70536	3.46034	3.56538	4.01379	3.32304	3.56496	3.6191	4.0449	4.33305	3.55329	2.50133	3.90957	3.83451	3.73789	3.9113	3.75622	3.89195	3.61393	4.76954	3.64305	4.29712	3.96745	4.0332	3.07855	4.03165	3.76121
ATR	2.62719	3.40876	3.44108	3.2304	3.37416	2.07186	1.97613	3.39558	2.63684	3.36412	3.08586	2.27087	3.19535	3.27919	3.13154	3.56011	3.46841	3.13737	3.10039	2.55792	2.92707	2.51942	3.17632	3.11097	2.91393	2.15818	2.84618	2.69636	3.19505	3.16792	3.01551	3.32996	2.92582	2.07054	2.67045	2.81884	3.35758	3.34783	3.14143	3.03327	3.29302	3.62816	2.96806	3.35802	2.80635	3.58264	2.45549	3.21719	2.97936
ATXN10	3.69128	4.33745	4.39992	4.34146	4.18569	3.93065	3.21049	4.0321	3.922	4.17321	4.11568	3.9291	4.22228	3.76852	4.16264	4.13772	4.15611	4.28103	4.28799	3.59626	3.73233	3.94596	4.26526	3.92245	3.87932	3.62578	4.12943	3.97663	3.74495	3.7403	3.91322	4.3343	3.83108	3.07952	4.04429	4.07011	4.12391	3.94828	4.05485	4.00538	3.8196	4.51235	3.60353	4.20795	3.52954	4.30986	3.28681	4.40483	3.8957
ATXN1L	2.19166	3.3428	3.09116	3.52755	2.9309	2.85655	2.86417	3.10715	2.69344	2.97369	2.97379	3.24038	3.22166	3.25749	2.52134	3.37144	3.44061	3.11502	3.23001	1.88385	3.23555	2.57763	3.09005	3.02398	2.74055	2.79891	2.75693	3.31708	3.22827	3.38697	2.5571	3.08821	3.04728	2.78708	2.81341	2.76581	2.90786	3.03453	3.26684	2.8666	3.82648	3.29345	3.30686	2.7324	2.88697	3.21952	2.53532	3.20462	2.78965
ATXN1	2.78411	3.74863	0.619546	2.4282	2.89757	1.902	2.88157	0.439431	3.4913	2.6607	3.18539	2.39131	2.96995	3.17082	1.45286	2.20694	2.60178	2.70183	3.28252	1.67045	3.16386	3.09318	3.13493	1.48447	2.53195	2.99683	3.2883	3.38461	2.60476	3.37976	2.42584	0.839044	3.01688	2.84796	3.44813	2.72191	1.41778	1.49426	3.39585	2.04081	3.11916	3.45501	2.5303	2.34111	3.16879	2.80567	1.29253	2.61892	1.09338
ATXN2L	4.18521	4.87958	4.91871	5.22602	4.75514	5.55118	5.86836	4.96707	4.88623	4.86978	5.05567	4.95833	5.26687	4.75209	4.83787	5.31904	5.21188	4.98936	5.00249	4.93352	5.12577	4.43254	4.95664	5.35966	5.3634	5.05079	4.96573	5.36961	5.23273	5.15074	4.66942	5.02933	4.91772	4.97603	4.67735	5.39839	5.24231	5.10285	5.32871	5.32356	5.2614	4.98688	5.20328	4.73276	4.69633	5.50864	5.17484	5.27756	4.91797
ATXN2	3.88985	4.19455	4.50607	3.72097	4.15648	3.87653	3.02999	4.17926	4.02087	3.98872	4.12654	4.22973	4.35883	4.24705	4.25212	4.35354	4.26023	4.30293	4.18941	3.72647	4.07958	3.92623	4.1277	3.89081	3.93379	3.88953	4.11834	3.83245	4.26974	4.2269	4.32437	4.4348	4.22324	3.53673	4.25771	4.09589	4.2549	4.0812	4.22234	4.45014	4.50474	4.46962	4.11353	4.32947	3.78491	4.54831	3.79929	4.3031	4.16993
ATXN3	3.06177	4.06711	4.05484	3.18133	3.82586	2.74517	2.29198	3.45856	3.55805	3.93012	3.58447	3.44945	3.63197	3.92981	3.62658	3.93545	3.56395	3.71638	3.53149	2.66725	3.48006	3.34029	3.77879	3.2354	3.16626	3.30245	3.60997	3.18508	3.56145	3.70235	3.7196	3.85166	3.3372	2.4746	3.85405	3.12169	3.40904	3.71285	3.33247	3.49679	3.53848	4.12056	3.57369	3.71014	3.14172	3.93909	2.77449	3.57146	3.49271
ATXN7L1	3.64447	3.99029	3.47098	3.287	3.3952	3.39381	2.34229	3.7146	3.92046	3.8358	3.72914	3.89556	3.09969	3.99397	3.40879	3.93798	4.38252	4.00693	4.03985	3.0776	3.83575	3.67205	3.90384	3.35118	3.73342	3.62589	3.49269	3.81906	4.01195	4.15287	3.02922	3.78446	3.85984	3.52025	4.09257	3.50555	3.86959	3.47172	3.82481	3.08037	4.05755	3.67867	3.88655	3.88502	2.85841	4.13496	3.17506	2.89662	3.61635
ATXN7L2	1.47983	1.78246	1.95626	2.07319	1.40711	2.70988	2.24916	1.93801	1.53211	1.81437	1.53883	1.55123	2.58751	1.87402	2.13733	3.0544	2.36213	2.50594	2.02385	1.84429	1.94106	1.52574	1.49908	2.2631	2.51151	1.59849	1.46807	1.87671	2.18269	2.09171	2.52581	1.90059	2.40201	2.06382	1.34877	2.4296	2.19437	2.05682	1.92737	2.18541	2.37761	1.81138	2.17744	1.53529	1.89316	2.68724	2.06579	2.55526	2.44461
ATXN7L3B	4.12058	4.61907	4.85648	4.87266	4.52349	4.33305	3.89261	4.43002	4.01386	4.47889	4.23304	4.17414	4.73846	4.6172	4.31695	4.19312	4.49691	4.97224	4.50062	3.18824	4.15824	4.13438	4.28482	4.34861	4.02553	3.72582	4.36704	4.20424	4.26208	4.22786	4.51077	4.63567	4.00186	3.79779	4.48972	4.13047	4.66916	4.30822	4.55483	4.53845	4.56353	5.01396	4.28303	4.63861	3.89703	4.66579	4.1671	4.63454	4.56144
ATXN7L3	3.24193	4.0052	3.77299	3.7569	3.42999	3.7701	4.03433	3.32278	3.739	3.44391	3.72162	3.77083	3.8798	3.96157	3.45828	3.91505	3.93099	3.91964	4.08706	3.52839	4.15702	3.49526	3.85657	3.6918	4.0027	3.7022	3.5682	4.10036	3.90189	4.07476	4.03995	3.6168	3.637	3.78609	3.50163	4.0046	3.67773	3.65131	3.80306	3.65659	4.16749	3.65267	4.10102	3.60435	3.5745	4.25	3.9123	3.79577	3.73453
ATXN7	3.29541	4.01285	3.77496	3.90875	3.70182	2.89066	2.51151	3.73221	3.64995	3.81121	3.7844	3.88286	3.74769	4.11578	2.9279	3.87318	4.21373	3.96994	3.92575	3.1531	3.75975	3.47368	3.78719	3.37634	2.84772	3.03962	3.66227	3.45417	3.76988	4.01692	3.88513	3.86434	3.90036	3.31212	3.44002	3.47677	3.53942	3.59449	3.78757	3.43196	4.36179	3.97568	3.8058	3.6807	3.51632	3.78356	2.4929	3.91701	3.25777
AUH	2.51843	3.01009	3.00465	3.06715	2.90599	2.0418	1.3682	2.67589	2.3444	3.0289	2.42857	2.64751	2.336	3.11421	2.51253	3.07087	3.29884	3.13023	2.99449	1.90049	2.657	2.32289	2.48943	2.44852	2.20595	2.55748	2.77624	2.42056	2.5099	2.72412	2.55193	3.0612	2.66696	2.3442	2.73338	2.61362	2.72641	2.76191	2.49667	2.70402	2.83066	3.17767	2.56186	2.95398	2.25852	3.08173	2.19081	2.72418	2.38078
AUP1	4.6351	4.87124	4.7753	4.64099	4.68119	5.01674	5.78852	4.66491	5.1406	4.59905	4.71986	4.79334	4.86492	4.95933	4.73274	5.23386	5.08088	4.78174	5.20496	4.65322	5.05819	4.49164	4.63868	4.89241	5.3503	4.68058	4.8283	5.37746	5.29411	5.15219	4.80859	4.68567	4.96032	5.03	4.31353	5.0895	5.06431	5.09052	5.07871	5.03802	5.40512	4.46284	5.03261	4.74301	5.02012	5.27861	5.21245	5.1421	4.93322
AURKAIP1	3.55502	3.51053	3.18608	3.32078	3.3245	3.94518	4.46432	3.00885	3.65966	3.16061	3.19188	3.72481	3.86977	3.57939	4.04108	4.04468	3.58304	3.06429	3.81605	3.90391	3.99766	3.68547	3.40329	3.96116	3.95246	3.82944	3.86545	4.18069	3.78063	3.67723	3.91245	3.18223	3.63993	4.15619	3.11211	4.24491	3.61645	3.76212	3.54383	3.82244	3.81964	2.77579	4.13393	2.99305	4.08099	3.99278	4.34255	3.99081	3.91337
AURKAPS1	1.97733	1.49208	1.67932	1.8812	1.75026	2.20473	1.24703	2.03815	1.39455	1.72065	1.45614	1.35811	2.09266	1.9311	1.75776	1.96666	2.16709	2.16985	1.80486	0.300417	1.72028	1.68984	0.843241	1.79402	1.67167	1.12998	1.70787	1.49616	1.57914	1.48356	2.14133	1.89048	2.16156	1.07787	1.26179	1.23337	2.06788	1.51816	2.01851	1.51702	2.37774	2.28141	1.78273	1.50896	1.26742	1.88481	0.859435	1.8806	1.67028
AURKA	2.0385	2.47126	2.85482	2.20267	3.35607	0.975239	1.01571	1.97565	3.1883	1.37961	3.72906	1.60936	2.52797	2.62528	3.35063	1.60064	2.58825	2.09607	2.63726	3.32252	2.6048	2.88378	3.44655	3.17386	2.05359	2.71039	4.11355	2.68257	2.60344	2.25081	3.08993	2.45907	3.1865	2.25034	3.41183	2.87957	3.2011	2.89251	2.84782	3.04794	1.92178	2.67518	1.97981	2.64322	3.26326	2.80051	2.7854	3.70162	2.63536
AURKB	1.29701	2.4538	2.86274	3.09654	3.15079	3.37381	2.94735	2.42758	3.52248	1.56699	3.93895	1.66989	3.19237	2.18437	3.6128	1.07675	3.03445	2.40074	2.86819	3.38747	2.7214	3.09522	3.18334	3.7458	2.1859	3.31601	4.43916	3.81982	3.06171	2.56284	2.48307	2.8454	4.23756	2.88061	3.10823	3.61119	3.60031	3.50559	3.21333	3.58413	2.89084	2.04266	1.86287	2.56702	3.69416	2.54238	3.3439	3.01419	2.89201
AUTS2	1.75784	2.23249	1.48112	2.98366	1.40073	2.59937	1.8421	1.88779	0.680911	1.61408	2.5048	0.950414	2.35183	0.613686	1.7911	2.07983	2.67068	3.15799	2.79165	0.96359	1.1042	1.86883	1.87342	2.8819	0.19518	0.296111	1.88026	0.393749	1.48192	0.721921	1.16481	1.97662	2.97793	2.24895	0.8628	1.6998	2.44874	1.92271	2.61057	2.36154	1.66466	3.70088	0.915429	1.81229	0.603377	2.65107	0.958746	1.66138	0.758378
AVEN	2.7202	1.89825	2.89787	2.55819	2.67265	2.65231	1.99452	2.67678	1.77643	2.15746	2.4002	1.81156	2.76047	2.27575	3.18529	1.82576	2.63283	2.66548	3.83814	2.0125	2.08137	2.1098	2.29182	2.37198	2.19713	2.11999	1.57359	2.16721	2.32888	1.77247	2.11266	2.45333	3.1442	2.64864	2.18798	1.95123	2.62463	2.79585	2.7183	2.27608	3.15299	2.30124	2.22456	2.61383	2.18956	2.57656	2.48756	2.41339	2.59651
AVIL	1.16066	1.46702	0.739049	0.948015	0.676483	0.531963	0.323629	0.672975	0.950457	0.893451	1.44093	0.930737	1.54318	1.52478	0.653559	2.9191	1.26794	0.693258	1.7692	1.42429	1.45888	1.07642	0.32413	1.06596	1.51249	0.762179	0.831497	0.561643	1.55027	2.0659	1.15728	0.745893	1.40696	1.17217	0.911885	1.65187	0.561384	1.04095	1.422	2.21116	1.87912	0.868001	1.49138	0.407375	0.638516	1.16016	0.616677	1.35832	1.23186
AVL9	2.32939	3.58271	2.73351	3.19114	3.32817	2.32507	2.38681	3.47879	3.43144	3.09426	3.33266	3.43877	2.56534	3.69064	3.01135	3.22611	3.55742	3.42873	3.20242	2.79911	3.65829	3.13275	3.38789	3.18581	2.98632	2.73158	3.23287	3.46143	3.45554	3.71683	2.87336	3.38712	2.75821	2.54781	3.64635	3.02427	3.27648	3.25723	3.24742	3.16485	3.57457	3.8424	3.30507	3.38613	2.65558	3.547	2.62586	2.86635	3.04143
AVPI1	1.61426	1.92274	1.04359	1.09567	0.802697	1.83634	2.00383	2.00217	2.11488	1.57199	1.41258	0	1.4648	1.45548	1.6698	1.33463	1.85923	0.745367	1.13698	1.68487	1.48866	0.683706	1.3042	1.83291	1.51513	1.1715	1.06495	1.19909	1.87585	2.29611	2.21799	1.26409	1.29824	1.47714	0.906507	1.20809	1.71138	0.740623	1.50925	2.45108	1.27263	1.78672	1.33018	1.49393	2.62645	2.09023	1.63428	2.15111	1.10001
AVPR2	0.744043	1.93337	1.28961	2.0881	1.52244	2.21042	1.54496	1.94106	1.93764	1.6536	2.10625	2.53934	3.13633	1.53973	1.20638	2.08584	2.52318	2.31925	0.239759	1.01308	1.94592	1.35249	1.99076	2.14982	2.4748	1.82621	2.07577	1.64358	2.43672	2.27171	1.73447	2.00446	0.580195	0.211398	1.64302	2.66697	2.48884	2.06236	2.86791	2.18633	3.12148	1.90786	2.66603	1.52941	1.87265	2.68846	1.044	1.93506	2.26099
AXIN1	2.93423	3.02984	3.50619	3.19795	3.13674	3.58948	2.99623	2.53103	3.47636	2.94743	2.9456	3.30709	3.38226	3.38799	2.81463	4.00205	3.78085	3.32425	3.84514	3.06177	3.63732	2.85492	2.99891	3.23438	4.13027	2.76168	3.19195	3.82225	3.51633	3.45928	3.36878	3.06386	3.15143	3.42493	3.04874	3.347	3.14652	3.44016	3.22423	3.89226	4.27797	3.03531	3.69554	3.01351	2.73369	3.75298	3.9169	3.56024	3.39888
AZI1	1.37287	1.57064	2.12054	2.28067	1.447	2.44318	2.72764	1.8934	1.90843	1.75814	1.7769	1.64291	2.80906	1.27542	1.94315	2.8867	2.3558	2.01999	1.74487	2.02963	1.848	1.11967	1.60848	2.46028	2.55581	1.598	2.14169	2.16847	2.03252	1.70452	2.20504	1.85679	2.4039	1.80037	1.28721	2.54859	2.71541	2.6688	2.02432	2.58128	2.38959	1.94722	1.81727	1.38447	2.2472	2.99045	2.56824	2.25465	2.16779
AZI2	4.42059	3.79322	3.8469	3.31613	3.61865	3.38921	2.55598	3.89351	3.65601	3.68483	3.54416	3.68426	3.29767	4.28879	3.87537	3.0272	3.58759	3.50003	4.05912	2.92383	3.86106	3.85517	3.7807	3.11852	2.54552	3.61528	4.18574	3.60781	3.66184	3.92154	4.44372	3.44653	4.23402	3.756	3.83845	3.20368	3.82741	3.21988	3.60219	3.04727	3.62818	3.88183	3.54384	3.58944	3.76673	3.34105	2.77629	3.49101	3.33586
AZIN1	3.73104	4.4382	4.87247	4.45514	4.63783	3.85125	3.71816	4.52825	4.31523	4.45237	4.45403	4.05901	3.89399	4.46378	4.18561	4.41339	4.27727	4.79645	4.06836	4.00401	4.54261	4.23805	4.6806	4.06226	3.90761	4.24248	4.8029	4.36351	4.19614	4.20602	4.8964	4.44178	3.91011	2.89872	4.67706	3.90692	4.27489	4.00247	4.26612	4.2717	4.13468	4.89633	3.96322	4.50837	3.68319	4.73059	3.79985	4.39503	4.02654
AZU1	8.20421	1.05683	5.69841	3.5169	5.42717	7.95163	7.99724	7.22788	5.49654	1.51091	5.88597	5.37914	5.79871	7.34382	7.04819	2.44266	5.384	0.364766	7.77973	6.5472	6.24392	6.84726	6.01537	5.76121	4.77439	4.1493	7.24439	7.03397	6.24279	6.15878	6.12955	5.42774	8.10982	8.34926	7.85933	4.93634	8.07659	5.80403	7.44401	4.91425	7.2699	1.02682	5.80852	6.56401	6.49308	5.18836	7.17876	6.42358	6.83606
B2M	8.65187	8.52004	8.04255	8.43445	8.46567	8.21543	8.2133	7.84908	8.57905	8.37407	8.46978	8.85008	8.32838	8.70517	9.01149	7.49153	8.28628	7.76118	8.44101	8.00221	8.41591	8.55865	8.78003	8.16835	8.54871	8.52382	8.85693	8.718	8.91514	8.77045	8.80978	7.87315	8.15114	8.53566	9.0043	8.45095	8.05886	8.58987	8.38667	8.53832	8.64148	8.79255	8.66804	8.2423	8.32074	8.24142	8.13099	8.39872	8.53685
B3GALNT1	1.8944	1.29302	3.32404	2.78795	3.61619	2.55359	0.463222	3.25341	1.38752	3.19498	2.32358	1.86668	1.78481	2.52149	3.01822	2.19959	2.83987	3.09731	2.01756	2.86841	1.79261	2.24838	2.05564	2.52683	1.30554	0.779092	2.35763	1.33441	2.62144	1.71397	2.8777	3.1281	2.0626	1.32485	2.25156	2.4602	2.77597	2.70213	2.52468	1.46088	1.74293	0.919318	2.06373	2.94237	2.05966	0.0612845	2.00334	3.05739	2.99814
B3GALNT2	1.92229	3.0425	2.86326	2.04442	2.64463	2.19114	1.50193	2.70861	2.9441	1.35684	2.60933	2.98189	2.36103	3.16354	3.14233	2.8167	2.87753	2.99949	2.80015	2.35261	3.40795	2.46494	3.22737	2.85416	3.04181	2.18816	3.03774	2.76585	2.84157	2.89581	2.51427	2.17157	2.81446	2.09929	2.70945	2.59372	3.13078	2.74334	2.77406	2.91677	2.62373	3.75452	2.52892	2.87063	2.40803	3.60579	2.29986	2.54935	2.84254
B3GALT2	0.659202	1.48583	1.2163	1.71553	1.3281	0.625849	0.424286	1.68413	1.08176	1.41329	1.23266	1.36254	1.79488	1.27007	1.07819	1.24995	0.888942	1.21352	1.00906	0.848913	1.12374	1.14291	1.1629	1.34109	0.513629	1.13066	1.31685	0.490753	1.12089	1.24104	0.812226	1.48109	1.16664	0.583925	1.16843	0.711268	1.20158	0.788803	1.32155	1.09288	1.77091	1.58383	0.888464	1.21147	1.03444	1.24801	0.315145	1.02371	0.884885
B3GALT4	1.47677	2.12022	1.13842	1.04701	1.18546	1.37465	1.53412	1.3615	1.9441	1.42932	1.94325	3.07647	2.00212	2.47297	1.32163	1.92573	1.16048	1.7082	2.01387	1.45307	2.75857	1.32901	2.06987	2.20564	2.18222	2.46317	2.07349	2.51024	2.60347	2.80954	1.94067	1.38054	1.76783	2.29213	1.85123	1.95892	1.5509	1.52771	1.85991	1.69408	2.47758	1.3647	2.73191	1.39462	1.89837	1.80792	2.3973	1.71017	2.04303
B3GALT6	2.58759	2.62936	2.7289	2.27607	2.51683	2.37626	1.22257	2.36657	2.66801	2.85795	2.41331	2.5466	2.71987	2.3892	2.85545	3.40795	2.80126	2.9304	3.21747	2.0415	2.35366	2.45311	2.39686	2.86531	2.56007	2.47611	2.80151	2.6791	2.52001	2.46738	2.60504	2.55612	2.74105	2.77083	2.28187	2.59239	2.67975	2.79574	2.50298	2.72262	2.65923	2.25816	2.75006	2.29919	2.42502	3.15663	2.99987	2.82152	2.73117
B3GALTL	1.73337	1.72605	2.70729	1.66846	1.98999	1.48633	1.11262	2.277	0.995257	1.81814	2.25408	1.20267	1.92106	2.14119	2.44732	1.57772	1.62604	1.66349	2.42421	1.81191	1.6659	1.70624	2.09078	1.50908	1.01449	1.18328	1.76948	1.86004	1.38482	1.83383	1.18365	1.45973	2.48216	1.66594	2.1058	1.12877	1.92107	1.75854	2.15379	1.98136	1.64995	1.71744	1.17234	2.5	1.37454	1.56641	0.981046	1.65479	2.05468
B3GAT3	3.38523	2.71985	2.95979	3.01011	2.78131	3.64002	4.27982	3.15609	2.79924	3.24553	2.88796	3.52538	3.47892	3.19331	3.06892	4.46499	3.48055	3.06276	3.58588	3.09781	3.56556	2.78512	2.86772	4.34732	3.68142	3.18563	3.13965	3.85124	3.59259	3.7432	3.52884	3.03931	3.42064	3.75844	2.39209	3.48608	3.38355	3.41691	3.44533	3.29644	3.75939	2.52711	3.63024	2.89099	3.03893	3.76728	3.92051	3.37521	3.44204
B3GNT1	1.78678	1.59409	0.748756	2.31537	1.32421	2.02652	0.632201	2.04449	1.50205	2.42711	0.957481	0.711404	2.28032	0.905867	0.883568	1.49916	1.92695	1.46998	2.81277	1.29497	1.59964	1.68434	0.642699	2.45573	1.86521	0.96853	1.33679	1.42669	1.65472	1.70544	1.9035	1.67905	2.50868	1.63249	1.62543	1.82068	2.20911	1.49934	1.37657	2.68649	1.93381	1.79785	1.40909	1.69828	1.40457	2.29718	2.06301	1.46808	0.803162
B3GNT2	2.92351	3.7649	4.31323	4.33253	4.37706	3.14307	2.86836	3.93708	3.71413	4.44829	4.09809	3.79839	4.45486	3.85029	3.93353	3.52223	3.59107	4.00212	4.49649	3.29376	3.55085	3.60359	4.184	3.90483	2.9128	3.24046	4.03303	3.58577	3.65893	3.56263	3.98833	4.74619	3.53334	2.91472	4.09752	3.47147	3.54415	3.94245	4.2337	3.7056	3.3675	4.29294	3.54506	3.75085	3.77965	3.67849	2.94042	3.86067	3.45258
B3GNT5	2.62067	3.41512	3.81202	3.41607	3.55697	2.51971	1.50366	3.36091	3.44214	1.45332	3.2898	1.91838	2.47622	3.49408	3.07203	2.91598	3.7312	3.01506	3.4116	2.00496	3.62793	2.94425	3.02256	2.58828	2.38377	2.77589	3.70451	3.04819	2.41539	2.23369	3.63157	3.46996	2.88302	2.31892	3.83396	3.3505	2.82098	2.79272	3.32964	2.75011	2.48913	0.962881	1.99332	3.19441	2.78265	3.78817	1.78589	3.8265	2.89157
B3GNT8	2.60593	2.28783	3.03423	1.66722	1.99338	2.29015	3.33769	2.02646	2.79914	2.91459	2.59833	3.39678	2.25008	3.041	2.73628	3.13844	2.93356	2.98421	1.34352	2.37297	3.45217	2.56365	2.09238	2.78286	3.78272	2.57629	3.1598	2.87083	3.08642	3.19575	3.02346	2.60416	1.5251	0.847922	2.80772	2.57771	1.87728	2.06888	2.55291	2.74838	3.04363	1.39086	3.43199	2.28245	2.7836	2.63388	3.33378	2.22562	2.92122
B3GNT9	0.719839	1.13486	1.26036	1.32748	0.624743	0.592139	0.28991	0.907763	1.00522	0.945671	0.86872	1.30827	1.51455	0.809087	1.05606	1.70321	1.79259	0.982441	1.14807	1.2503	0.90177	0.801292	0.895868	1.306	0.857963	0.605447	0.801103	0.840437	1.40339	1.11265	0.769756	0.726807	1.04811	0.676836	0.641853	1.67154	1.26273	1.03745	1.21061	1.90448	1.42443	1.56326	1.04524	0.463688	1.05031	1.32182	0.83745	1.57963	1.54009
B3GNTL1	3.1221	2.7424	3.35531	2.35368	3.03959	3.48454	3.91482	3.03303	3.13937	2.99202	2.74792	3.10101	3.56043	3.41964	3.10349	3.91176	3.56567	3.6168	3.75255	2.85492	3.23351	2.74706	2.64241	3.6739	3.7078	2.47365	3.41222	3.59567	3.67796	3.3947	3.72667	3.47335	3.73074	3.46376	3.05029	3.01484	3.91485	4.08099	3.29842	3.79751	4.10533	3.86514	3.43205	3.40646	3.28896	3.864	3.91072	3.56929	3.9225
B4GALT1	3.0758	4.16911	3.52476	4.65397	3.75143	3.33372	4.10668	3.61838	4.36389	3.72992	4.2384	4.35898	3.99573	4.28514	3.30548	3.80631	4.04796	3.68077	3.50828	3.22727	4.63324	4.05697	4.20772	3.73361	3.99531	3.95796	3.88274	4.61983	4.23697	4.60032	4.13641	3.63021	3.18354	3.00104	4.37903	3.99643	3.70341	3.59708	4.11614	3.65142	4.30461	3.75562	4.3271	3.90907	3.95967	3.96076	3.55215	4.04884	3.16462
B4GALT2	2.2247	1.30332	3.05801	2.32174	2.36969	2.20882	2.37711	2.4545	2.17667	2.45712	2.23521	1.10699	2.65844	1.84591	3.34479	2.6131	3.03102	2.41857	3.5779	2.7083	2.43178	2.1113	2.78103	3.08821	2.2675	2.09665	1.71624	2.9001	2.58985	2.05965	2.34433	2.26986	2.82614	3.18507	1.93171	2.7603	2.81915	2.39624	2.68798	2.68833	1.96932	2.64056	2.02006	2.34053	2.29763	3.83322	3.21866	3.14309	2.90913
B4GALT3	3.60804	3.68568	3.82513	3.46534	3.60436	3.81569	4.28556	3.56002	3.64261	3.7318	3.42589	3.72028	3.80199	3.67533	3.80896	4.35734	3.85305	3.50586	4.28064	3.71606	3.63921	3.44477	3.62934	3.84381	3.95809	3.39936	3.63578	3.80928	3.97343	3.8277	3.89463	3.5985	3.64067	3.85586	3.07604	4.14619	3.74996	3.72725	3.75739	3.73592	3.77556	3.488	3.71908	3.464	3.8738	3.80697	3.95376	4.15191	3.6756
B4GALT4	2.42961	2.58558	2.28271	2.29406	2.53136	2.19689	2.45285	2.35172	2.33514	2.85015	2.66402	2.49568	2.51667	3.10903	2.11819	2.60041	2.30746	2.2277	2.6833	2.42913	3.08005	2.64045	2.39283	2.36076	1.85628	1.99005	2.58466	2.6589	2.72353	2.76498	2.66292	2.35134	3.06623	2.06207	2.70509	2.5042	2.57282	2.58202	2.50012	2.55244	2.77187	2.67369	2.5723	2.78271	2.11879	2.17637	1.98963	2.36378	2.23178
B4GALT5	4.17045	3.98422	3.90662	3.12785	4.25199	2.85837	2.19239	4.25765	4.71883	2.88611	3.62157	4.3495	3.60412	4.7072	3.83682	3.48755	4.45232	3.19027	4.15421	2.90763	4.42695	4.33345	3.73764	3.39888	3.07178	4.03114	4.65516	3.86756	4.11581	4.34382	4.69598	3.48778	3.86901	3.93915	4.17975	2.74147	3.70114	3.51471	3.95	3.42769	3.86918	3.63674	3.82834	3.84149	3.26569	4.2777	3.82506	4.3647	3.56177
B4GALT6	2.4852	3.82641	4.12609	4.20201	4.45691	2.1083	1.05836	3.64228	2.23407	5.0808	3.24059	2.76393	3.59215	3.01122	3.6381	2.69288	3.27419	4.49531	2.26802	1.77755	1.10095	1.94629	2.69001	2.74106	2.704	2.38516	2.33674	0.628896	2.80072	1.5645	3.23291	3.97184	2.4481	1.71586	2.44052	2.5962	3.33605	3.85025	3.43246	3.54786	1.98301	4.74767	2.61509	4.07784	3.07167	3.47998	2.22833	3.36209	3.81648
B4GALT7	2.97523	2.78978	2.55293	2.97624	2.51483	3.07011	2.84379	2.79619	2.41111	2.87151	2.70873	2.47288	3.16645	2.76225	2.83237	2.97777	3.3296	2.8621	3.20001	2.48467	2.95819	2.52701	2.73841	3.13114	3.18645	2.74554	2.74909	3.08788	3.23196	3.08599	2.90965	2.65288	3.32743	3.13578	2.59552	3.16922	3.04758	3.18904	3.07987	3.09209	3.24269	2.52917	3.23575	2.54343	2.83114	3.22234	3.2717	2.55393	3.06983
B9D2	1.25651	2.49361	1.7327	2.38968	2.06012	3.04122	2.28701	2.35091	2.45922	2.51289	2.09797	2.67259	2.90127	2.48054	2.17202	2.78406	2.23009	2.32201	2.33738	2.05414	2.25469	1.894	2.09092	2.58676	2.79166	2.29903	1.93531	2.59209	2.71205	2.58707	2.61842	2.64383	1.73711	2.05121	2.05213	2.16051	2.58455	2.6721	2.64752	2.54164	3.03746	1.46571	2.78827	2.06131	2.18446	3.13785	2.64322	2.62959	2.63152
BAALC	0.308456	5.23051	5.56648	4.93695	3.63654	0.633431	0.0981356	0.838971	1.21625	4.41954	3.63519	1.53825	5.7767	0.999692	1.66064	5.50575	3.93363	5.45529	1.39508	0.282219	0.209573	0.0651549	2.87	4.10831	3.63066	3.66896	0.605812	0.392198	0.730693	0.0693397	4.00475	2.73761	0.522702	2.54959	0.807024	4.64402	0.24083	3.77912	4.7026	4.49318	0.815786	4.48764	1.87504	0.724807	2.75299	3.31623	2.89722	1.90883	4.15669
BACE1	2.45801	3.10658	3.97458	2.9634	2.39254	2.47566	1.52788	3.33243	2.24893	3.34933	3.48229	2.50049	3.33843	2.94782	3.4209	3.57955	3.31861	3.35597	3.52121	2.59775	2.81049	2.63571	3.20879	4.15744	1.61019	2.18123	3.11226	2.0196	3.01376	2.96922	3.01265	3.10884	3.54011	2.37596	3.85314	2.14769	3.42178	2.56135	3.41181	3.05189	2.97963	3.31765	2.93665	3.27301	3.16609	2.41807	2.43016	2.84299	2.09805
BACH1	2.96258	4.80602	4.02749	4.02878	3.9218	2.77803	2.49436	3.45726	4.82783	3.61761	3.93881	4.1664	3.57464	4.23449	3.44285	3.59624	3.85443	3.93868	3.73228	2.77378	4.38079	4.02421	4.21323	3.05719	2.81995	4.24423	3.68879	3.56367	4.20213	4.71057	4.13668	3.57076	3.45589	2.54276	3.77319	3.24962	3.52965	3.48493	3.90406	3.25139	4.64841	4.15842	4.00365	3.53666	2.64238	3.51571	2.48321	3.72108	3.48066
BACH2	0.543639	1.25134	0.668418	1.29006	0.606804	1.54751	0.278641	0.314377	0.678183	0.994297	0.508886	1.78863	2.97662	1.24423	0.65071	3.00158	1.75941	0.710378	0.521208	1.40605	1.12693	0.977281	0.402355	1.69646	0.524655	1.56085	0.888186	0.443026	1.36761	1.11329	1.40447	0.291024	1.45673	0.488108	0.458109	2.07548	0.269216	0.94416	0.929817	1.6989	2.08391	0.908393	1.58107	0.556473	1.29495	0.412145	0.694429	2.35946	1.25663
BAD	2.70965	2.85835	2.43941	3.24875	2.18459	3.65922	4.26102	2.60672	2.98989	2.77645	2.47132	2.89253	3.2925	3.0217	2.06337	3.58575	2.82315	2.80762	3.10572	3.13033	3.37957	2.56426	2.3515	3.84058	3.00797	2.33129	2.7757	3.75231	3.28472	3.22468	3.40592	2.91176	3.14223	3.3745	2.48572	2.9485	3.25058	2.728	2.61414	3.19602	3.3958	1.94818	3.37223	2.55313	2.76951	3.25806	3.23847	3.3151	2.9235
BAG1	2.9806	3.24287	3.60323	3.2879	3.37994	3.89461	3.24456	3.64556	3.24993	3.33839	3.13514	3.52811	3.0689	3.28464	3.43452	3.03333	3.34119	3.20991	3.20509	3.29202	3.3533	3.18226	3.42876	3.22162	3.80088	3.43286	3.23259	3.40895	3.32911	3.23192	3.30662	3.4967	3.08695	2.72069	3.15287	3.24502	3.20137	3.35605	3.50321	3.16477	3.46729	3.27678	3.38091	3.35628	3.20078	3.20339	3.53609	3.4562	3.13644
BAG2	1.16157	1.00431	1.97991	2.09887	1.68959	1.70338	0.965795	3.04119	0.828799	2.63752	0.694198	2.25672	1.26831	2.32061	2.15101	1.54025	2.30231	2.71518	2.06604	2.37752	1.99361	2.07649	1.63541	2.55212	1.39415	0.586263	1.26511	0.822475	2.53679	1.12014	2.97675	1.30349	2.30902	1.41334	0.79107	1.63157	0.826691	1.88375	0.426757	2.70881	1.20132	2.00291	1.09017	3.12226	2.20681	2.59717	2.16857	3.31903	1.16167
BAG4	2.05679	3.34869	3.14198	2.7954	3.11831	2.39292	2.77656	2.96277	3.42861	2.75726	3.14774	2.94415	2.93596	3.21721	2.49427	3.26216	3.47687	3.2339	2.68734	2.5445	3.44507	2.68697	3.31273	2.77456	2.39314	2.6917	3.209	3.29188	3.14349	3.2023	3.75852	2.65771	2.21597	2.16314	3.29534	2.58355	3.05192	2.80849	3.07509	2.90415	3.14529	3.05346	2.97748	3.01474	2.31832	3.23291	1.99798	3.10647	2.70267
BAG5	2.6484	3.51181	3.7094	3.38382	3.4786	3.12043	1.96027	3.47267	3.1157	3.5488	3.28185	3.1944	3.26327	3.44304	3.26592	3.60795	3.28993	3.45407	3.2761	2.6837	3.34202	2.90058	3.34263	2.98846	2.97327	2.76667	3.28638	3.03413	3.30674	3.18817	3.36679	3.3888	2.91809	2.56875	3.32761	2.93558	3.29241	3.35695	3.38583	3.24562	3.50727	3.56834	3.16664	3.47275	2.83543	3.66778	2.87514	3.56213	3.45118
BAHCC1	3.8089	2.2733	3.7504	4.19916	4.07291	3.75365	3.94249	4.25319	2.57091	0.793901	1.92487	4.17142	1.94138	4.38083	3.17331	4.79108	3.12841	4.84349	4.14406	3.8303	4.04184	3.63532	1.86787	4.59623	5.06063	1.63959	3.78773	4.55959	4.41761	3.75798	3.02207	4.63003	4.29629	4.21262	2.89291	3.26356	4.65562	5.15789	2.11157	3.55056	4.60377	4.71589	4.54769	4.52724	3.53566	4.99385	4.2809	3.3852	2.84391
BAHD1	2.98798	2.95354	3.23788	2.80086	2.69302	3.15979	2.74412	2.97674	2.62636	3.17218	2.96758	3.11624	3.24741	3.0895	3.28629	3.75911	3.51842	3.4482	3.27293	2.98559	3.25186	2.72834	2.98291	3.26212	3.16799	2.55176	2.87116	3.02938	3.31824	3.38051	3.26595	3.10697	2.86902	2.85141	2.73863	3.24473	3.12786	3.07847	3.05182	3.41454	3.17649	3.33591	3.24777	3.03098	2.53671	3.72761	2.90904	3.04909	3.27387
BAIAP2L1	1.0367	1.55569	0.816506	1.25915	0.949458	1.11034	0.223589	0.779953	1.63509	0.566026	1.24442	1.57664	0.78041	1.17998	0.374956	1.72925	0.917954	0.940455	0.886086	1.12163	0.972416	1.08132	1.36264	0.761921	0.738734	1.33273	1.08134	0.627879	1.45596	1.68224	1.27859	0.910095	0.788632	0.61642	0.840287	0.764364	0.733449	0.929958	1.29588	1.88763	1.66112	0.778365	1.30834	0.460117	1.25172	0.617468	0.328356	0.729149	0.8399
BAIAP2	1.90815	1.124	2.01891	0.957064	0.869286	1.56425	2.07344	1.54025	2.72349	2.63359	2.48725	2.5558	1.94265	2.20232	1.31953	3.57407	2.7998	2.20619	3.38717	1.51972	2.81278	1.45058	2.43651	2.33067	1.14054	1.55471	1.47767	1.81516	2.66419	3.22114	2.49839	1.90817	3.09554	2.73114	0.649713	2.54479	2.09423	1.83103	1.82194	3.55416	1.91233	2.88088	2.56909	0.742438	1.1098	2.88694	1.52917	2.5571	1.92835
BAK1	2.79617	3.6546	3.11391	3.20611	2.97363	3.54952	4.08653	3.10701	3.57033	3.51165	3.5876	3.92895	3.76034	3.59665	3.18434	3.58402	3.42679	2.47893	3.44273	2.98453	4.17529	3.23319	3.66552	3.40307	3.92075	3.25734	3.23487	3.88897	3.96479	4.03724	3.57437	3.56397	2.91694	3.16643	3.52552	3.52779	3.34912	3.6036	3.61866	3.12659	3.87851	2.75171	4.00074	3.40561	3.19997	3.51825	3.9174	3.21665	3.10378
BANF1	4.80455	4.6389	4.64521	4.56308	4.75298	5.17938	4.72012	4.80241	4.70061	4.35492	4.622	4.99913	4.76094	4.6246	5.17021	5.05916	4.77851	4.74157	4.96872	5.06681	4.77596	4.79049	4.72369	5.53694	5.00005	4.6008	4.9491	5.1838	5.00062	4.69771	5.27377	4.65566	5.3413	5.18784	4.54383	4.69845	5.14096	5.26909	4.92565	4.86619	4.79236	4.08032	4.82797	4.80311	4.65035	5.24785	5.111	5.16908	4.99181
BANK1	0.459023	1.74415	1.57222	2.88904	3.71782	0.690867	1.00681	2.03346	1.79146	3.90198	2.3919	2.17898	4.15282	2.88299	3.25267	2.6821	3.01964	1.58123	2.0397	2.03377	2.55545	1.87963	1.79363	3.87288	2.27831	1.73972	1.91404	2.05496	2.1017	2.1337	2.6793	2.19395	1.92719	0.969077	1.24773	1.7642	2.07573	3.18609	2.20603	3.12295	2.04004	1.4705	2.6187	1.57366	1.42432	0.873196	2.29461	3.78429	2.51959
BANP	1.76067	2.67279	2.59456	2.31605	2.08547	1.9077	1.83146	2.03993	2.53787	2.24597	2.43824	2.55824	2.74505	2.55935	2.77495	2.77698	2.55667	2.86734	2.60996	1.92905	2.64509	1.94215	2.53761	2.52132	2.24721	1.95666	2.48936	2.40806	3.0039	2.7531	2.52669	2.36744	2.07088	2.05749	2.11007	2.65589	2.72159	2.57409	2.35719	2.43765	2.89458	2.60963	2.96796	2.14649	2.28321	3.35814	2.44295	2.46995	2.65621
BAP1	3.59463	3.78583	3.82483	4.08474	3.91169	4.23876	4.61315	3.7083	3.72384	3.65924	3.80162	3.89242	4.25126	3.86316	3.7398	4.05574	4.09867	3.99204	4.07444	4.03997	4.10361	3.41045	3.81949	4.18421	4.30811	3.7332	3.97544	4.33872	4.153	4.02482	4.29155	3.83318	3.91906	3.87	3.6188	4.24238	4.08033	4.01442	4.11872	4.11529	4.35847	3.66655	4.1316	3.6346	4.09048	4.20788	4.2327	4.50052	3.94862
BARD1	0.642852	2.87243	2.60966	2.88309	2.52711	1.01818	1.19615	2.02107	2.49308	1.85976	2.54909	0.947536	2.3629	2.14222	1.84254	2.77652	2.38033	1.88447	2.09782	1.91847	2.57029	2.00177	2.48586	2.278	1.2607	1.65249	2.7597	1.92573	1.81976	2.19596	2.62481	1.98428	2.2393	1.15865	2.53109	2.26286	2.07699	2.41144	2.39593	2.12148	1.85953	3.24776	1.38398	2.03687	2.04978	2.74994	0.962594	2.42441	1.59756
BASP1	4.94362	1.90365	1.4375	1.27202	2.37176	3.39263	2.51624	3.15065	4.08006	2.5153	4.17978	4.96389	2.07095	5.20572	1.20807	4.76457	2.10479	1.39185	1.54781	3.32488	4.27457	5.11478	4.17992	1.99521	3.33617	5.08502	4.17472	5.0806	3.66304	4.05974	4.15636	1.68437	2.24552	3.42171	4.96517	3.44731	1.15484	0.826634	3.85501	3.61767	3.29081	1.98583	4.01615	2.8826	5.09074	1.8325	2.98422	3.67595	0.787987
BAT1	5.92504	6.66148	6.29493	6.41139	6.37009	6.4459	7.04268	6.45155	6.28112	6.02505	6.34515	6.32783	6.66698	6.62585	6.25614	6.4398	6.53714	6.32758	6.20792	5.78665	6.60071	6.04486	6.33414	6.28466	6.6915	6.11201	6.1886	6.51946	6.63824	6.59462	6.1667	6.32675	6.3354	6.01774	5.97261	6.38472	6.50024	6.57384	6.62292	6.52145	6.99703	6.33738	6.23877	6.55684	6.24675	6.39726	6.28638	6.36784	6.25945
BAT2L1	4.20855	4.7967	4.90298	5.05192	4.49991	4.74541	4.85513	4.74556	4.89365	4.85047	4.85371	4.85516	5.12606	4.45783	4.64188	5.07196	5.17052	5.22055	4.87457	4.10235	4.7853	4.19634	4.81469	4.9831	4.70774	4.34453	4.65574	4.78216	5.02142	4.9406	5.01775	4.93248	4.7487	4.51001	4.53881	5.05238	4.91273	4.95321	4.91323	5.01101	5.29778	5.04102	4.90983	4.39854	4.38136	5.34376	4.31723	5.20978	4.88715
BAT2L2	5.21756	5.2314	5.28494	4.95318	5.3365	5.42539	4.73155	5.2945	4.96052	5.06232	5.0019	5.08072	5.1484	5.33618	5.21362	5.77487	5.39635	5.1752	5.16877	4.66119	5.24407	4.8761	5.14189	4.98743	5.01512	4.56798	5.26422	5.04702	5.16269	5.205	5.17983	5.03754	5.12566	4.29794	5.10048	5.03923	5.18698	5.04878	5.19841	5.07739	5.19743	5.60416	5.05723	5.10784	5.01741	5.45548	4.81143	5.25835	4.94175
BAT2	4.24638	4.60159	4.90053	4.90291	4.46296	5.11272	4.70888	4.85331	4.51464	4.84206	4.81568	4.87661	5.10276	4.54736	4.78964	5.18406	5.12607	5.08445	4.9358	4.70956	4.79314	4.36033	4.81481	5.06642	5.17135	4.65512	4.96607	5.09608	5.05814	4.95142	5.0893	4.9878	4.82008	4.69067	4.48358	5.22819	4.95842	4.83562	4.9262	5.23273	5.06376	4.69778	5.01925	4.5669	4.32784	5.55922	4.92347	5.14821	4.72252
BAT3	4.08763	4.69112	4.73725	4.82039	4.34946	4.90251	4.83273	4.3925	4.98445	4.45746	4.77071	4.76938	4.95541	4.50177	4.66751	4.80908	4.81602	4.77202	4.87592	4.70053	4.92443	4.44867	4.82786	5.07081	4.84394	4.83225	4.68949	5.17516	4.92943	5.00421	4.88534	4.72433	4.3751	4.70009	4.29249	5.08182	4.76579	4.87565	4.84509	4.97342	4.8409	4.2863	5.00242	4.45398	4.49044	4.85135	5.05387	4.84462	4.71797
BAT4	2.69136	3.14927	2.91611	2.8057	2.54111	2.58273	3.00486	2.6411	2.50159	2.60961	2.69376	3.00949	2.94746	2.88732	3.03619	2.76659	2.6317	2.91273	2.96719	2.98039	2.8524	3.0637	2.91147	3.07596	2.5428	2.94301	3.19037	2.74102	2.88483	3.03693	2.92704	3.0057	2.8494	2.65984	2.70695	3.1266	2.70874	2.68497	2.76828	2.84262	2.77307	2.93206	2.95506	2.71925	2.66613	3.14562	2.99272	2.94033	2.83149
BAT5	3.08588	3.54054	3.31691	3.42261	3.33268	3.44489	3.78026	3.11411	3.6209	3.10896	3.3952	3.65221	3.60929	3.75001	3.36754	3.77624	3.55898	3.18752	3.79286	3.72786	3.98087	3.32185	3.34311	3.6172	3.98548	3.36274	3.3149	3.95342	4.19498	4.17925	3.58183	3.45186	3.35773	3.73358	3.05456	3.61615	3.42174	3.65666	3.52912	3.74092	3.95757	3.07954	3.93465	3.23138	3.36075	3.69837	3.99424	4.31607	3.49932
BATF	2.67078	2.21453	2.24592	1.92451	2.4793	2.39502	2.56884	2.37063	3.8987	3.39687	2.51643	3.05964	2.47821	2.99198	2.84437	3.54477	2.81747	2.06033	2.62178	2.897	3.34715	2.90983	1.98855	2.86431	3.4626	2.82381	2.93794	3.27182	2.98779	3.10471	3.24793	2.89776	2.47387	3.07029	2.71744	3.1325	2.95144	3.03295	2.65604	2.67481	2.45597	1.93156	3.41036	2.64408	2.64321	3.68297	3.21453	2.96575	2.79526
BAX	4.05092	3.88833	4.09462	4.07054	4.29987	4.55901	4.89745	4.44718	3.75948	3.85536	4.24976	4.65321	4.2486	4.56553	4.29327	4.12551	4.31697	4.17319	4.21528	4.37488	4.88027	4.37109	4.04719	4.47425	4.22533	4.08304	4.1253	4.97154	4.56844	4.58324	3.63845	4.00973	4.72465	4.25588	3.5679	3.96935	3.88745	4.46048	4.29451	4.02151	4.45704	4.04228	4.41426	3.93047	4.39998	5.1117	5.11061	3.72773	4.14581
BAZ1A	5.74787	4.56936	4.86135	3.91984	5.62875	4.78058	3.35767	5.0006	4.99719	4.27705	4.75171	4.79763	4.2806	5.18368	5.26472	4.51706	4.36877	4.71196	4.31283	4.45667	4.69853	5.09655	4.78826	4.12314	4.43766	4.7175	5.5864	4.64642	4.60713	4.6778	4.83347	4.68844	4.77212	3.68756	4.90191	4.19137	4.55962	4.36508	4.56885	4.20067	4.69566	4.6576	4.45503	4.66192	5.10484	4.60706	4.34534	4.82679	4.59631
BAZ1B	3.08925	4.004	4.11218	3.79548	4.1396	3.18617	2.69925	3.9872	3.85337	3.81778	4.15652	3.51933	3.13473	3.79267	4.0411	4.01313	3.88224	4.00618	3.60805	3.7219	3.96733	3.74568	4.1232	3.73052	3.64858	3.76837	4.23615	3.6494	3.75509	3.79066	3.23637	3.87474	3.54881	2.71583	4.11575	4.01625	3.77216	3.98666	3.82711	3.86605	3.72403	4.33121	3.55652	3.88969	3.72405	4.35596	3.32917	3.52738	3.67713
BAZ2A	3.29136	4.60399	4.1712	4.40985	3.88923	3.70201	4.44681	4.02684	4.26364	4.30538	4.05197	4.2212	4.72413	4.31943	3.78615	4.75727	4.56537	4.48429	4.5	3.48346	4.46909	3.74029	4.15979	4.14382	3.98302	3.84427	3.82236	4.2143	4.56965	4.73675	4.54195	4.33453	4.16854	4.00596	4.02467	4.43106	4.10473	4.1253	4.29021	4.38712	4.68836	4.50126	4.48424	4.12341	3.7559	4.48145	3.68865	4.43582	4.16888
BAZ2B	3.47501	4.31081	4.06559	3.99704	3.98859	3.23324	2.38185	4.05182	3.62441	3.82994	3.85354	3.93933	3.8319	4.262	3.03867	3.05343	4.03031	4.09497	3.95118	3.26813	4.10096	3.72345	3.66997	3.50068	3.56641	2.67707	4.0166	3.27527	3.70398	4.1878	3.58178	4.20911	3.71324	2.42685	3.52515	3.69895	3.60778	3.98441	3.77118	3.45968	4.4242	4.47968	3.66349	3.66214	3.29993	4.03022	2.96103	3.73819	3.58888
BBC3	0.791686	1.79176	0.509077	0.693649	1.09928	1.32392	2.70099	1.10201	1.03931	0.975947	1.55404	2.51779	1.47221	1.6763	1.06115	1.26003	1.833	0.896568	1.98422	1.73652	1.9831	1.66689	1.23612	1.48119	0.970172	1.64147	1.0803	1.23193	1.91435	2.29405	1.80472	0.772305	1.99834	1.52712	0.717205	1.68682	0.843349	0.873288	1.39558	1.9229	1.1704	1.64607	1.89681	0.558572	1.09721	2.57781	1.9305	1.87657	0.850404
BBS10	1.92576	2.99542	2.83721	1.91364	2.37	0.764297	0.40176	2.48217	1.83901	3.07986	2.34647	2.44781	2.31584	3.00467	2.04447	2.1643	2.09944	2.72817	2.34907	1.71825	2.51376	1.79446	2.35428	2.29813	1.60228	1.21004	2.44685	1.34746	2.67938	2.84472	2.17133	2.5947	2.32391	1.5467	2.74998	1.74144	2.39266	2.22619	2.24812	2.3691	2.18236	2.88484	2.5468	2.92506	1.60743	2.63848	1.61262	2.35212	2.31359
BBS12	0.885486	1.58176	0.909287	0.549744	1.1899	0.056343	0.182685	1.33322	0.483523	0.816808	0.873104	1.66858	0.907293	1.89149	1.22096	0.661751	0.662337	0.888858	1.60224	1.46097	1.49388	1.32452	1.01604	0.918439	0.440789	0.45765	1.14496	0.69065	1.75411	1.83919	0.790858	1.3439	0.753718	0.572427	1.50376	1.00915	1.28779	1.14849	0.81481	0.962457	1.13278	0.958798	1.29133	1.70833	0.909568	1.43512	1.11068	1.60322	1.2645
BBS1	2.04536	2.66805	2.67597	2.6309	2.2827	2.7072	1.7679	3.27011	2.37115	3.12297	2.47374	2.26879	3.25753	2.71983	2.25565	3.68131	2.73056	2.80899	3.37695	1.92867	2.27886	2.00906	2.09009	3.67207	2.87936	1.8433	2.12614	2.24862	2.9448	2.7851	2.93689	3.04864	3.04655	2.92538	2.33711	2.64409	2.98842	2.72562	2.57797	3.10459	3.00829	2.60176	2.75405	2.82473	2.30964	2.65486	2.81949	2.74602	2.94755
BBS2	2.68131	3.10544	3.12637	2.88427	3.30953	2.40089	2.08433	2.80652	1.94421	3.33926	2.93895	2.709	3.09858	3.293	2.38309	2.64684	3.00543	3.07074	2.75562	2.46993	2.89211	2.90754	2.5743	3.2812	3.22963	2.43019	2.7124	3.12736	2.9743	3.29138	2.6486	3.11659	2.15624	2.27046	3.3813	2.71139	3.17016	3.32601	2.69192	3.0498	3.44518	3.62519	2.72676	3.56647	2.06383	3.23736	2.79555	2.85871	2.57359
BBS4	2.22971	2.07472	2.3663	2.02422	2.56311	2.46359	1.48331	2.72896	2.05109	2.02512	2.5726	2.49901	2.1705	2.80098	2.17886	1.76836	2.27247	1.77056	2.63343	2.73812	2.77628	2.43486	2.07702	2.656	2.88744	1.80019	2.38025	2.4101	2.97575	3.10553	2.31745	2.67473	3.06814	2.36315	2.7262	2.33697	2.52594	2.75179	2.6569	2.6544	2.99473	3.15706	2.61597	2.33734	2.33221	2.61711	2.37526	2.75413	2.18138
BBS5	0.923272	0.647283	0.963642	0.836218	1.33621	0.769094	0.855394	1.56894	0.357152	1.31306	0.556554	1.13794	1.13571	0.781043	1.46023	0.215963	0.95268	0.506501	1.19844	1.24261	0.44096	0.638817	0.385547	1.30978	1.07495	0.310685	0.586072	0.364264	1.11104	0.764852	1.09059	1.2254	1.06819	1.22587	0.505396	0.792157	1.32474	1.09185	0.72204	1.57084	0.858339	0.976579	0.845386	1.5381	1.04519	1.38801	1.22959	1.08107	1.00334
BBS7	1.22857	2.19247	1.59522	2.41864	1.87326	1.01336	0.657514	2.25432	1.79763	2.12274	1.9481	1.67487	2.12662	2.50638	2.30298	1.40152	2.0429	1.93172	2.16482	1.31171	2.37092	1.93142	2.14817	1.83112	1.72857	1.9136	2.31209	2.00425	2.26055	2.48311	1.92415	1.98463	2.02488	1.63772	2.25924	1.76603	1.42202	1.79281	1.7955	2.26946	1.86851	0.764038	1.93637	2.63891	1.91311	0.865242	1.34558	2.25495	1.76045
BBS9	1.75364	2.40509	1.67161	1.95198	2.17359	1.46872	1.61016	2.65061	1.29229	2.1389	1.71581	1.70123	1.97342	2.34436	1.86513	1.89016	1.92866	2.03747	2.54697	1.09586	2.06126	2.04792	1.56347	1.97596	1.84095	0.982243	1.37447	1.86356	2.14467	2.35634	1.15276	2.4655	1.59783	1.5441	2.18073	1.25978	1.81708	1.77533	2.08063	2.20804	1.97141	2.58605	1.83877	2.53661	1.70503	1.93664	1.76176	1.71249	1.97091
BBX	2.83158	3.96679	2.86651	3.76344	3.31068	3.16238	2.34985	3.83492	2.22267	3.88476	3.11153	2.70018	3.67687	3.08786	3.4553	3.5989	3.21382	3.21469	2.86493	2.58059	2.75458	2.80021	3.31743	3.39103	1.87344	2.39891	2.54892	2.45101	3.06294	2.96557	3.30172	3.64531	2.7312	1.55837	2.79337	3.07648	3.2773	3.22846	3.1654	3.4301	3.27491	2.47063	2.75315	3.43932	2.55126	3.25994	2.47631	3.52847	3.07417
BCAP29	2.86467	3.41383	3.53428	3.20566	3.23596	2.33792	2.16695	3.27211	3.02773	3.45075	3.3585	2.96288	2.29811	3.51065	3.26365	2.22714	2.84126	3.20234	3.52506	3.12764	3.47987	3.30043	3.07941	2.80387	2.66168	2.27874	3.07727	3.34198	3.29322	3.31437	2.69657	3.37317	3.06976	2.64919	3.66439	2.55634	3.00091	2.84465	2.86927	2.23102	3.17965	2.46928	2.95125	3.56979	2.72209	3.43639	2.66523	3.04458	2.76554
BCAP31	5.22527	4.90157	4.81256	4.61027	4.6873	5.14194	5.68497	4.62001	5.04853	4.66937	4.43338	4.99182	4.69872	4.96865	5.00641	4.74964	5.073	4.9738	5.15711	4.57715	4.91319	4.47397	4.37556	4.8428	4.87348	4.57771	4.64022	5.13561	4.92673	4.84911	4.95242	4.69347	4.4527	4.84086	4.53323	4.78615	4.86376	5.03461	4.84918	5.01193	4.83704	4.04111	5.03282	4.8463	4.6691	5.09358	5.41272	4.96912	4.96756
BCAS2	3.3937	3.51636	3.71251	3.37025	3.62205	4.06405	2.66874	3.83024	3.39903	3.64854	3.25649	3.37463	3.27693	3.52573	3.84526	3.51199	3.21237	3.59906	3.51422	3.19403	3.32676	3.71895	3.738	3.20524	3.30074	3.43925	3.6633	3.12107	3.3345	3.23535	3.4489	3.52123	3.46613	2.67225	3.62859	3.26471	3.46998	3.51014	3.25133	3.5722	3.2592	3.71509	3.33113	3.90204	3.45212	3.38751	3.18378	3.74203	3.39547
BCAS3	2.36296	3.39842	3.15433	3.06866	2.40123	2.5551	2.48173	2.8012	2.31612	2.73623	2.59097	2.82698	3.16682	3.00044	2.51761	3.22996	2.85885	2.82509	3.23938	2.68492	3.21209	2.4988	2.71779	2.89599	3.12525	2.56068	2.65028	2.95764	3.1464	3.04024	2.76156	3.53468	2.44793	2.1874	3.07026	2.88412	2.66908	2.69389	3.0304	3.4017	3.35865	3.43865	3.126	2.78189	2.3559	3.65083	2.66937	3.03422	2.76595
BCAS4	4.36464	3.88918	3.15227	3.52754	3.98194	3.96904	4.40325	2.44955	4.96424	3.92658	4.50406	4.39864	3.63553	4.1937	3.90172	3.42884	3.05546	3.31195	4.43598	2.71453	3.83128	4.44313	3.27993	3.5107	3.09716	5.10727	3.54858	4.30286	4.08562	4.40956	3.60597	3.6382	3.58127	4.11683	3.82372	3.46249	3.40545	4.44954	4.30404	3.38695	3.42896	3.41538	4.2407	3.25728	4.41781	3.60074	3.6455	3.03802	3.3088
BCAT1	0.579254	3.82797	4.1507	3.60838	2.6105	1.95694	1.52643	3.37699	1.80321	0.178792	3.45962	2.18334	3.74625	1.95814	3.89412	3.76132	3.6748	4.0747	3.25918	0.662312	3.3197	1.71416	4.00191	3.06197	0.226414	2.79421	2.23398	0.825302	2.01769	2.55898	3.78489	3.85526	1.81273	0.215442	0.109215	3.39294	3.07954	2.45133	3.36384	3.70582	0.671877	3.67244	1.93812	3.7197	2.87198	2.78007	2.29958	2.93152	3.62588
BCAT2	2.76541	2.37058	2.61543	2.43878	2.40331	3.21877	2.71308	2.46796	2.7645	3.36838	2.72992	2.89815	3.21842	2.54011	3.10416	3.22473	3.42738	2.82889	3.61896	2.25012	3.42917	2.51346	2.29246	2.84804	2.86864	2.53116	2.95755	3.24675	2.94519	2.73606	2.9372	2.42089	3.26582	3.24936	2.24621	2.77283	3.17518	2.94467	2.97383	3.25428	2.81302	2.71689	2.89196	2.48466	2.81543	4.27707	3.66591	3.28949	3.16599
BCCIP	3.75001	4.10415	4.3984	3.9444	4.55221	4.12565	3.10996	4.33996	3.70516	4.15742	3.98973	3.76309	4.17486	4.06135	4.49057	4.16367	4.13519	4.16882	4.02221	4.28127	3.985	3.92588	4.18676	3.97954	3.8598	4.14075	4.14066	4.14806	4.13644	3.67326	4.33228	4.15494	4.0793	3.06146	4.01675	4.12969	4.25589	4.29188	4.16142	4.32949	3.87697	4.02097	3.82238	4.28725	4.10057	4.39405	3.93952	4.88418	4.04207
BCDIN3D	1.40914	1.9668	1.35667	1.0864	1.71731	0.822772	0.530382	0.974294	1.30008	1.58854	1.5074	1.35732	1.27857	1.64157	1.19404	1.79944	1.23542	1.58862	1.36733	0.854037	1.72209	1.83447	1.10946	1.35898	1.17708	1.39468	1.63765	1.02944	1.38166	1.57735	1.12904	1.43795	1.37589	0.693524	1.57435	1.14973	1.61833	1.37189	1.21038	1.23269	1.08947	1.96988	1.62436	1.56348	0.841915	1.94356	1.27306	1.72183	1.69383
BCKDHA	3.09258	4.1787	3.94498	3.77228	3.39791	4.39982	4.65543	3.78494	4.10722	3.72711	3.95496	4.15574	4.10148	3.63602	3.92664	4.27848	4.38448	3.84056	3.99893	3.94815	4.38849	3.71825	4.13202	4.51281	4.63275	3.86969	3.47971	4.56871	4.26011	4.20765	3.96646	4.05821	3.37252	3.64163	3.64636	4.47327	4.15694	4.34854	4.30816	4.43263	4.37543	2.88604	4.41762	3.51621	3.50529	4.75332	4.67178	3.98846	3.92745
BCKDHB	2.64112	2.82968	3.07167	2.98161	3.15085	2.3083	1.70801	2.9375	1.85022	3.10853	2.56579	2.27178	2.84105	2.52815	2.92675	2.36253	2.93219	2.78312	2.93604	2.15661	1.99924	2.11416	2.45421	2.7026	2.48324	2.13392	2.27274	2.23262	2.21863	1.56436	2.46534	2.89094	2.73956	2.03344	2.20654	2.47911	2.69347	2.99057	2.86926	2.9117	2.08354	3.3862	1.90466	2.99525	2.54072	2.59644	2.29621	2.94702	2.93965
BCKDK	2.99803	3.51971	3.30491	3.39093	3.36411	3.66982	4.03255	3.57807	4.15303	3.61962	3.54994	4.09693	4.01276	3.87424	3.41335	3.74893	3.68553	3.48272	3.5127	3.7291	4.2954	3.35891	3.64	4.01709	3.58161	3.706	3.68081	4.20017	4.16877	4.47807	3.34563	3.74257	2.88615	3.16266	3.76666	3.63627	3.71875	3.88565	3.59175	3.87174	4.07184	2.83402	4.40331	3.59825	3.57178	3.81829	4.3788	3.63783	3.54326
BCL10	1.99615	3.08937	2.67461	2.22258	2.53072	1.52134	1.593	2.27713	2.69343	2.30039	2.54684	2.66921	2.35899	2.99234	2.41731	2.79105	2.12826	2.19758	2.37969	2.0271	2.80911	2.69429	2.95091	2.13683	1.86714	2.31095	2.82547	2.10089	2.55186	2.78791	2.5109	2.20078	2.252	1.55493	2.82148	1.99823	2.28424	2.22661	2.52826	1.91635	2.76201	2.50792	2.67872	2.49157	2.02317	2.51795	1.84733	2.43841	2.30018
BCL11A	3.80664	4.33636	4.08162	5.20272	3.94651	3.94677	3.61434	3.85377	3.36201	4.28673	3.68101	3.75522	4.52783	3.44395	4.02245	4.60196	3.63685	4.21161	4.06274	3.21017	2.3062	3.17761	3.83218	4.32837	3.88048	3.07955	4.77833	2.15404	3.41429	2.89217	3.50208	4.3078	4.61523	2.84864	3.86307	3.77045	3.85571	4.03585	4.12525	4.19541	3.69582	4.28155	3.17746	3.88627	3.60138	4.30002	3.22541	3.65128	3.63335
BCL11B	0.943864	1.10473	1.08007	0.755158	0.981461	0.406674	0.419279	0.145771	1.11719	1.20627	0.323129	0.706359	1.25501	1.22734	1.35181	0.888209	1.99241	1.2871	0.792958	0.696202	0.50125	0.850146	0.48601	2.39611	0.580329	1.0965	0.796532	0.440254	1.21349	0.722952	1.79546	0.475779	0.420297	0.946227	0.583248	1.81281	0.541824	1.17808	0.991019	1.97942	1.41113	2.34759	1.09083	0.883981	1.91603	0.443556	0.901106	2.30253	1.97047
BCL2A1	2.25779	2.91269	2.10125	1.96217	4.53256	2.88873	4.46204	3.13306	4.82232	4.48564	2.55923	5.24219	3.49926	4.89116	3.32244	1.46993	2.98668	2.35898	1.76518	2.60368	3.74249	4.84805	3.09924	2.04313	0.851107	4.94099	3.51935	4.12796	4.82753	4.30716	4.60553	3.55698	2.17847	0.74957	3.11905	3.08025	3.5067	2.51828	3.75794	2.66283	4.24614	1.86053	4.72409	3.35162	3.98591	0.667087	2.91586	3.70454	3.03851
BCL2L11	2.02214	2.31079	1.62288	1.9832	2.55539	0.627355	2.59334	2.51788	3.36271	2.23515	2.88994	2.67574	1.89101	2.99945	1.33736	2.32417	2.72672	1.41724	1.06155	3.43574	3.45901	2.50468	3.17356	2.63118	2.88905	3.36284	2.35192	2.19516	3.24901	3.24263	3.14032	2.15593	2.87106	2.18747	2.24823	2.91383	2.08113	1.52702	2.36615	2.38385	1.94879	2.52049	3.17636	2.32673	3.11014	2.05137	2.27483	3.6436	1.36808
BCL2L12	2.32085	1.62558	2.19787	2.26736	2.18855	2.34525	2.5007	2.04464	2.31437	2.01358	2.59481	1.68429	2.25279	2.10114	2.66047	2.37174	2.27331	2.42988	2.33785	2.55569	2.24441	2.21385	2.16214	2.71596	2.44516	2.43482	2.56005	2.7458	2.30739	2.34169	2.32119	2.16354	2.79002	2.66461	2.3075	2.51837	2.55822	2.56036	2.28497	2.35638	2.16735	2.08661	2.18996	1.68717	2.64221	2.72943	2.62438	2.77849	2.57543
BCL2L13	3.97199	3.93096	3.7761	3.69411	3.77539	3.4687	2.58711	3.85823	3.87616	3.82943	4.28654	4.15524	3.59978	4.12905	3.77857	3.94579	3.79059	3.83867	3.65236	3.69046	3.88394	4.03868	4.04894	3.66609	3.62139	3.34977	4.48886	3.65237	3.88033	3.90558	3.68462	3.95128	3.45849	3.44652	4.08046	3.55386	3.88669	3.70486	4.03081	3.53858	4.09367	3.91104	4.06368	3.85567	3.60809	3.79097	3.60724	3.74366	3.58782
BCL2L1	3.1091	3.4306	3.7298	4.38113	3.81081	2.99189	3.15468	3.6888	3.33877	4.59932	3.14506	3.41455	4.23	3.57824	3.54772	3.59803	3.76851	3.3646	3.98128	4.49723	3.53132	3.10322	3.16926	4.39255	3.38033	3.09399	3.55643	3.25641	3.82919	3.35185	3.99357	3.68991	4.14283	4.98983	3.39775	4.59606	3.70599	3.35543	3.01361	4.11433	3.30041	4.48911	3.4003	2.93522	4.65246	3.43367	3.84256	5.1051	4.48165
BCL2L2	2.6256	3.05216	3.09193	2.77548	2.91764	2.33958	3.02123	2.72863	2.88508	2.94089	2.86905	3.02905	3.24074	3.31263	2.63386	2.90726	2.86288	3.22646	3.03858	1.87945	3.00958	2.44692	2.90268	2.81128	2.37452	1.89934	2.50881	3.0458	2.94997	3.01939	2.96105	3.02861	2.94118	2.40508	2.58691	2.60511	3.07789	2.93072	2.92931	2.50779	3.17092	2.30871	2.816	3.05033	2.71685	2.85823	2.82258	2.04585	2.69122
BCL2	2.6049	2.52173	3.62653	3.98289	3.03232	3.02315	2.40814	3.47207	2.23116	3.39827	3.19229	3.04473	2.88323	2.50091	2.71243	3.59943	3.73078	3.93885	3.65836	2.07923	2.0463	2.57611	3.29907	3.38285	2.6502	1.69664	3.67651	2.02704	2.80341	2.03793	3.4	3.95307	3.74612	2.61352	2.65654	2.79057	2.98475	2.99713	3.27912	3.24772	2.83601	4.88788	2.44839	3.16675	2.84796	3.93594	2.52783	3.53715	2.29299
BCL3	3.06609	3.47555	2.06219	3.48252	2.52636	3.16185	5.6003	2.3245	4.03806	3.31493	2.84244	3.80776	3.25193	3.4849	3.03145	5.69238	3.94903	2.844	2.46689	2.38882	3.79745	2.96214	3.19744	3.33497	4.47599	4.23865	2.68896	3.9182	3.83393	4.30468	3.85758	2.76102	2.02375	3.41643	2.53495	3.96486	2.93313	3.05245	3.38083	3.42811	4.2581	2.70171	4.18388	1.97135	3.58586	3.95654	3.14845	3.86383	2.9457
BCL6	2.67794	4.27944	1.67722	3.10179	4.07374	2.98524	4.7916	1.5336	4.1667	2.32433	3.15401	4.77792	3.35268	4.98385	1.95637	3.64429	3.9025	1.79585	2.53525	3.08799	4.70409	4.47016	3.78281	2.07422	2.54382	4.24832	3.30593	4.78763	5.02462	4.85479	3.90874	1.04837	1.95839	2.50883	2.9537	2.81985	3.32029	2.72373	3.92289	3.27793	5.00436	3.75212	4.46224	1.91566	4.2823	3.70978	3.51388	3.96102	2.27987
BCL7A	1.00704	2.461	1.90448	4.09638	3.05833	2.95017	1.74304	2.92477	2.07277	2.91281	2.40319	2.31986	3.37541	1.69748	1.6341	3.4029	2.65222	2.83243	2.82103	2.64136	2.70461	2.10956	2.32542	3.61002	3.31595	1.51385	3.31808	1.03593	2.28495	1.52616	2.53306	2.24498	3.18448	1.36664	3.46022	1.71225	2.9459	3.43532	3.03665	3.4822	1.68727	3.83637	1.80247	1.96304	2.05182	3.51418	3.01588	2.52608	2.25454
BCL7B	3.51001	3.95726	3.8454	3.74395	3.54494	4.61488	4.4736	3.76785	4.04843	3.3798	3.9237	4.12395	3.29814	3.86877	3.80751	3.96155	3.93327	3.76018	3.946	3.61053	4.06669	3.70573	3.71309	3.90677	4.09771	4.08889	3.71502	4.31921	4.04918	3.99129	3.34571	3.77772	3.57893	3.75504	3.77999	3.9189	3.78289	3.94072	4.18453	3.64521	4.31923	3.1979	4.14792	3.55731	3.74575	3.67824	4.11213	3.39061	3.81615
BCL7C	3.85339	3.37124	3.17804	3.02176	2.88649	3.91482	4.5362	2.92241	3.53517	3.3996	3.1461	3.63811	3.38158	3.25457	3.5999	3.28801	3.21804	3.24795	3.3663	3.43893	3.5004	3.54014	3.41441	3.42912	3.58336	3.78417	3.34496	3.74387	3.52073	3.68569	2.84479	3.14653	3.74201	4.33551	2.93157	3.60814	3.32304	3.86024	3.35787	3.46606	3.39756	2.30558	3.51465	2.72305	3.6241	4.11728	3.95108	3.72887	3.53951
BCL9L	1.87803	3.10172	2.13965	2.95231	1.72718	2.48135	2.2938	2.10798	2.95556	3.29217	2.73845	2.86738	3.38702	2.47784	1.92408	4.22765	3.72033	2.95288	2.94856	2.1571	2.8157	1.95789	2.40272	3.79563	3.09235	2.36001	2.59124	2.51157	2.92318	3.01926	3.35897	2.59998	2.54903	2.76102	2.40458	3.39807	2.73893	2.48695	3.00809	3.56356	3.49032	2.95439	3.18478	2.03137	2.79776	3.08056	2.4669	3.28986	2.5937
BCL9	0.365523	1.18167	2.50253	1.60481	0.547071	0.476932	1.44631	1.66074	1.43771	0.862502	0.528615	1.33279	2.28181	1.56567	1.88104	2.66525	1.91174	1.35332	1.3607	1.22704	1.66453	0.748065	0.768821	1.605	1.68394	1.2747	1.18317	0.96786	1.45758	1.32329	2.32372	0.968519	1.26468	0.606719	1.47002	1.70307	1.24625	0.53881	0.64742	2.08799	0.943949	2.61937	1.24485	1.68637	1.31388	0.397826	1.28739	2.05385	2.79236
BCLAF1	3.9575	4.71911	4.88612	5.27962	5.06842	4.50053	4.22769	5.40105	4.51247	4.57876	4.47437	4.42564	4.50841	4.70606	4.7734	4.40973	4.86394	4.75751	4.4439	3.8518	4.37224	4.1943	4.66261	4.49904	4.26304	4.15821	4.55346	4.69589	4.32749	4.18957	4.36482	4.93011	4.24593	3.71341	4.66109	4.26851	4.6019	4.51897	4.82277	4.3593	4.92753	4.9369	4.26681	4.78812	4.44016	4.5401	3.725	4.83536	4.26962
BCO2	0.919381	1.86071	1.54098	1.49105	1.17845	0.717809	0.197981	1.40396	0.902075	1.36282	1.73669	1.42927	1.5532	0.956142	0.705211	1.86178	0.849404	0.631123	2.60211	0.217645	1.11138	0.820607	1.92457	1.38236	1.19315	0.594761	0.501589	0.662655	0.818505	1.12191	1.23481	1.7934	1.88654	0.970025	0.361337	1.06942	0.959869	0.961521	1.82425	1.32545	1.06873	1.35418	1.3686	0.412263	1.24896	1.69116	0.710748	1.13851	0.89583
BCORL1	2.88024	3.30552	4.01059	2.48075	3.14578	2.77754	2.39579	2.89017	2.96221	3.85896	3.17512	3.35502	3.46218	3.2284	3.2248	3.8321	3.45825	2.97175	3.41371	2.63941	3.31389	2.85584	2.5838	2.9336	3.12388	2.67849	2.81544	2.14043	3.26622	3.30872	3.48433	3.25334	2.81137	2.45344	3.39536	3.15923	2.83618	3.18814	3.25148	3.66743	3.37226	0.765354	3.36655	3.02801	2.33636	2.11393	2.90389	3.32247	3.32934
BCOR	3.75168	3.60164	3.98364	3.5256	3.63972	2.6398	3.39218	3.49807	3.38984	3.83699	3.57427	3.42251	3.3693	3.84574	3.06866	4.21635	3.60602	3.8097	3.34284	3.70129	3.53107	3.58977	3.53204	3.52733	3.58789	2.90187	3.88225	3.49237	3.65305	3.58789	3.49858	3.77849	3.24831	2.68955	4.01943	3.28629	3.63247	3.68813	3.51974	4.07611	3.5008	2.9179	3.47821	3.88185	3.12777	3.633	3.06443	3.64393	3.39359
BCR	3.69523	3.54461	4.80936	4.41478	4.01188	4.17414	3.7822	4.08551	3.60919	4.17963	3.82631	3.57941	4.25637	3.52347	4.41312	5.33045	4.05129	4.60484	4.34586	3.14349	3.55406	2.62712	3.73887	3.78322	4.06971	3.24903	3.29533	3.44621	4.0378	3.60453	4.51209	4.41318	3.99123	3.7895	3.12156	3.91675	4.11572	4.14563	4.26323	4.58662	4.40915	4.75548	3.90841	4.08018	3.06997	4.24571	4.45128	4.34768	4.79527
BCS1L	2.70784	2.77086	3.05337	2.59002	2.88385	2.46873	2.9091	2.87149	2.93482	3.08097	2.62884	2.08582	3.50573	2.93343	3.13033	3.43893	3.39147	2.8285	3.38354	3.23868	3.12677	2.0787	2.81247	3.49391	3.41437	2.6752	2.68148	3.2201	3.27376	2.76428	3.38556	3.00765	3.25066	3.12181	2.27839	3.17209	3.48754	3.44678	3.14106	3.4268	3.03905	2.61898	2.87098	3.01379	2.77163	3.68586	3.69826	3.54074	3.12988
BDH1	2.95105	1.59095	2.78185	2.32317	2.9991	2.89829	1.67852	2.6811	1.71636	2.74929	2.64785	2.08602	2.86744	2.19995	2.91894	2.09895	2.92368	2.76043	3.40051	2.53808	2.45804	2.45316	2.70958	3.23084	3.08099	1.75356	2.60127	2.72648	2.37747	1.91739	3.15789	2.52234	3.18714	2.65978	0.7754	2.55684	2.92984	3.21842	3.1525	2.83455	2.57305	2.31542	1.73209	2.5651	2.26877	3.17448	3.06621	2.55688	3.0308
BDH2	1.57757	2.46266	2.70006	2.23217	2.4592	2.06222	1.69393	2.09179	1.97794	2.59557	2.4755	1.38547	2.61557	2.20448	2.34697	1.64379	2.13365	2.94239	2.04504	1.52481	1.85332	1.99881	2.19638	2.08221	2.27883	2.01203	2.34188	1.8718	2.13333	1.79899	1.80159	2.54316	2.42248	1.42652	1.92399	2.0736	2.31797	2.75089	2.28817	1.96259	2.07528	3.07436	1.66488	2.53818	1.95246	2.54528	2.01433	2.46665	2.52402
BDP1	3.44369	4.11854	4.26826	3.77952	4.23769	3.21914	1.81042	4.33181	2.92116	4.03085	3.69957	3.77891	3.74778	3.89801	3.91706	3.80742	3.7992	4.03483	3.83754	3.14411	3.67226	3.54446	3.99533	3.41087	3.29038	3.33108	4.02334	3.30382	3.48383	3.60256	3.22847	4.0379	3.9957	2.73083	3.94768	3.39024	3.7448	3.64191	3.78224	3.65166	3.84044	4.05592	3.47698	3.98502	3.63474	3.77719	2.8959	3.31722	3.69162
BECN1	3.72132	4.23496	4.05196	3.8974	3.96333	3.46387	3.5713	3.46665	3.69982	3.81884	4.03743	4.02681	3.88186	4.10757	3.92266	3.52092	3.70339	4.05853	3.9594	3.44705	4.24986	3.9913	4.18603	3.677	4.00079	4.20814	3.78992	4.13523	3.98266	4.03937	3.77831	3.67604	3.42674	3.34456	3.9907	3.72939	3.79299	3.92211	3.70044	3.66365	3.74049	3.91142	3.94036	4.01641	3.7863	4.08962	3.80745	3.70068	3.93588
BEND3	0.851685	0.702119	1.85939	0.984346	1.44264	0.997084	0.983189	1.04143	0.592932	1.29663	0.898347	0.610844	1.4048	0.73436	1.28917	1.31915	1.21689	1.13038	1.36061	1.25894	0.966536	1.15436	1.08294	0.798203	0.829474	0.993281	1.06317	0.763977	0.882016	0.981158	0.828329	0.794825	1.6422	1.05204	0.915437	1.04747	1.47364	1.44847	1.16678	1.48077	1.26542	0.732475	0.747545	1.07877	1.15832	2.62735	0.831288	1.12417	1.23058
BEND5	1.70882	1.56179	2.33652	2.46551	1.46095	2.60923	1.31111	1.43689	0.901724	2.37043	1.82251	0.688487	2.81622	0.96137	1.85006	2.64854	2.31784	2.42481	1.48296	1.00428	0.522853	1.185	1.38695	2.75784	1.84011	1.64081	2.46386	0.461454	1.54757	0.639239	2.05891	1.93593	2.02248	1.34037	1.70347	2.19397	2.06434	2.35266	2.25944	2.31914	1.95217	2.73746	1.61156	1.68473	1.11909	2.04848	2.12235	1.90702	1.85642
BEST1	2.14899	2.63343	1.93029	2.22488	1.23292	1.39514	1.58981	1.06944	2.99229	1.07411	2.63359	2.33483	1.3638	2.70639	1.41867	3.04313	1.39524	1.69232	1.93687	1.93115	2.91715	2.63011	2.89645	2.53347	2.24859	2.67145	1.40386	2.72617	2.85588	3.38456	2.9437	1.50139	1.86845	2.09854	2.13632	0.947747	1.34904	0.891337	2.35842	1.55759	2.4231	0.81306	2.53034	2.28891	2.37882	0.981951	1.23682	2.00155	2.56564
BET1L	3.6953	3.92328	3.97319	3.70551	3.6191	3.31099	3.5905	3.14863	3.79048	4.08177	3.72705	3.64397	3.88677	3.86983	3.53789	4.54907	3.79702	3.64494	4.26813	3.39517	3.87412	3.28402	3.76612	4.04698	3.90294	3.54001	3.34562	3.74978	4.01088	4.10546	4.25753	3.71509	3.79688	3.76934	3.45978	3.86668	3.82092	3.82508	3.96683	4.24982	4.00914	3.66259	3.89109	3.69276	3.38419	4.07611	3.96963	3.84009	3.93312
BET1	2.22456	3.00493	2.91358	2.39442	2.58996	0.794558	1.03604	2.3317	2.06346	3.05804	2.59614	2.58406	2.01142	2.96502	2.76112	2.54679	2.48378	2.94566	2.3423	1.85225	2.51131	2.62881	2.6441	2.30405	2.18301	2.26889	2.37369	1.86378	2.57104	2.53427	1.99913	2.55333	2.3105	1.42626	2.66359	2.53399	2.57064	2.63026	2.51841	2.01523	2.39072	2.86833	2.37302	2.71342	1.83697	2.46449	1.87281	2.10695	2.62341
BEX4	4.10706	3.41076	4.37683	4.3303	4.22838	3.99604	4.15097	4.43668	3.02757	4.34762	3.84143	3.99078	4.43754	4.41673	3.93741	2.79832	3.61992	4.4143	4.39499	3.39792	4.0194	2.38333	1.77164	2.45375	3.73614	3.64578	3.17385	3.59573	4.16986	4.04628	4.34004	4.43626	4.1939	3.71185	3.4585	2.98558	0.688161	4.31568	4.3984	4.40312	4.35772	4.20849	4.05812	4.84109	3.65164	3.93118	4.16553	4.68083	2.95611
BFAR	3.39991	3.94093	4.0078	3.47173	3.79524	3.51018	3.60752	3.57809	3.48301	3.81315	3.78789	3.56171	3.7066	3.70637	3.92514	3.59744	3.68709	3.80272	3.88304	3.21315	3.77442	3.67576	3.81519	3.69614	3.50848	3.81324	3.74877	3.69866	3.8326	3.74524	3.78021	3.86498	3.63892	3.20308	3.85326	3.66673	3.68218	3.78112	3.70309	3.82286	3.68591	3.89409	3.64542	3.97804	3.37337	3.98681	3.59118	3.65847	3.72625
BGLAP	1.8586	2.32032	1.38531	1.1105	1.22528	1.95926	3.42522	1.70582	1.63025	1.58391	3.09871	1.44191	1.67318	1.92372	1.35742	2.41998	1.87129	1.24487	1.57595	2.37749	1.64856	1.16888	2.03955	3.44033	1.48836	1.03851	0.667354	1.70841	2.37648	1.60577	1.76141	1.75148	1.09141	1.90322	0.892663	2.13515	1.87857	2.23436	3.61322	1.08833	1.39451	0.947466	1.77098	1.42988	1.4041	1.99052	2.37704	1.57228	1.33873
BHLHE40	4.91235	3.45821	2.34756	4.12569	2.71845	3.89646	4.28968	3.86092	3.91224	3.7181	3.40356	2.95518	2.92436	3.504	2.91259	3.71672	3.4371	2.55061	2.14373	3.63877	3.55908	3.45368	3.0414	3.42093	3.52936	3.30086	2.78787	3.12574	3.14085	3.34924	3.66073	2.40378	2.15997	2.60716	3.52541	3.60183	3.8842	3.08785	3.90282	3.51752	3.35482	3.59701	2.97634	2.12638	3.4104	4.41457	3.41878	4.14666	3.24658
BICD1	0.768001	2.69243	3.01561	3.00603	2.28332	1.42208	0.99562	2.73334	2.03192	3.28961	2.60812	2.50577	3.25708	2.46668	2.57502	2.63532	3.24188	3.24804	2.39621	1.27884	1.89752	1.8475	2.65895	1.91988	1.68422	1.42193	1.85113	1.9341	2.11788	2.04794	2.44473	3.08811	2.48618	1.19112	1.79294	2.73831	2.49978	2.523	3.04134	2.94908	2.06427	3.27089	2.46669	2.67688	2.07764	3.61682	1.69992	2.46162	2.60846
BICD2	2.77343	3.84826	3.5921	3.89241	3.70158	3.20087	3.0921	3.66571	4.17994	3.67645	3.67106	4.04934	3.78187	3.94916	3.28157	3.75659	4.16148	4.13872	3.93368	3.13144	4.38422	3.58569	3.76712	3.37544	3.32721	3.39386	3.54881	3.92518	4.12945	4.12672	3.86385	3.89893	3.5179	3.02938	3.47765	3.45634	3.87976	3.92454	4.08439	3.52673	4.25405	3.38499	4.2414	3.6431	3.20707	3.88893	3.55401	3.63939	3.52455
BID	3.16984	3.88002	3.8473	3.31849	3.68718	3.92548	3.82577	3.62652	3.95214	3.26503	3.73955	4.15852	3.38598	4.05948	3.61233	3.89807	3.43221	3.45215	3.83098	3.41565	4.06551	4.10863	3.85575	3.27995	3.4444	3.55899	3.76404	4.30282	4.38212	4.20697	3.85973	3.75371	3.13954	3.17176	3.71003	3.45815	3.70665	3.92877	3.45417	3.78208	4.19323	3.47049	4.30387	3.85308	3.55806	3.76599	3.78486	3.79532	3.31537
BIK	2.16111	0.0999232	0.847613	0.774423	0.96165	3.02697	1.54096	3.10676	1.32721	2.23029	2.63312	1.8314	1.24639	1.99114	0.624743	1.19667	0.57118	1.54078	3.58768	1.42268	1.65949	2.80086	2.19807	2.40817	0.801205	0.60734	3.11932	1.84559	2.00015	1.68947	2.23734	2.44033	3.6106	1.31019	1.76882	1.41232	3.03734	1.2966	1.8982	1.02945	2.54747	2.90192	1.86104	1.3439	1.92047	1.44365	3.83194	0.706532	0.230664
BIN1	0.337299	1.29912	2.64117	3.28144	1.85752	1.20816	2.62908	0.822549	2.86644	3.86908	3.16312	1.51032	4.14274	1.6988	1.60147	4.06248	2.72284	3.93687	2.79484	1.16271	1.86767	0.58318	1.5693	3.25445	0.738774	1.61975	1.04751	2.20824	2.37803	2.18877	3.97971	3.83452	1.84883	2.12145	0.700311	2.97148	2.15902	2.69564	2.80342	3.28091	1.4413	2.10282	2.5183	1.92782	3.02626	1.81508	1.57191	3.31581	2.82669
BIN2	4.55192	5.63122	5.1287	4.94725	5.29364	5.25979	4.75306	4.56835	5.63045	5.22178	5.60182	5.57103	5.09029	5.92637	3.80543	5.22801	5.46676	5.64368	4.80738	4.59209	5.79339	5.51593	5.28902	4.57009	5.31329	5.61697	5.2751	5.67237	5.70049	5.81663	5.46333	4.96987	4.91094	5.16535	5.53237	5.13311	4.93844	5.15932	5.57297	5.23488	6.23706	4.91206	5.97887	5.26357	5.25508	4.9105	5.45149	5.00306	4.99934
BIN3	2.62284	3.03426	2.67257	2.80217	2.90436	3.80223	3.22343	2.91201	3.04988	2.62547	2.84496	2.89105	3.22535	2.92997	3.051	3.45568	3.25956	3.29758	3.05358	2.60319	3.15661	2.86284	2.92238	3.00253	2.77694	2.9525	3.14987	3.27388	3.28981	3.19226	3.50001	3.02839	3.14512	2.66638	2.69762	2.99367	3.1278	3.02174	2.94284	3.14728	3.6066	2.70346	3.21318	2.6361	2.95955	3.26035	2.93282	3.18288	2.99002
BIRC2	3.68942	4.40882	4.17235	3.61973	4.18705	3.25215	2.85163	4.15336	3.72883	4.15182	3.89373	4.30666	3.62806	4.4862	3.93605	4.51542	3.78031	4.11623	3.82323	3.42892	4.12756	3.91988	3.97665	4.00641	3.80175	3.72505	3.81408	3.7081	4.17586	4.01464	4.17258	4.22736	3.62806	3.27139	4.43582	3.60851	3.89568	3.88496	3.78585	3.5072	3.96543	4.4282	4.03997	4.30661	3.82619	3.97906	3.28807	3.88738	3.80724
BIRC3	1.6744	3.7417	2.50623	1.64607	2.47781	1.20003	2.63698	2.42694	2.41209	2.77673	1.76711	3.38133	2.22405	3.38156	1.97092	3.14476	2.83437	2.21826	1.27358	1.83978	3.05588	2.65383	2.37381	2.73906	1.77935	1.99401	1.62106	2.71899	3.38637	3.77039	3.5216	2.39351	2.4836	1.22304	2.59737	2.55696	2.06497	2.41876	2.05206	2.56804	3.36159	3.34208	3.08759	2.75827	2.61752	2.52006	1.77983	3.71819	2.32485
BIRC5	0.833872	2.18592	2.05419	2.68478	2.637	2.21071	0.738815	1.79345	2.02479	1.25148	3.08718	1.48217	2.12735	1.54138	2.77019	1.66303	1.8111	1.77826	1.76239	2.55006	2.09402	2.57415	2.24049	2.73036	1.69628	2.64816	3.31796	2.95907	2.30052	1.47882	2.60584	1.86285	2.69797	1.74411	2.68385	3.22314	2.50642	2.14574	2.41503	2.427	1.63082	2.27357	1.12516	1.82303	2.41015	3.12315	2.23565	3.48638	1.66909
BIRC6	2.64347	4.18548	4.13406	3.98368	3.71425	2.41414	2.14045	3.86355	3.78927	3.90797	3.80979	3.54362	3.99137	3.93416	3.37797	4.08918	4.22076	3.82459	3.92475	3.21448	3.91801	3.25843	3.89996	3.71005	3.06615	2.78125	3.47953	3.37352	3.75294	4.03038	3.75555	3.95019	3.43631	2.51562	3.61794	3.69381	3.40168	3.71116	3.74632	3.58758	3.96228	4.33554	3.60216	3.76239	2.91407	3.98435	2.4957	3.89886	3.54172
BIVM	2.54484	0.640556	3.34436	1.71289	3.08449	2.10368	1.9142	3.56669	1.57279	4.00891	2.77898	2.4232	3.35734	2.89556	2.17884	4.4595	3.63626	4.41593	3.45861	2.20816	2.4103	1.77991	2.58624	3.72611	1.73047	0.519527	2.53932	1.19941	2.81676	2.03417	3.15517	2.96021	3.65186	2.14795	3.01172	1.4611	2.83346	3.56403	2.65698	3.69775	2.08543	3.78675	2.47507	3.88352	3.32668	2.38696	2.69426	2.72019	2.25887
BLCAP	3.31756	4.13476	3.96687	3.88868	3.56573	3.01323	3.58101	3.60226	3.72054	3.74217	3.73965	3.89719	3.82176	3.83901	3.77646	3.72425	3.80897	3.73317	3.67247	2.64938	3.96889	3.53084	3.96551	3.68627	4.09558	3.61706	3.66684	3.8572	4.00135	4.01307	3.67699	3.7263	3.41564	3.24863	3.55417	3.18199	3.8344	3.76308	3.72979	3.71671	3.7861	3.63779	3.97772	3.69991	3.74258	3.89415	3.89516	3.78274	3.65396
BLK	0.320236	1.28158	0.878306	4.31871	0.627654	1.09464	1.97689	0.153899	1.34285	0.737843	1.26289	1.29093	1.45349	1.63466	0.834707	3.24662	2.70724	3.7508	1.21706	0.578492	1.40251	0.584764	1.20544	3.19933	1.65817	1.01562	0.343042	1.29988	1.50793	2.07519	1.70354	0.891984	3.1796	1.17323	0.0542908	2.67134	0.677413	1.58255	2.00791	1.92701	2.32034	2.6639	2.31445	0.580041	1.61295	1.49863	1.176	3.54374	0.574396
BLMH	3.42226	4.0352	4.11973	3.93056	3.82197	3.66752	3.10132	3.91092	2.61031	4.10747	3.76867	2.85648	4.11509	3.68013	4.31312	3.13873	3.781	3.92822	3.88337	3.37932	3.6307	3.4747	3.79052	3.70325	3.70468	3.59854	3.74523	3.70873	3.57123	3.43285	3.74677	3.81533	3.64794	2.73833	3.94799	3.52104	3.94061	3.61788	3.95968	4.07779	3.40992	1.32543	3.05939	4.02101	3.30506	4.51741	3.7452	3.65347	3.93341
BLM	3.12014	2.92935	3.37965	2.7454	3.43865	2.62339	1.62779	3.18875	3.02445	2.74344	3.49086	2.48855	2.64923	3.20341	3.40472	3.08648	3.26884	3.08947	2.98513	3.21333	3.27713	3.13197	3.26201	3.14704	3.08783	2.4998	3.89722	2.91183	2.77966	2.66906	3.20366	3.08794	3.87179	2.31797	3.96062	3.54433	3.36675	3.22337	2.8602	3.29298	3.4329	3.51214	2.48302	3.53136	3.15747	3.90835	2.85456	3.07454	3.11133
BLNK	0.199001	4.49368	1.16	4.56924	1.76717	0.640633	0.775336	1.89871	1.67384	0.886718	3.51312	1.92109	5.05937	1.64431	1.37068	2.59688	1.82586	0.779542	1.36898	2.49768	2.46426	0.534118	2.9592	4.5785	3.0937	2.87272	2.34441	0.748412	2.43148	2.08369	1.95692	1.28287	1.51385	0.538655	2.11456	4.03519	2.90494	3.30754	3.19409	3.6084	1.61679	0.570241	1.97913	0.643272	1.35443	0.138644	3.50772	2.67834	0.764035
BLOC1S1	4.3587	4.88154	3.85746	4.37539	4.43206	4.96989	5.57764	3.8896	5.20397	3.51069	4.50749	5.18758	4.88586	4.83347	4.37013	3.77543	4.47113	3.87661	4.61388	4.92638	5.36136	4.92682	4.62189	4.80846	4.79553	5.20662	5.09578	5.62738	5.28276	5.33259	4.90705	4.36618	4.66484	4.80401	4.7944	4.98958	4.79914	5.13697	4.88098	4.60381	4.88384	3.55492	5.25808	4.02441	4.4519	4.83768	5.1724	4.77418	4.37523
BLOC1S2	2.70422	3.8676	3.08128	3.04856	3.48223	3.0499	2.94651	3.48961	3.41957	3.20734	3.48729	3.64957	3.14592	3.6126	3.14798	3.09586	2.78072	2.91562	2.80924	2.8494	3.66328	3.57081	3.64086	2.94697	3.36949	3.63683	3.38998	3.46165	3.55364	3.67363	3.36839	3.13324	2.86648	2.34727	3.68558	3.06262	3.29782	3.15329	3.36415	3.29412	3.41903	3.2038	3.44346	3.19662	3.17125	3.22907	3.37818	3.3332	2.99164
BLOC1S3	2.49949	2.63787	2.25387	1.89348	1.97967	2.02933	2.98386	1.84721	2.30731	2.15076	2.58211	2.28417	2.37659	2.70813	2.02218	2.99759	2.25137	2.22531	2.21242	2.0604	2.69505	2.38225	2.36265	2.2245	2.26615	2.36423	2.70915	2.53931	2.7232	2.82784	2.71571	2.0831	2.18677	2.19104	2.03012	2.2376	2.42135	2.34353	2.32292	2.22223	2.55599	2.2168	2.67404	2.34023	2.25236	3.30796	2.42647	2.45031	2.4571
BLVRA	1.90361	4.69383	2.97125	3.0046	3.45352	2.6136	3.39814	0.161274	4.4059	3.10835	3.69127	3.86482	3.12922	2.49672	4.34708	2.81082	3.15612	1.88486	2.60291	3.28785	3.36109	3.6766	4.36335	2.08067	2.50903	3.76259	1.86265	2.63671	2.96052	3.00083	3.67667	1.01098	2.43012	2.0574	2.87054	3.37074	0.971012	1.80808	3.11173	3.54045	0.696192	3.20887	3.43374	2.86974	4.14044	1.89702	3.08962	3.62893	3.66173
BLVRB	3.3968	4.39641	2.1217	4.57875	4.75405	4.00296	4.90754	2.32202	5.07501	3.08851	4.28268	4.4594	4.4121	4.30343	2.85235	3.25307	4.97402	3.02248	3.82619	5.99699	5.16723	3.7038	4.07623	4.89128	3.29301	4.81065	4.43349	4.95677	5.17351	5.32097	4.82756	3.74703	3.53066	4.6071	3.66322	5.94401	4.64872	4.61466	4.60814	5.44651	4.38151	4.12954	5.21501	2.84553	5.75906	4.45307	4.71197	6.41019	2.88197
BLZF1	2.82905	3.51731	3.60717	3.18256	3.83868	1.92878	1.59786	3.46425	3.10074	3.38567	3.09178	3.19764	3.19848	3.4094	3.25573	3.65336	3.30649	3.36813	3.43456	2.52332	3.06447	2.91888	3.12887	3.09013	2.67733	2.39757	2.98569	2.51641	3.10954	3.12797	3.59762	3.53958	3.387	2.7545	3.05733	2.78774	3.25204	3.50035	3.11332	3.46355	3.1657	3.62847	3.00168	3.49384	2.90271	3.47674	2.35101	3.91403	3.37878
BMF	2.2843	4.24216	2.85489	4.06402	1.92329	2.11958	3.81149	1.56705	3.17927	2.74255	3.32644	3.593	2.96891	2.78506	2.09007	4.03482	3.42585	3.35998	3.15475	1.4019	3.26408	2.47785	3.39493	3.6422	2.63294	3.09685	3.15976	2.60429	3.50235	3.91553	2.89351	2.88334	3.79556	2.01199	3.00016	3.82285	3.11599	2.81694	3.30638	3.06302	3.1756	3.28467	3.46068	2.30142	2.63417	2.30846	2.74013	1.79678	2.7875
BMI1	3.25407	5.07618	5.25921	4.40791	4.15191	4.58146	2.81457	4.42754	4.17394	4.65369	3.63449	3.5361	3.7475	4.17498	4.93873	5.98611	3.62914	4.17393	3.08916	3.48702	3.45613	4.50716	3.73699	3.45144	4.79019	4.26241	4.70716	3.96361	3.89154	3.71417	4.27663	4.69383	3.40676	2.60407	5.8202	4.45166	4.73499	3.65042	3.5644	4.09505	4.28924	6.15219	3.39072	4.40624	3.68116	5.00043	3.03128	4.94488	3.91933
BMP1	1.94178	2.55473	2.9144	2.73561	2.13009	3.42921	3.10216	3.21876	2.38857	2.72666	2.38638	2.17567	2.97994	2.29211	2.79543	3.36428	3.49716	3.62427	3.86604	2.65829	3.07083	2.18958	2.05712	2.98311	3.46673	1.77184	2.16849	2.63926	3.19097	2.89441	3.05215	2.67061	3.61264	2.67399	2.50455	2.84973	3.27877	2.49542	2.88692	3.07371	3.01965	3.17625	2.68718	2.79635	2.49304	3.44571	2.98222	3.08826	2.92941
BMP2K	3.17911	3.96996	4.18731	3.90056	4.05059	3.09255	2.05477	3.33574	3.44618	4.34872	3.65588	3.51248	3.66423	3.95829	3.72243	3.77081	3.74618	3.8521	3.99702	4.03382	3.58379	3.32776	3.54268	3.41407	2.39126	3.39623	3.08393	2.82021	3.88701	4.14963	4.67454	4.31471	3.10347	3.12155	3.50665	3.78812	3.23539	3.50616	3.57481	3.69293	3.50902	4.72056	3.50888	3.07201	3.62368	4.12635	2.35014	4.94323	3.1283
BMP8A	1.42402	1.62542	1.11995	1.66243	1.72643	0.67369	1.44836	0.633847	1.47775	1.68721	0.565103	1.71889	0.9588	0.868746	0.480687	2.13408	1.95064	0.931987	0.951939	1.46597	0.781122	0.729999	0.737358	0.943778	1.87022	1.0209	0.566771	1.44342	1.91462	0.962985	1.32259	1.60569	2.11232	1.37109	1.01515	0.896321	2.26095	0.749863	0.728065	1.92642	2.38507	1.30419	1.58686	1.60224	1.55029	1.88456	0.645182	1.19593	0.712568
BMP8B	0.647124	0.925563	1.24844	0.885517	0.784558	1.03943	0.410963	1.11211	1.44538	1.61032	0.880113	0.957511	1.41962	1.35353	0.614827	1.66557	1.3587	0.887643	0.928678	1.09285	1.81169	1.45849	1.00203	1.53025	1.43886	0.688805	1.31229	0.933539	1.18143	1.23816	1.46149	1.1802	1.07019	0.651463	1.16932	1.34973	1.36452	1.07164	1.22751	1.59852	1.61749	0.858872	1.56522	0.845846	1.19312	0.837601	1.35606	1.47618	1.13897
BMPR2	0.728808	1.29707	0.410269	1.55055	0.836227	0.406682	0.472425	0.68255	2.46485	2.19932	2.95265	1.86121	2.50115	1.38156	0.583046	2.59426	3.0509	3.25685	2.62995	1.29211	2.06454	0.974614	2.35653	1.32123	0.580546	1.23813	0.671766	1.31647	2.05708	2.39369	2.39404	0.495488	1.97876	1.52668	1.50127	0.949671	0.697282	0.464839	2.76173	2.3069	1.9201	1.09941	1.91378	0.813033	1.27062	1.82365	0.465216	2.31999	0.631088
BMS1P4	1.69477	2.68444	2.14103	2.53655	2.06147	1.46395	1.07633	1.97548	2.43181	2.62086	2.42959	2.28242	2.33081	2.28175	1.51242	2.68412	2.59091	2.11339	2.52695	1.47445	2.79861	2.2241	2.47134	2.21728	1.94499	1.82358	2.21984	1.88576	2.32425	2.6692	2.36668	2.3084	2.43226	1.96559	1.85363	2.34304	2.31639	2.51661	2.07992	2.54033	2.60577	2.8021	2.24347	2.28278	1.97488	2.51555	1.75332	2.18404	1.85882
BMS1P5	4.48462	2.93278	3.137	2.93356	3.28428	2.12066	0.905315	3.02372	1.99255	1.99951	3.05797	2.99009	2.75688	3.19045	2.37486	2.29897	3.15061	1.96305	4.48222	1.80593	3.07803	2.69559	2.60388	2.49055	2.11368	1.38594	3.81241	1.84685	2.63238	3.03469	2.77159	3.10503	4.99784	4.28727	3.36763	1.73786	2.80932	2.61895	2.67966	2.90082	3.37562	3.84633	2.36398	3.30805	1.67146	3.62043	2.43587	2.47724	1.73996
BMS1	2.39113	2.78225	3.06663	2.67012	3.0053	2.47258	2.03856	2.95217	2.51447	2.92606	2.82447	2.55787	2.72724	2.67984	3.05178	3.13291	2.97498	2.99961	2.91028	2.6373	2.73744	2.41268	2.86827	2.61511	2.41896	2.30428	2.73709	2.65117	2.5676	2.51602	2.84435	2.89267	2.74158	2.05645	2.62792	2.76142	2.86821	2.9724	2.91643	2.81964	2.5779	3.13301	2.56534	3.02352	2.48402	3.23206	2.62857	3.06653	2.88954
BNIP1	1.72705	2.16185	2.05578	2.48001	2.22952	3.29443	3.1766	2.53081	1.71914	2.02352	2.20311	2.37533	2.27947	2.14963	2.62716	1.82346	2.20837	2.15912	2.39445	2.54851	2.28511	2.48601	2.319	2.27802	2.66469	2.18865	2.16419	3.01937	2.29763	2.27527	2.44536	2.34661	1.79764	1.67679	2.03775	2.65071	2.46222	2.27051	2.51675	2.26183	2.5455	2.01722	2.05034	2.12248	2.49168	2.29893	2.41506	2.08751	2.13799
BNIP2	4.17912	5.13124	5.41396	4.70148	5.14042	4.25509	4.18019	4.92281	4.89308	4.60305	4.9187	4.64014	4.61852	4.9987	4.95565	4.26368	4.51784	4.74325	4.8949	3.94726	4.92098	4.41787	5.11767	4.45166	4.53623	4.88017	4.77182	4.97748	4.60069	4.72243	4.73253	4.56876	4.47685	4.03167	5.1591	4.19576	4.5806	4.64658	4.88834	4.32216	4.75253	4.78911	4.59437	4.93974	4.2899	4.72381	4.34131	4.57824	4.70109
BNIP3L	3.4431	4.96691	4.34032	4.85592	4.38205	3.69455	3.83649	4.23638	4.46041	3.44434	4.33974	4.36899	3.72762	4.34194	3.46854	3.81333	4.18052	5.23141	3.97328	4.13631	4.31916	4.15427	4.39054	3.8167	3.43449	4.59136	4.20627	3.77073	4.36669	4.54052	4.44036	4.55217	3.74095	3.99977	4.09224	4.0601	3.93179	3.84598	3.943	3.95783	4.24711	5.17821	4.23559	4.3608	4.90987	3.35702	3.44693	4.54533	4.31184
BNIP3	3.35645	2.49926	3.31688	3.35518	3.2964	2.96173	1.58299	3.15788	2.67586	3.56578	2.72989	3.32641	2.10736	3.21011	2.06252	3.55618	3.48237	3.33483	3.70374	2.17858	2.71928	3.40185	2.47145	2.78398	1.9291	2.17495	2.4439	2.9594	3.03492	2.89972	2.81135	3.16875	3.50629	2.84831	3.25579	2.29248	3.30806	3.16253	3.03417	2.71984	2.97948	3.53917	2.92108	2.62117	2.56768	3.04479	2.6055	3.14936	2.41439
BOD1L	3.35105	3.88575	3.98474	3.58516	3.93714	3.41923	2.10737	3.87813	3.82829	3.81458	3.79524	3.65678	3.7936	4.10507	3.38244	3.72805	3.94318	3.85228	3.77597	3.24677	3.90505	3.787	4.02345	3.62918	3.1309	3.50606	3.88762	3.44546	3.77014	4.03513	3.80832	3.70116	3.67393	2.67681	4.01393	3.65934	3.63462	3.60757	3.82887	3.68154	3.92987	4.62838	3.72403	3.67858	3.45014	4.27211	2.95178	3.83794	3.5323
BOD1	2.60057	2.85053	2.99971	2.65636	2.58238	2.25314	1.45724	2.37964	2.05638	2.81855	2.73239	2.3535	2.73737	2.74544	3.02638	2.85322	2.73463	2.87609	2.75833	1.99108	2.43408	2.37631	2.8117	2.5773	2.3714	2.524	2.58745	2.13218	2.75004	2.56636	3.03673	2.7491	2.63815	2.24005	2.63456	2.5114	2.83118	3.05638	2.8485	2.7108	2.39627	3.1306	2.47007	2.79668	2.38783	2.97721	2.67598	2.47136	2.93402
BOLA1	1.82391	1.89046	1.83574	1.94413	1.72171	1.62961	1.40998	1.55288	1.81818	2.10393	1.96248	2.25852	2.4701	1.62669	2.4871	2.87784	2.06502	1.97276	2.15448	2.17255	2.16178	1.81168	1.17223	2.72893	2.44982	2.15553	1.98707	1.53119	2.26995	1.94766	2.35404	1.63382	2.24856	2.16491	1.57704	2.27959	2.33455	2.37269	2.26039	2.3828	1.72495	1.77785	2.3322	1.95047	1.77839	2.7364	2.23139	2.93881	2.39197
BOLA2	3.90632	3.98712	3.31392	3.50007	4.1763	4.36295	4.19314	3.80041	3.71632	3.72516	3.86089	4.03539	3.76584	4.15938	3.92002	4.11902	3.68752	3.58431	4.06976	4.00665	4.00662	3.75069	3.86539	3.8958	3.65142	3.94432	4.06547	4.09509	4.12178	3.88664	2.98459	3.71005	3.92145	4.235	3.37492	4.05143	4.05489	4.1946	4.05286	4.17437	4.05502	3.52662	3.84772	3.7339	3.69063	4.20518	4.12226	4.0382	3.80352
BOLA3	2.56152	2.50016	2.65079	2.94384	3.48421	2.29669	2.45911	2.985	2.78511	3.12139	2.82906	3.20926	3.20987	2.1987	3.88655	2.69422	2.37044	2.66912	3.21449	3.75502	2.50006	2.37335	2.88429	3.13459	2.63742	3.14229	2.78004	3.02742	2.52724	2.2725	3.15734	2.92161	3.44742	2.9169	2.62459	2.97498	3.31392	3.01211	2.65069	3.33364	2.38586	2.45956	1.85794	2.75871	3.87384	3.16436	3.0066	3.60398	3.02858
BOP1	1.71747	1.67408	2.98948	2.14414	1.9753	2.46263	2.82457	2.24624	2.03691	2.34963	1.82025	1.04125	2.8806	2.05105	2.81921	3.27971	3.53405	2.84547	3.46395	3.25707	2.53311	1.96326	2.36011	2.69881	3.08205	2.0153	2.41971	3.37889	3.1025	1.53656	3.34879	2.45404	2.17389	2.50078	0.420767	2.75819	2.40188	2.48733	2.49634	2.82696	1.98799	1.45148	2.32692	2.02834	2.62219	3.34081	3.11053	3.12109	2.6551
BPGM	2.57219	2.86731	2.85428	4.17824	2.83833	2.82367	1.80551	2.46359	2.93151	3.03241	2.55436	2.92473	1.83605	2.82977	2.50011	2.76805	3.25062	2.95021	2.8972	3.0597	2.78585	2.91465	2.64021	3.64047	2.70793	3.05119	3.22359	2.51147	3.04357	2.81098	2.79036	2.61344	2.45794	4.31903	3.01734	4.0063	2.91681	2.83297	2.51676	2.40764	3.30176	4.9566	2.59853	2.95566	5.02914	2.99779	2.69355	3.57077	2.52845
BPHL	1.60222	1.62639	2.45645	1.77469	1.82295	2.09093	1.54493	1.68683	1.59663	2.16318	1.37413	1.27192	1.59465	1.77407	2.13935	1.52383	1.9857	2.17371	2.38084	1.96068	1.88585	2.08532	1.37273	1.75978	2.33566	1.55264	1.31728	1.78716	1.94875	1.92875	1.2351	2.14957	1.82698	1.53634	1.68351	1.48169	2.23235	2.21277	1.06098	2.1887	1.9835	2.81021	1.69519	1.91363	2.04012	2.15425	2.17049	1.96696	2.11105
BPI	3.75532	0.725056	1.45993	0.150007	5.85463	3.93897	1.68137	1.48604	1.67362	3.05385	3.14324	0	2.79304	5.52909	2.09159	0.406647	3.07196	0.0475379	0.314961	1.99739	1.02394	4.83115	2.82251	0.848887	0.469368	3.61946	5.42183	1.91015	2.05389	2.05481	5.63184	0.809989	0	0.835332	0.206578	1.34698	0.514083	1.73824	3.12389	1.27173	2.97763	1.40329	1.44434	0.258878	0.822416	0.0560512	3.04439	4.16712	1.29114
BPNT1	2.32127	3.01956	3.45969	3.09442	3.01761	2.39949	1.05173	2.86116	2.90957	2.97708	3.09442	2.52948	2.87754	2.96165	3.29261	3.16203	2.6811	3.16754	3.07664	2.45048	3.1899	3.01254	2.9694	2.81976	3.13053	2.85949	2.9339	2.92331	2.65124	3.01686	2.83249	3.02016	2.37268	2.02032	2.7895	2.69113	2.70796	3.08319	2.92925	2.69234	2.65805	3.09984	2.64863	3.06033	2.64881	3.14478	2.75191	2.43015	2.98832
BPTF	3.82216	4.62198	4.92443	4.58775	4.49908	3.88085	2.82948	4.43851	4.08188	4.55831	4.28477	4.26299	4.70022	4.39846	4.11387	4.57455	4.52701	4.76595	4.68609	3.77933	4.28182	4.10954	4.38984	4.14449	3.91598	3.70889	4.35741	3.92896	4.27103	4.39548	4.53107	4.57881	4.16446	3.30118	4.39029	4.41202	4.32495	4.38744	4.26052	4.61341	4.60456	5.48999	4.15591	4.45566	4.02407	4.99281	3.61601	4.50828	4.4198
BRAF	1.64917	2.87142	3.09647	2.897	2.70004	1.78287	1.93918	2.8983	2.76565	2.72619	2.62849	2.53009	2.42128	3.08276	2.52032	3.22017	3.24198	2.95131	2.93411	2.15763	2.93831	2.36665	2.70266	2.74575	2.04886	1.77789	2.6017	2.33929	2.71359	3.01809	2.48611	3.17039	2.21846	1.95493	2.96945	2.72112	2.72397	2.60459	2.74415	2.21598	3.11388	3.51855	2.63139	2.85202	2.07232	3.03064	1.80879	2.72301	2.4829
BRAP	2.73514	3.14936	3.20592	2.8731	3.20109	2.57978	2.93106	3.17482	2.97286	3.11132	3.1454	2.91899	2.99126	3.13049	2.92759	2.9033	3.02321	3.22898	2.96131	2.84424	3.02499	2.95341	3.12094	2.85068	2.54255	2.73302	3.09401	2.58978	2.97575	2.94929	2.99955	3.25007	2.93967	2.24669	3.20181	2.9563	2.90696	2.92824	2.91296	2.91612	3.0091	3.30738	2.91663	3.1939	2.66648	3.05455	2.49427	3.17537	2.83718
BRCA1	3.14655	3.26087	3.45951	3.37545	3.80007	3.38196	1.51687	3.69498	2.85395	2.95858	3.9447	3.21319	3.08403	3.11579	3.77016	2.48139	3.35646	3.27673	3.50365	3.24541	3.35769	3.7083	3.72037	3.41445	2.13109	3.07996	4.15019	3.32627	3.28467	3.02014	3.05876	3.53842	4.06601	2.27784	3.7115	3.59263	3.74832	3.56787	3.43921	3.36973	3.11928	4.24988	2.32688	3.52848	3.34085	4.41219	2.91171	3.30107	3.14511
BRCA2	1.22305	2.53357	2.54791	2.69569	2.71504	1.36568	1.06455	2.73677	2.27521	1.30656	2.92872	1.49982	2.07451	2.47444	2.35899	1.9776	2.38388	2.13885	2.20531	2.4433	2.54715	2.46678	2.71353	2.48443	0.874498	1.5384	3.11686	2.28991	1.9735	2.51002	2.25501	2.46646	2.57421	1.4707	2.88845	2.47369	2.16424	2.38102	2.5574	1.90389	2.46907	2.90928	1.79531	2.31981	2.09814	2.66302	1.36733	2.64717	1.95394
BRCC3	2.73846	4.00787	3.41584	2.95531	3.43993	2.21452	2.16101	3.18649	3.20215	3.11026	3.29491	2.96587	3.13926	3.45301	3.16545	3.09686	2.9481	3.18324	2.90569	2.8466	3.34736	3.15996	3.33228	2.88447	2.94827	2.94384	3.22195	3.07126	2.91157	3.06408	3.09675	3.15556	2.67192	2.24299	3.53274	2.84627	2.98016	3.14256	3.16955	2.75657	2.84514	3.45022	3.02841	3.51415	2.73322	3.46087	2.74594	3.06598	2.84681
BRD1	3.03032	3.46579	3.53465	3.57724	2.97288	2.96452	3.04997	2.98163	3.24453	3.3499	3.29315	3.40839	3.83275	3.24265	2.91398	4.20031	3.49073	3.5981	3.57836	3.14361	3.48178	2.8312	3.34898	3.37367	3.47909	2.93799	3.23905	3.18034	3.45245	3.44672	3.58831	3.37164	3.41682	3.07652	3.01483	3.39669	3.31752	3.28706	3.41191	3.49487	3.63748	3.54457	3.45706	3.06378	3.03704	3.68626	2.88883	3.50326	3.24915
BRD2	4.50599	5.049	4.89794	4.78182	4.58181	5.10801	4.61995	5.01325	4.7022	5.00149	4.81566	5.05062	5.14523	4.9106	4.66027	5.08752	5.11842	4.93102	4.98426	5.34892	5.01817	4.61206	4.79629	5.02039	4.79452	4.54399	4.65981	4.76611	5.09328	5.04257	5.00364	5.16118	4.94831	4.68484	4.47187	4.97252	4.80188	5.10691	4.97909	5.08759	5.43774	4.58759	5.14973	4.72636	4.52055	4.95536	4.65597	5.07608	4.7349
BRD3	4.17898	3.43707	3.69434	3.49406	3.62357	3.32929	2.77607	3.26862	3.1242	3.40109	3.67031	3.5069	3.35603	3.29124	3.5118	3.47545	3.45616	3.84334	3.60439	2.9855	3.518	3.37014	3.60693	3.57947	3.22309	3.62982	3.68889	3.10202	3.44516	3.42134	3.2654	3.54863	3.46916	2.85507	3.44297	3.16866	3.56486	3.49993	3.48715	3.67813	3.57512	3.72246	3.37481	3.4843	3.27986	3.70292	3.32711	3.37382	3.31798
BRD4	3.57866	4.31789	4.0741	4.34249	4.11486	4.26662	3.51253	4.00012	4.22	4.12495	4.14021	4.27841	4.47001	4.04128	3.93255	4.96627	4.61215	4.26365	4.26317	3.94196	4.28013	3.89497	4.17324	4.34972	4.07049	4.40853	4.30359	4.3899	4.52863	4.47661	4.29876	4.29369	4.26465	3.74504	4.08852	4.48719	4.31146	4.25783	4.38957	4.50671	4.72532	4.31793	4.42832	3.94523	4.16748	4.96318	4.1027	4.54583	4.10506
BRD7	3.7668	4.36433	4.33545	4.23378	4.28318	3.87198	3.05457	4.17588	3.34893	4.02058	4.06416	3.71918	3.91796	4.15209	4.26258	3.93615	3.8806	4.30802	3.94374	3.71476	3.94745	4.03711	4.13184	3.89178	3.6899	4.00384	4.39769	4.05596	4.00276	4.01355	4.11969	4.18314	3.96849	3.29153	4.25499	3.88356	4.03737	4.13908	3.87039	3.96466	3.73482	4.32061	3.80702	4.2303	3.8693	4.29944	3.66092	4.17529	3.87839
BRD8	3.54125	4.29213	3.83377	3.93351	3.7649	3.23522	2.39664	3.36496	2.88043	3.60024	3.78866	3.32987	3.99267	3.91438	3.60517	3.84056	3.70236	3.77628	4.06764	3.88488	3.60631	3.57442	3.58518	3.98364	3.62422	3.62699	3.95619	3.16387	3.89321	3.91911	3.42644	3.80213	4.28232	3.53614	3.86435	3.74939	3.98023	4.03577	3.73406	4.02297	3.71875	3.97407	3.55984	4.04501	3.56664	4.16537	3.523	3.81562	3.96856
BRD9	2.88293	3.49086	3.59238	3.28662	3.24181	3.16889	3.39072	3.03414	3.44023	3.06757	3.3553	3.04333	3.5401	3.26951	3.2586	3.7923	3.18438	3.50634	3.45756	2.96686	3.40938	2.93285	3.38564	3.55755	3.52262	3.02128	3.25816	3.3955	3.33717	3.37799	3.44765	3.17724	3.19705	2.99087	2.65954	3.33824	3.42406	3.42531	3.41013	3.41906	3.6408	3.41416	3.25626	3.31078	3.21023	3.41841	3.43926	3.21734	3.49317
BRE	3.74225	3.99787	3.67439	3.59834	3.52278	4.01776	4.39352	3.5204	3.62848	3.37804	3.85144	3.86984	3.92387	3.9405	4.08745	3.27096	4.14198	3.8773	3.72439	3.57696	3.9266	3.75527	3.65438	3.81982	4.00228	3.93157	3.81082	4.18549	3.95477	3.91785	3.58343	3.80755	3.25672	3.6557	3.94898	3.85048	3.95544	3.82665	4.00948	3.70203	4.2944	3.40344	4.00944	3.72838	3.61337	4.2955	4.3533	3.61297	3.71559
BRF1	2.80649	3.66113	3.06362	3.59358	2.8772	2.9516	4.23225	2.96325	3.29471	3.32693	2.77155	3.47842	3.85673	3.09415	2.70176	4.32069	3.40752	3.56481	3.20488	2.87926	3.22851	2.63839	3.11579	3.37846	3.2943	2.74576	3.09468	3.55599	3.38025	3.35698	3.32051	3.25095	3.00317	3.29911	2.37039	3.28549	3.53664	3.11874	3.04169	3.5874	3.80699	3.38078	3.36775	3.10403	3.16189	3.96985	3.2482	3.45749	3.16372
BRF2	1.94837	2.55288	2.33247	2.00837	2.2816	2.27336	2.23015	2.46882	2.51747	2.44437	2.5315	2.37034	2.57594	2.33218	2.37685	2.84238	2.51409	2.42431	2.42552	2.68713	2.71305	1.74109	2.18204	2.52048	2.28183	2.15925	2.49311	2.05772	2.378	2.65665	2.88856	2.48664	2.11564	1.9478	2.51927	2.25563	2.38433	2.29208	2.27797	2.61474	2.81159	2.44523	2.58508	2.37432	1.93474	2.70842	2.1851	2.51255	2.38099
BRI3BP	2.12061	2.56267	3.27099	3.05612	3.10065	2.70503	2.02915	3.22472	3.40941	2.36726	3.46715	3.09898	2.66246	2.86565	3.07019	2.43831	3.36648	3.20651	3.5235	2.90924	3.7295	2.93563	3.73583	3.62988	3.85302	2.66935	3.59124	3.69861	3.24492	2.99221	3.4283	3.02235	3.50298	3.18834	3.3113	3.39378	3.4919	3.69494	3.61277	3.43312	3.28478	3.581	2.98929	2.94226	2.60706	4.1442	2.75026	3.45041	2.99896
BRI3	4.4532	4.34056	3.77919	3.74657	4.21305	4.19729	5.54021	3.41905	5.3699	3.76286	4.50712	4.60609	3.7057	4.66693	3.81532	3.46189	3.78276	3.68728	4.16143	3.83265	4.76122	4.33945	4.85852	3.88189	3.39088	5.25037	4.50641	4.75474	5.08485	5.38277	4.3703	3.48397	3.49609	3.89546	4.43615	4.11161	4.26185	4.30179	4.75766	3.46477	4.19881	3.56577	5.12228	3.43875	4.77909	3.84661	4.49688	3.34249	3.88043
BRIP1	1.0686	2.57124	2.78704	2.88065	2.64805	1.68475	0.611232	2.86763	1.96103	1.71682	2.94555	0.97383	2.25112	1.97457	2.42567	1.35223	2.43463	2.57198	1.89662	2.29391	2.44254	2.64436	2.52926	2.73619	0.835697	1.66332	3.09023	1.84255	1.80444	1.70216	2.54688	2.56025	2.66484	1.31345	2.67774	2.78169	2.45861	2.64621	2.49909	2.32242	2.10218	3.6449	1.2047	2.53192	2.06462	3.22715	1.23097	2.64224	1.7971
BRIX1	3.33685	3.8179	4.26582	3.77131	4.26765	3.74323	2.79238	4.53933	3.55478	4.09855	3.65349	2.54431	3.71583	3.73121	4.54496	3.73948	3.91861	3.99267	3.91318	3.60752	3.61853	3.74579	3.78455	3.67024	3.71175	3.56665	3.83523	3.68774	3.5642	3.23436	3.95987	4.00121	4.01026	2.93769	3.60097	3.85168	3.9864	4.13934	3.84869	3.89353	3.76382	4.09664	3.43586	4.15436	3.81306	4.32506	3.55293	4.33192	3.86637
BRMS1L	0.914919	1.73903	2.8785	2.19274	2.26492	1.76423	0.703748	2.44894	1.46747	1.85628	1.9971	0.44305	2.13387	1.71395	2.162	1.99081	2.12367	1.8654	1.82736	1.09797	1.4293	1.21396	1.51825	1.59834	1.26853	1.20202	1.58301	1.39366	1.75347	1.39753	1.78546	1.86492	1.48609	0.909771	1.20435	1.47188	1.97289	1.99408	2.54783	1.77081	2.03312	2.16073	1.63235	2.00258	1.51639	1.86039	1.20175	2.03864	1.61781
BRMS1	3.2828	3.50681	2.8914	3.17857	2.95522	3.79871	4.19957	2.93547	3.34397	3.03317	3.27021	3.56888	3.39731	3.48908	3.22604	4.01783	3.1995	3.11904	3.47491	3.50579	3.63595	3.31336	3.32568	4.07158	3.43626	3.5989	3.49765	3.69195	3.57404	3.61763	3.56616	3.17435	3.44026	3.40811	2.95152	3.43163	3.40131	3.33308	3.3201	3.33631	3.68775	2.72394	3.6408	2.9919	3.43457	3.40941	3.82167	3.09244	3.18472
BRP44L	4.30944	4.29318	3.63405	3.83691	4.4572	3.86453	3.67784	4.14025	3.96807	4.16277	3.92859	4.34221	3.69718	4.27096	4.05187	3.70199	3.73134	3.97335	4.42399	3.53419	4.30265	4.47168	4.18839	3.7358	3.72932	4.09303	4.3879	4.23263	4.04935	4.00955	3.64272	3.78505	4.57479	3.94961	4.20156	3.82604	4.26731	4.20069	3.83233	3.80534	4.38954	3.90483	3.92832	4.25013	4.16692	3.85958	3.84671	3.75407	3.77074
BRP44	4.04106	4.06026	4.2222	4.12993	5.10159	4.53757	3.96597	4.14572	3.54581	3.81936	4.01772	4.09213	3.8537	4.0565	4.61445	3.80521	3.85232	3.96297	4.0394	4.94722	3.71711	4.10246	3.91479	4.15349	4.01722	4.07517	4.40436	3.9814	4.14066	3.65544	3.97868	4.20658	4.49291	3.30385	3.99661	4.26793	4.1274	4.43861	3.95135	4.56233	3.56229	4.28662	3.69955	4.07825	4.54596	4.04382	3.91536	5.40533	3.97831
BRPF1	2.86193	3.22487	3.28303	3.33223	3.15588	3.66207	3.46896	3.13111	3.16264	3.3782	3.02168	3.10653	3.46959	3.09841	2.96048	3.75604	3.60015	3.46427	3.8487	2.88476	3.26697	2.70281	2.91764	3.38368	3.35616	2.83591	3.31163	3.50545	3.25781	3.35697	3.46167	3.49587	3.61151	3.49549	3.24635	3.41049	3.43072	3.71002	3.2118	3.40626	3.63462	3.30179	3.36562	2.92406	2.83966	3.63893	3.27027	3.32468	3.19627
BRPF3	2.51783	2.90856	3.25645	2.90525	2.78382	2.55831	1.84838	2.76335	3.12733	2.71186	2.96482	2.76032	3.09213	3.06711	2.84216	2.89751	3.47161	3.02157	3.20353	2.45749	2.71133	2.72182	2.8687	2.84708	2.55103	2.74241	2.63298	2.74802	3.14897	3.02784	2.93915	2.90315	3.27828	2.78181	2.90683	3.20012	2.95304	2.83089	2.85746	2.99122	3.07894	3.53937	2.97755	2.52344	3.09836	2.92265	2.4994	3.34889	2.56904
BRWD1	3.33955	4.08781	4.23063	4.50771	4.02451	2.85928	2.89547	4.00303	4.60713	4.25836	3.68104	3.51533	3.78716	4.04253	3.46728	4.22683	3.99076	4.05884	3.84615	2.98554	3.56579	3.30397	3.64723	3.52664	3.02948	2.88276	3.46982	3.25426	3.56263	3.64769	3.95493	4.1927	3.7304	2.91468	3.67903	3.46793	3.64802	3.58021	3.6157	3.74189	4.01621	4.91843	3.44301	4.00671	3.20237	3.9816	2.83467	3.98592	3.54601
BRWD3	2.03835	3.28027	3.16839	3.14447	2.55326	1.79815	1.74086	2.84448	2.97683	2.88596	2.89487	2.75648	2.95947	3.29887	2.21542	3.20853	3.39662	3.19978	2.74043	2.14146	3.09174	2.47382	2.99351	2.75624	1.99387	2.06916	2.59285	2.3972	2.9884	3.29185	3.32657	3.03544	2.4489	2.10402	3.0028	2.64488	2.64527	2.63652	2.89763	2.5625	3.29948	3.5198	2.95112	2.69226	2.26109	2.85537	1.52147	3.0629	2.58497
BSCL2	4.07656	3.88259	3.2885	3.95334	3.50488	3.87874	3.97104	3.54025	3.88373	3.80423	3.56651	3.70213	3.47684	3.64732	3.79073	3.86752	3.6426	3.57933	4.27573	3.63641	3.32465	3.24906	3.3898	4.6955	4.18904	3.68185	3.59155	3.64324	3.85747	3.64818	3.64399	3.7536	4.06115	4.15869	3.48715	3.5249	3.63006	3.64175	3.57105	3.79796	3.57906	2.74511	3.55218	3.73098	3.3383	3.8553	4.02766	3.92341	3.89501
BSDC1	4.18504	4.33639	4.28593	4.18401	4.35793	4.17139	3.93052	4.16741	3.79525	4.18546	3.93943	4.26386	4.31609	4.21612	4.0644	4.32466	4.2542	4.23059	4.50139	3.99461	3.95098	3.82499	3.96212	4.0254	4.08728	3.977	4.07358	3.72293	4.19526	4.01514	4.01232	4.08211	4.15081	4.16272	3.71937	4.21601	4.14359	4.24772	4.07548	4.26733	4.15962	4.22388	4.12939	3.92849	4.42579	4.20783	3.93476	4.87096	4.93449
BSG	6.08351	5.02934	5.42542	5.52192	5.08784	5.98669	6.04729	5.42314	5.20337	4.71309	5.20963	5.6432	5.2383	5.56621	5.82507	5.45479	5.59567	5.0878	6.30341	5.95048	5.98649	5.44108	5.36725	5.67504	5.89039	5.24394	5.58831	6.38291	5.86463	5.98584	5.30437	4.90565	6.13538	6.77754	5.84778	5.80515	5.66927	5.21814	5.6893	5.57928	5.56129	5.21736	5.8869	4.98811	5.85458	6.25534	5.97348	5.86868	5.35056
BSPRY	2.28303	2.53847	3.35136	2.54986	2.10014	2.424	2.22188	2.53441	1.79085	0.683385	1.40937	1.58919	2.76417	2.45077	2.43216	1.03591	1.6445	2.19048	3.38792	1.28382	1.1879	1.35564	1.69446	2.7999	2.28482	2.12468	1.84645	1.74047	1.97519	1.03583	2.42948	2.15598	2.51534	2.97373	2.85054	2.35058	3.01044	1.90541	2.09459	2.99388	2.06735	1.40415	2.1213	3.36585	1.04003	3.31059	3.59502	2.18613	3.06468
BST1	4.05685	3.78281	3.62881	2.52133	4.39873	2.72793	3.7212	3.43366	4.99803	3.10587	4.83971	3.51742	3.96173	5.05848	3.69793	1.35876	3.33546	2.25084	3.58725	3.60114	4.45767	4.03103	5.04334	3.23813	2.39502	5.33295	5.03792	4.72789	4.44295	3.93434	4.71768	2.95672	2.53311	3.6004	5.03853	3.27509	4.02141	3.20484	4.6502	3.6031	3.93057	3.53392	4.54369	3.73886	4.4257	4.63781	4.19884	3.65029	2.82924
BST2	5.12047	4.74379	3.21183	4.42993	4.43562	2.55769	5.20211	4.28952	5.07432	5.02664	4.37593	5.29825	5.0183	4.68471	4.91969	5.28692	4.35288	3.75109	4.27939	4.70782	5.07957	4.43057	4.44437	4.51138	5.44146	4.76018	4.5499	5.48731	5.25935	4.93744	5.47452	4.48422	4.39544	4.05526	4.49956	5.39708	4.33088	5.08697	4.41035	4.34913	2.10054	3.37115	5.3187	4.54354	5.19983	5.46586	5.13753	4.19242	3.64739
BTAF1	3.31756	4.6531	4.63302	4.82219	4.39364	2.7151	4.13069	3.98764	4.19562	4.28069	4.32979	3.62995	4.37691	4.62422	3.35952	4.24106	4.73104	4.49999	4.08394	3.11211	4.40201	3.38692	4.26286	3.94032	3.74885	3.25848	3.71554	3.73879	4.1478	4.13693	4.01277	4.13344	4.1399	3.26867	3.58736	3.52775	4.05796	4.48542	4.31141	3.63325	4.53499	4.48584	4.0911	3.97106	4.43714	3.89694	3.21428	4.28664	3.53071
BTBD10	2.56106	3.59246	3.3536	2.71175	3.22978	2.15654	1.88176	2.85543	3.06668	2.92817	3.19853	3.17813	3.13638	3.31827	3.02005	3.94124	3.29709	3.10304	3.01493	2.64024	3.43485	3.19921	3.37937	2.8761	2.64723	3.06171	3.35276	2.791	3.34542	3.38504	3.77872	2.97872	2.81098	2.20073	3.14556	2.95862	2.87129	2.97166	3.09794	2.9621	3.02113	3.31987	3.01548	3.2578	2.57995	3.43163	2.68852	3.17691	3.10372
BTBD11	3.16033	2.80545	1.69012	2.78672	2.83096	2.82499	2.20722	2.35988	3.02649	2.89245	1.01213	2.22525	1.0765	1.46893	0.320335	2.11189	3.75615	3.83719	3.27409	1.24745	0.962875	2.31682	1.0302	1.72843	3.32032	1.06696	3.08585	0.888233	2.02942	0.667116	3.09699	2.8209	3.00743	2.77784	2.98429	1.4093	2.48301	2.98604	2.7451	3.67858	4.01587	4.31363	1.40328	2.96977	0.367531	2.83135	2.65313	2.85782	1.40836
BTBD12	1.81184	2.24324	2.24524	2.06995	2.29094	2.04641	1.60346	2.24629	2.19975	2.30424	2.73634	2.33697	2.60007	2.25347	1.88475	2.30148	2.70085	2.39729	2.93594	2.25974	2.61771	2.28129	2.77322	2.549	2.25957	2.21627	2.81183	2.56156	2.57871	2.643	2.61435	2.49611	2.90045	2.38611	2.10444	2.70251	2.57495	2.34204	2.22093	2.6734	2.83245	2.92157	2.33635	1.89899	2.52508	2.74674	2.23037	2.72529	2.26664
BTBD18	1.21476	1.81693	2.168	2.28499	1.75785	1.51122	0.364035	2.3151	1.80877	2.17299	1.61985	2.22728	2.20898	1.64734	1.6852	3.11811	2.17723	2.10824	1.64179	1.46789	1.88814	1.52474	1.77139	2.02317	1.9511	1.38221	2.1661	1.01026	1.62272	1.78689	2.31678	2.23814	2.0494	0.898751	1.87899	1.85206	1.36931	1.60569	1.84454	1.53793	2.67109	2.07831	2.13985	1.67426	1.37233	1.94208	1.01044	1.74083	1.82702
BTBD19	1.15568	0.821661	1.62865	0.844235	0.66767	0.913558	0.613272	1.37956	1.71612	0.883003	1.76864	1.58653	2.33309	1.42014	1.38065	1.89477	1.14554	0.793359	0.632794	0.970312	1.60535	0.858817	1.32623	0.973147	0.654508	1.17156	0.527718	1.37081	1.74493	2.02633	1.62345	1.52997	1.05072	0.392614	0.242367	0.90904	1.22736	0.556489	2.24275	1.04718	2.09891	0.433526	1.78872	1.18607	0.964119	1.46057	1.41669	1.38531	2.51939
[truncated: 10,832 more rows]
[truncated: 124 more columns]

## Sheet: Fig 2b
Figure 2b
[truncated: 113 more rows]

[truncated: 10 more sheets: Fig 3c, Fig 3d, Fig 3e, Fig 4a, Fig 4b, Fig S2, Fig S3, Fig S8, Fig S9, Fig S10]
